# Supplementary material for: SWATH-based proteomics identified carbonic anhydrase 2 as a potential diagnosis biomarker for nasopharyngeal carcinoma
Source: Sci Rep. 2017 Jan 24;7:41191. doi: 10.1038/srep41191 (PMC5259699; doi:10.1038/srep41191)
Supplement: Supplementary Table S3 [file srep41191-s2.xls]

## Sheet: SWATH
Supplementary Table S3. Identification and quantitation results of SWATH MS.
Protein	Area_C1	Area_C2	Area_C3	Area_C7	Area_C9	Area_N2	Area_N3	Area_N4	Area_N6	Area_N8	Area_N9
sp|Q09666|AHNK_HUMAN	3.43233e+06	2.45566e+06	2.03957e+06	1.84039e+06	6.86345e+06	1.37027e+06	2.17837e+06	2.63198e+06	3.33222e+06	5.66585e+06	9.10918e+06
sp|P35579|MYH9_HUMAN	7.35473e+06	4.58843e+06	1.61004e+07	3.18142e+06	1.22042e+07	1.81549e+06	2.4371e+06	6.01934e+06	8.25591e+06	7.35226e+06	6.65083e+06
sp|Q15149|PLEC_HUMAN	1.27662e+06	249562	1.21238e+06	87662.4	2.02137e+06	222778	225434	292301	3.0924e+06	1.08687e+06	2.23274e+06
sp|P21333|FLNA_HUMAN	1.99757e+06	740188	2.23399e+06	92363.5	9.1459e+06	102282	595178	753666	1.10747e+07	3.06864e+06	8.99545e+06
sp|P13647|K2C5_HUMAN	2.47215e+07	3.57213e+07	1.80751e+07	3.26756e+07	4.81129e+07	1.62622e+07	2.33468e+07	2.08929e+07	8.07634e+06	1.07379e+07	1.69866e+07
sp|Q9Y490|TLN1_HUMAN	1.95864e+06	868891	2.49594e+06	204612	1.82535e+06	85084.9	722773	1.286e+06	4.94714e+06	1.49484e+06	4.70378e+06
sp|P60709|ACTB_HUMAN	1.87219e+07	1.89619e+07	5.47243e+07	3.48791e+07	9.50525e+06	4.24939e+07	3.47502e+07	6.39522e+07	3.9825e+07	1.41918e+06	5.12958e+06
sp|P12111|CO6A3_HUMAN	3.80699e+06	1.82047e+06	6.66847e+06	1.3648e+06	2.79557e+06	2.23408e+06	3.58108e+06	4.40019e+06	1.48168e+07	7.55813e+06	9.52859e+06
sp|P08670|VIME_HUMAN	3.31293e+07	1.94002e+07	6.19722e+07	1.94895e+07	1.53353e+07	4.11466e+07	4.26685e+07	6.49338e+07	1.98065e+07	1.95647e+07	1.8726e+07
sp|P02751|FINC_HUMAN	968270	4.51687e+06	3.37756e+06	1.85844e+06	5.00732e+06	759925	1.41496e+06	2.42585e+06	1.42824e+06	906766	970018
sp|P24821|TENA_HUMAN	2.33584e+06	3.76095e+06	1.78432e+07	1.56107e+06	1.24126e+06	2.10619e+06	2.68067e+06	2.95202e+06	4.37715e+06	1.63505e+06	1.92861e+06
sp|O75369|FLNB_HUMAN	940358	440938	1.48905e+06	509121	1.01445e+06	285226	862784	535550	4.08907e+06	623860	3.68172e+06
sp|Q13813|SPTN1_HUMAN	580179	319831	716040	481648	994816	815881	512446	1.28569e+06	1.24182e+06	1.02764e+06	948003
sp|P02768|ALBU_HUMAN	1.30015e+07	5.35953e+07	4.13286e+07	3.97161e+07	1.79267e+07	9.93747e+06	1.70981e+07	4.57173e+07	8.55564e+06	4.31979e+06	1.58822e+07
sp|P08727|K1C19_HUMAN	1.34692e+07	8.31717e+06	1.33589e+07	8.78848e+06	2.30239e+07	9.38536e+06	1.73923e+07	1.05615e+07	6.73836e+06	3.54601e+06	1.06921e+07
sp|P78527|PRKDC_HUMAN	630732	962227	598312	600421	844955	532747	440902	715501	558663	477579	631164
sp|P46940|IQGA1_HUMAN	1.49283e+06	916005	1.76211e+06	1.20679e+06	2.56703e+06	823494	989958	1.40106e+06	1.33507e+06	2.18312e+06	1.26043e+06
sp|P98160|PGBM_HUMAN	839303	2.72577e+06	2.47544e+06	895888	833515	1.05196e+06	5.02799e+06	3.19503e+06	1.31767e+06	702106	689274
sp|P55072|TERA_HUMAN	3.96754e+06	3.67158e+06	3.7347e+06	2.48841e+06	3.64763e+06	2.7873e+06	2.15895e+06	3.86526e+06	6.32258e+06	2.93695e+06	5.59103e+06
sp|Q01082|SPTB2_HUMAN	1.6012e+06	708852	910542	261515	868481	261800	369402	494021	1.45377e+06	1.83396e+06	1.04171e+06
sp|P11142|HSP7C_HUMAN	7.57697e+06	1.65088e+07	1.31029e+07	7.39786e+06	1.4351e+07	3.97487e+06	6.62524e+06	1.31909e+07	3.91053e+06	4.09569e+06	4.59045e+06
sp|P14625|ENPL_HUMAN	7.69451e+06	1.09238e+07	9.22374e+06	8.35882e+06	9.45537e+06	8.48549e+06	7.20443e+06	8.6341e+06	2.78507e+06	2.7297e+06	3.13418e+06
sp|P12814|ACTN1_HUMAN	1.12545e+06	1.51327e+06	2.10174e+06	1.58498e+06	1.33313e+06	885934	1.62341e+06	2.58022e+06	1.46229e+06	801007	1.35084e+06
sp|P68363|TBA1B_HUMAN	250538	365947	252072	368841	209945	24923.1	162435	330353	253492	111850	296084
sp|P13796|PLSL_HUMAN	1.55225e+07	4.15664e+06	1.44566e+07	5.17116e+06	7.20437e+06	6.8478e+06	5.74653e+06	1.13146e+07	1.13547e+07	1.20268e+07	1.41136e+07
sp|P02452|CO1A1_HUMAN	756243	955843	159172	11225.6	1.0816e+06	625625	995005	1.29098e+06	1.34288e+06	1.00448e+06	309958
sp|P14618|KPYM_HUMAN	1.15785e+07	1.43662e+07	1.37037e+07	9.83711e+06	1.38532e+07	5.06007e+06	7.05822e+06	1.42471e+07	1.48295e+07	6.23572e+06	2.27004e+07
sp|P10809|CH60_HUMAN	5.49711e+06	7.93201e+06	1.00454e+07	1.84829e+06	1.06053e+07	1.3424e+06	3.55978e+06	4.91299e+06	2.84608e+06	3.1478e+06	3.17034e+06
sp|P02675|FIBB_HUMAN	1.14391e+07	4.40455e+06	1.31068e+06	2.49932e+07	3.98007e+06	1.70503e+06	5.68719e+06	851735	1.50209e+06	207729	540363
sp|P02545|LMNA_HUMAN	4.25018e+06	4.5285e+06	7.76038e+06	3.28909e+06	3.92608e+06	5.52064e+06	5.97589e+06	6.6858e+06	6.59486e+06	3.37491e+06	4.0991e+06
sp|Q00610|CLH1_HUMAN	873183	810633	1.19723e+06	477901	1.74697e+06	282550	509776	956769	3.60842e+06	1.15874e+06	2.95454e+06
sp|P68871|HBB_HUMAN	8.6021e+07	8.58916e+07	6.44998e+07	1.60401e+08	1.41646e+07	4.78179e+07	8.23477e+07	1.87176e+07	5.15318e+07	6.41978e+07	3.78846e+07
sp|P07437|TBB5_HUMAN	1.63787e+07	5.09431e+06	1.48628e+07	3.38346e+06	2.27547e+07	3.55277e+06	2.61341e+06	5.98903e+06	7.3365e+06	1.10917e+07	1.59835e+07
sp|P11021|GRP78_HUMAN	1.10872e+07	1.04522e+07	1.43356e+07	8.20989e+06	6.94346e+06	5.5173e+06	5.63185e+06	9.10197e+06	3.00278e+06	3.25443e+06	3.50586e+06
sp|P07355|ANXA2_HUMAN	1.50041e+07	1.45643e+07	2.30118e+07	1.18468e+07	1.41987e+07	1.53985e+07	1.80394e+07	1.69792e+07	5.51673e+06	1.73971e+07	4.5818e+06
sp|P12109|CO6A1_HUMAN	680829	1.02454e+06	4.11822e+06	119129	2.30089e+06	1.30236e+06	4.7277e+06	3.33557e+06	2.80004e+06	5.279e+06	1.94833e+06
sp|P08123|CO1A2_HUMAN	636572	502792	50739.8	30160.6	692719	386023	725543	817172	1.64581e+06	636031	107955
sp|P19012|K1C15_HUMAN	673610	5.76944e+06	1.05553e+06	3.1515e+06	7.11907e+06	945179	2.57301e+06	1.87525e+06	781646	771278	1.10383e+06
sp|P17987|TCPA_HUMAN	946082	1.18267e+06	1.04456e+06	744786	1.2937e+06	822112	755798	792524	1.37458e+06	846497	1.32541e+06
sp|P25705|ATPA_HUMAN	9.06441e+06	6.08216e+06	8.28688e+06	7.66414e+06	9.24789e+06	4.54185e+06	4.25574e+06	6.46315e+06	1.57154e+07	7.823e+06	1.41142e+07
sp|Q03252|LMNB2_HUMAN	1.73001e+06	2.20207e+06	4.30495e+06	1.44097e+06	1.62444e+06	2.7981e+06	3.0552e+06	3.37543e+06	1.04347e+06	1.22468e+06	1.15966e+06
sp|P00558|PGK1_HUMAN	8.22032e+06	1.00278e+07	4.90029e+06	3.52222e+06	8.23778e+06	4.7528e+06	8.31786e+06	1.17595e+07	6.24199e+06	5.07419e+06	4.1963e+06
sp|P08238|HS90B_HUMAN	2.04837e+06	9.37782e+06	4.26649e+06	3.38123e+06	2.66133e+06	2.10968e+06	2.50818e+06	4.32085e+06	1.54496e+06	817549	2.31276e+06
sp|P30101|PDIA3_HUMAN	5.2299e+06	6.24597e+06	1.01974e+07	5.74058e+06	3.69836e+06	4.73893e+06	3.99353e+06	6.51665e+06	2.03956e+06	3.52259e+06	2.50326e+06
sp|P05787|K2C8_HUMAN	1.56643e+07	5.8611e+06	7.66935e+06	1.31127e+06	1.3325e+07	1.7725e+06	7.48964e+06	1.14912e+06	9.23501e+06	3.8118e+06	1.07309e+07
sp|Q04695|K1C17_HUMAN	1.73347e+06	1.4681e+07	3.1153e+06	2.78196e+07	5.14257e+06	1.80469e+06	965751	1.57628e+06	1.35499e+06	994907	2.04416e+06
sp|Q14204|DYHC1_HUMAN	328498	1.57248e+06	615869	596723	676663	149334	163449	590022	306307	401915	353485
sp|P26038|MOES_HUMAN	3.19203e+06	3.603e+06	3.64329e+06	2.79455e+06	1.58201e+06	2.22957e+06	3.56249e+06	4.70548e+06	850803	2.41184e+06	958377
sp|P22314|UBA1_HUMAN	4.45975e+06	3.12003e+06	4.40586e+06	1.22196e+06	3.22588e+06	1.30152e+06	2.45765e+06	4.32164e+06	3.55715e+06	2.76533e+06	3.41689e+06
sp|P15924|DESP_HUMAN	761515	1.57121e+06	795234	2.00489e+06	3.22368e+06	562197	732123	1.32188e+06	820974	271677	1.14332e+06
sp|P02679|FIBG_HUMAN	4.00892e+06	3.62129e+06	934514	1.37147e+07	5.06929e+06	610105	7.91196e+06	756666	961052	559189	562899
sp|P11047|LAMC1_HUMAN	575562	575300	1.67807e+06	75150.7	335339	287531	908928	940197	633469	937856	209797
sp|P02671|FIBA_HUMAN	7.7782e+06	2.84735e+06	336648	5.5671e+06	4.7038e+06	245069	1.95703e+06	214110	1.81282e+06	411105	743557
sp|P02788|TRFL_HUMAN	1.10449e+06	104778	358464	1.99365e+06	424603	357786	473563	623291	399614	172992	822765
sp|P13667|PDIA4_HUMAN	3.68002e+06	3.58046e+06	4.14802e+06	2.88073e+06	3.22792e+06	2.66787e+06	2.2473e+06	3.22418e+06	4.61533e+06	1.44422e+06	3.90508e+06
sp|P68104|EF1A1_HUMAN	1.05602e+07	3.62307e+07	1.7121e+07	4.87685e+06	8.82158e+06	7.9662e+06	1.46477e+07	3.36442e+07	2.51779e+06	4.35565e+06	5.19651e+06
sp|P20700|LMNB1_HUMAN	3.0005e+06	2.16824e+06	6.40776e+06	1.53454e+06	2.0249e+06	1.78711e+06	2.82303e+06	3.75796e+06	7.86372e+06	3.39565e+06	6.09365e+06
sp|P06733|ENOA_HUMAN	9.77081e+06	9.1867e+06	6.58411e+06	9.60274e+06	1.79223e+07	4.91368e+06	6.99265e+06	1.0389e+07	1.63453e+07	7.2541e+06	1.90513e+07
sp|P38646|GRP75_HUMAN	1.65437e+06	3.21569e+06	3.90471e+06	2.14039e+06	1.5026e+06	1.35996e+06	1.31453e+06	2.15655e+06	2.09291e+06	1.0069e+06	2.06865e+06
sp|Q13263|TIF1B_HUMAN	1.10258e+06	1.61192e+06	1.32928e+06	850446	2.23863e+06	830554	785776	1.38555e+06	1.55537e+06	923858	1.81966e+06
sp|P52272|HNRPM_HUMAN	2.64068e+06	4.2697e+06	1.61411e+06	3.97082e+06	5.52855e+06	4.18204e+06	2.38334e+06	5.18053e+06	1.49053e+06	3.03118e+06	4.76914e+06
sp|P40926|MDHM_HUMAN	4.04161e+06	7.13752e+06	8.27612e+06	5.06038e+06	4.69871e+06	4.91495e+06	4.31416e+06	6.28052e+06	2.97489e+06	2.54472e+06	3.72349e+06
sp|Q9P2E9|RRBP1_HUMAN	911490	920092	1.35666e+06	721448	1.57777e+06	772950	491564	1.01708e+06	469674	391286	826491
sp|Q99798|ACON_HUMAN	2.45617e+06	1.6522e+06	2.58422e+06	1.70856e+06	2.1963e+06	1.79629e+06	2.011e+06	2.29347e+06	518479	1.80528e+06	414866
sp|O43707|ACTN4_HUMAN	1.02496e+06	1.64233e+06	2.00245e+06	1.55278e+06	2.16482e+06	1.08243e+06	1.08303e+06	2.17514e+06	429340	1.01643e+06	854586
sp|P21980|TGM2_HUMAN	2.96351e+06	7.32326e+06	6.75403e+06	1.61548e+06	1.15564e+06	4.49253e+06	3.96194e+06	5.35017e+06	4.13093e+06	2.42873e+06	2.76502e+06
sp|P19971|TYPH_HUMAN	2.06908e+06	8.96443e+06	1.08086e+07	7.38715e+06	1.82054e+06	4.6703e+06	5.45646e+06	7.82206e+06	888257	355435	4.71075e+06
sp|Q14764|MVP_HUMAN	1.53486e+06	1.14035e+06	2.05192e+06	978387	1.12237e+06	790389	1.97556e+06	1.68434e+06	907852	712622	1.46397e+06
sp|Q9BTM1|H2AJ_HUMAN	20943.7	1346.09	14765.7	137.088	1127.26	9514.49	125.811	1324.25	4545.26	14273	737.556
sp|P18206|VINC_HUMAN	747661	1.85125e+06	1.51229e+06	1.63473e+06	876926	1.10309e+06	1.23789e+06	1.58014e+06	1.13712e+06	742928	1.25174e+06
sp|P31943|HNRH1_HUMAN	1.6856e+06	2.26874e+06	2.07508e+06	1.34967e+06	2.06607e+06	815407	1.20578e+06	1.82518e+06	1.77054e+06	1.23127e+06	1.95224e+06
sp|P21796|VDAC1_HUMAN	2.89652e+06	7.86222e+06	5.85098e+06	4.14079e+06	3.30878e+06	2.6667e+06	2.51063e+06	4.06767e+06	2.92346e+06	1.81314e+06	4.12453e+06
sp|P62937|PPIA_HUMAN	2.77984e+07	3.01027e+07	1.94346e+07	1.9506e+07	2.87423e+07	2.0595e+07	1.9097e+07	2.7796e+07	9.43824e+06	3.23067e+07	1.03138e+07
sp|P63104|1433Z_HUMAN	5.14771e+06	9.34788e+06	8.71498e+06	7.0897e+06	3.98434e+06	8.68749e+06	8.31581e+06	1.05708e+07	6.24869e+06	2.18964e+06	8.8239e+06
sp|P50990|TCPQ_HUMAN	1.29414e+06	2.73463e+06	1.48006e+06	1.45564e+06	1.40278e+06	1.64052e+06	1.15487e+06	2.24923e+06	2.49561e+06	704084	1.92433e+06
sp|P12956|XRCC6_HUMAN	1.76583e+06	1.7533e+06	2.37456e+06	830106	4.19077e+06	946319	1.73398e+06	1.73829e+06	4.03937e+06	2.09136e+06	3.08331e+06
sp|P08575|PTPRC_HUMAN	913340	433081	1.65555e+06	878791	585852	1.21303e+06	994667	1.71848e+06	1.41663e+06	822304	1.083e+06
sp|P06576|ATPB_HUMAN	1.11152e+07	8.62907e+06	1.17876e+07	1.05467e+07	1.06174e+07	7.21367e+06	7.35095e+06	8.23294e+06	1.47911e+07	9.35086e+06	1.13598e+07
sp|Q01518|CAP1_HUMAN	5.07024e+06	2.32336e+06	3.67007e+06	1.31897e+06	4.47659e+06	2.08159e+06	3.60241e+06	4.36703e+06	5.87344e+06	3.8337e+06	1.16002e+07
sp|P08133|ANXA6_HUMAN	6.41827e+06	2.11154e+06	7.60356e+06	2.789e+06	3.11844e+06	2.86811e+06	3.90859e+06	5.16406e+06	3.84493e+06	6.03761e+06	5.06749e+06
sp|P07737|PROF1_HUMAN	4.18861e+07	8.377e+06	3.3797e+07	8.91937e+06	3.15666e+07	9.19607e+06	1.26892e+07	1.78985e+07	1.55292e+07	2.98468e+07	2.29645e+07
sp|P42167|LAP2B_HUMAN	1.78428e+06	2.44565e+06	3.94537e+06	1.30019e+06	2.02489e+06	1.98625e+06	1.76399e+06	3.90284e+06	588679	624920	1.69292e+06
sp|P04406|G3P_HUMAN	1.18071e+07	1.90208e+07	1.59538e+07	1.30278e+07	1.32765e+07	1.26265e+07	1.25884e+07	1.93561e+07	2.03861e+06	1.16008e+07	2.64948e+06
sp|Q96KP4|CNDP2_HUMAN	1.59271e+06	2.93087e+06	3.25031e+06	2.42721e+06	1.439e+06	2.33496e+06	1.4477e+06	4.34889e+06	3.51062e+06	954327	4.48111e+06
sp|P60174|TPIS_HUMAN	1.04719e+07	4.07431e+06	4.91861e+06	4.31947e+06	1.11545e+07	4.20628e+06	3.20453e+06	5.43318e+06	9.94394e+06	8.4206e+06	1.53189e+07
sp|P08107|HSP71_HUMAN	3.49644e+06	3.00635e+06	2.92461e+06	2.2102e+06	1.47539e+07	1.14483e+06	1.62658e+06	1.6661e+06	8.25694e+06	2.98611e+06	6.39846e+06
sp|P01857|IGHG1_HUMAN	3.77349e+06	7.02591e+06	5.09908e+06	2.06122e+06	1.74812e+07	1.90986e+06	1.39301e+06	4.95584e+06	7.34316e+06	1.26629e+06	3.79718e+06
sp|P01024|CO3_HUMAN	725247	338592	1.50167e+06	412624	649597	125505	462835	443819	842693	312482	474245
sp|Q16555|DPYL2_HUMAN	748707	811588	593089	647637	1.24248e+06	543668	741460	956506	896359	532016	917475
sp|P16615|AT2A2_HUMAN	549950	999237	1.01541e+06	963202	1.08599e+06	587278	286574	727366	427386	331728	139138
sp|P42224|STAT1_HUMAN	536831	3.11383e+06	6.48543e+06	3.96915e+06	1.77385e+06	1.39927e+06	1.28818e+06	3.1699e+06	409000	217884	428136
sp|P22626|ROA2_HUMAN	6.48444e+06	9.66591e+06	7.52812e+06	4.24374e+06	4.37369e+06	9.39277e+06	7.53692e+06	9.06587e+06	723513	3.23426e+06	802318
sp|P09874|PARP1_HUMAN	1.25334e+06	1.22261e+06	891510	969162	2.6616e+06	793701	1.17808e+06	1.72992e+06	2.95787e+06	1.67706e+06	3.1086e+06
sp|P78371|TCPB_HUMAN	2.17799e+06	5.93531e+06	2.08554e+06	2.80476e+06	1.73562e+06	2.57829e+06	2.52487e+06	4.44409e+06	1.79114e+06	1.42425e+06	2.01365e+06
sp|Q7KZF4|SND1_HUMAN	1.1861e+06	1.40156e+06	3.20435e+06	792408	1.38214e+06	1.06797e+06	907028	1.86338e+06	1.35319e+06	874029	1.04637e+06
sp|P00367|DHE3_HUMAN	1.25729e+06	1.22694e+06	2.50621e+06	1.31692e+06	1.71116e+06	1.50076e+06	1.69527e+06	1.90471e+06	3.14911e+06	1.13138e+06	3.0469e+06
sp|Q99832|TCPH_HUMAN	646152	1.77926e+06	990096	327393	1.18967e+06	358380	696832	1.39939e+06	929433	681415	537200
sp|Q00839|HNRPU_HUMAN	2.05988e+06	5.44115e+06	5.00405e+06	3.61359e+06	3.3226e+06	2.53741e+06	3.56189e+06	5.9446e+06	1.20257e+06	1.79718e+06	3.14824e+06
sp|P08729|K2C7_HUMAN	1.65605e+06	962446	115695	393002	296245	321269	933340	299038	1.50192e+06	432135	1.14647e+06
sp|P05023|AT1A1_HUMAN	736194	2.10698e+06	1.68614e+06	1.86293e+06	698418	980167	876767	1.2978e+06	697017	292897	1.30628e+06
sp|P14314|GLU2B_HUMAN	1.98802e+06	3.19894e+06	3.818e+06	2.25861e+06	1.45756e+06	2.14004e+06	1.98591e+06	2.98176e+06	1.19152e+06	680690	1.32168e+06
sp|P06396|GELS_HUMAN	2.24579e+06	1.3334e+06	3.33136e+06	3.23539e+06	1.17568e+06	1.30634e+06	1.81821e+06	3.12878e+06	2.36681e+06	1.24107e+06	2.10811e+06
sp|P12110|CO6A2_HUMAN	2.13394e+06	5.15881e+06	9.67671e+06	1.94137e+06	1.39175e+06	6.66584e+06	9.77046e+06	1.12708e+07	2.1453e+06	1.98782e+06	1.79703e+06
sp|P49748|ACADV_HUMAN	956397	221677	1.46458e+06	219974	1.68787e+06	320435	2.01203e+06	445377	788767	966514	1.14325e+06
sp|P07602|SAP_HUMAN	1.35585e+06	4.06969e+06	6.64798e+06	2.87323e+06	1.95194e+06	4.16824e+06	2.81075e+06	5.94647e+06	1.71253e+06	1.52134e+06	740143
sp|P13746|1A11_HUMAN	89140	9025.26	360206	49665.4	900879	14951.2	60990.9	12968.3	61693.8	45403.9	559486
sp|P04083|ANXA1_HUMAN	4.81568e+06	7.11777e+06	8.47157e+06	8.43351e+06	2.482e+06	4.16694e+06	5.80482e+06	4.18732e+06	2.09197e+06	2.49008e+06	3.65263e+06
sp|P50395|GDIB_HUMAN	2.30996e+06	3.88619e+06	3.27329e+06	2.75442e+06	825432	2.56832e+06	3.2896e+06	5.43829e+06	710747	875160	1.06853e+06
sp|P61978|HNRPK_HUMAN	3.51369e+06	4.74502e+06	7.58018e+06	2.7759e+06	5.49239e+06	1.27014e+06	3.289e+06	4.97083e+06	4.92131e+06	3.39173e+06	6.06945e+06
sp|P02533|K1C14_HUMAN	1.6053e+06	1.90142e+06	667058	5.8052e+06	1.3821e+06	3.18977e+06	2.11231e+06	2.15957e+06	328675	1.0277e+06	1.01258e+06
sp|P34932|HSP74_HUMAN	1.00795e+06	3.49244e+06	1.88497e+06	1.43243e+06	1.08202e+06	1.15869e+06	1.25382e+06	2.61012e+06	113625	313789	149416
sp|Q86VP6|CAND1_HUMAN	734186	976338	941317	292532	2.00962e+06	215777	206816	717412	2.88605e+06	589304	2.50669e+06
sp|P40939|ECHA_HUMAN	2.48094e+06	1.98326e+06	4.73315e+06	900537	2.78229e+06	686825	861964	1.2149e+06	1.85957e+06	1.81712e+06	2.42081e+06
sp|P69905|HBA_HUMAN	6.94742e+07	3.51228e+07	2.34465e+07	5.24601e+07	1.47257e+07	1.50327e+07	2.72469e+07	5.9044e+06	8.24652e+06	5.73802e+07	2.2804e+06
sp|P00338|LDHA_HUMAN	2.92015e+06	1.08829e+07	5.59654e+06	6.51474e+06	2.35635e+06	5.35604e+06	3.37351e+06	9.59643e+06	1.22973e+06	1.11007e+06	2.10526e+06
sp|P35232|PHB_HUMAN	3.08069e+06	3.61249e+06	4.62486e+06	2.43046e+06	3.50168e+06	2.57478e+06	2.4724e+06	3.32478e+06	1.39875e+06	2.21029e+06	1.35573e+06
sp|P13639|EF2_HUMAN	3.97151e+06	8.19343e+06	4.68439e+06	3.66914e+06	5.16085e+06	3.51483e+06	3.65766e+06	5.91462e+06	636700	2.25077e+06	952141
sp|P28838|AMPL_HUMAN	911260	1.76588e+06	2.80326e+06	978725	926254	1.18995e+06	1.16079e+06	2.58327e+06	892836	427838	776401
sp|P09960|LKHA4_HUMAN	1.81081e+06	1.05644e+06	1.56834e+06	1.10692e+06	790192	1.44325e+06	1.43542e+06	2.52918e+06	771595	995589	1.92489e+06
sp|P27797|CALR_HUMAN	5.19746e+06	3.60126e+06	8.89575e+06	4.04332e+06	4.26208e+06	1.88099e+06	2.27335e+06	3.14935e+06	1.22021e+06	2.3827e+06	300258
sp|P63244|GBLP_HUMAN	1.93015e+06	4.52811e+06	4.66075e+06	3.07069e+06	2.06409e+06	2.94016e+06	3.19882e+06	4.4058e+06	507318	1.38018e+06	476823
sp|P05783|K1C18_HUMAN	1.83126e+06	824483	1.08005e+06	505096	4.02957e+06	278102	308039	235346	2.18993e+06	678889	3.47519e+06
sp|Q9Y6C2|EMIL1_HUMAN	253580	339841	488245	64916.8	76403.4	445024	589487	1.01094e+06	541144	147040	98851.7
sp|Q8NBS9|TXND5_HUMAN	1.79169e+06	935078	791965	881091	858800	1.48394e+06	915407	1.54521e+06	639158	704253	1.06336e+06
sp|P45880|VDAC2_HUMAN	3.28284e+06	5.48847e+06	5.78756e+06	1.69374e+06	6.37934e+06	2.12026e+06	3.2865e+06	3.96308e+06	6.29272e+06	3.03186e+06	5.06039e+06
sp|P16403|H12_HUMAN	1.47719e+07	7.26456e+06	6.20983e+06	7.12835e+06	1.01571e+07	4.53703e+06	8.6556e+06	7.66632e+06	6.67139e+06	1.48389e+07	3.41556e+07
sp|P61158|ARP3_HUMAN	4.39433e+06	1.43001e+06	6.11089e+06	1.24183e+06	2.8531e+06	1.87944e+06	2.20934e+06	4.02996e+06	3.46953e+06	2.54353e+06	4.64397e+06
sp|P02538|K2C6A_HUMAN	480371	618675	280699	8.79652e+06	78907.3	1.52307e+06	1.05178e+06	2.19416e+06	43982.7	79401.9	20242.1
sp|P12270|TPR_HUMAN	418416	365721	479896	253300	514410	186349	501994	514339	1.66041e+06	664861	1.17783e+06
sp|P35555|FBN1_HUMAN	217584	516033	578365	146587	238662	140014	528102	405140	582409	31177.7	47813.5
sp|Q92841|DDX17_HUMAN	412696	1.12122e+06	1.07589e+06	716673	329609	1.12309e+06	600030	894188	93744	135458	111874
sp|Q9Y3Z3|SAMH1_HUMAN	1.90025e+06	1.11252e+06	3.42213e+06	1.15737e+06	1.69755e+06	1.60084e+06	1.81777e+06	2.96359e+06	2.10662e+06	2.12358e+06	1.56405e+06
sp|P04075|ALDOA_HUMAN	2.65288e+06	1.21134e+07	5.08979e+06	1.02713e+07	2.70433e+06	6.06887e+06	1.14912e+07	9.37906e+06	3.01431e+06	1.63267e+06	4.25196e+06
sp|P14866|HNRPL_HUMAN	1.16286e+06	2.21231e+06	2.49941e+06	909486	1.22741e+06	989676	1.36536e+06	2.38138e+06	501636	480530	690304
sp|P29401|TKT_HUMAN	1.9653e+06	3.61704e+06	3.21003e+06	2.41125e+06	1.07402e+06	2.94554e+06	3.72393e+06	5.99811e+06	1.96238e+06	736534	3.09987e+06
sp|P23396|RS3_HUMAN	5.55022e+06	5.93109e+06	7.16319e+06	3.89967e+06	6.18398e+06	4.08776e+06	3.89256e+06	6.32966e+06	3.33821e+06	4.21691e+06	4.58861e+06
sp|Q12906|ILF3_HUMAN	1.5199e+06	3.54858e+06	2.76227e+06	1.92598e+06	2.20084e+06	2.49377e+06	2.20408e+06	3.98453e+06	764443	809433	778549
sp|O60506|HNRPQ_HUMAN	1.3907e+06	2.99272e+06	1.51312e+06	1.07289e+06	1.95288e+06	109599	2.263e+06	1.51841e+06	521762	716971	672544
sp|P19338|NUCL_HUMAN	4.62389e+06	7.94807e+06	4.94453e+06	2.67301e+06	5.60616e+06	2.32491e+06	3.1879e+06	4.72841e+06	2.60361e+06	3.29616e+06	2.91198e+06
sp|P01876|IGHA1_HUMAN	6.92118e+06	4.6061e+06	5.25691e+06	5.92934e+06	4.4724e+06	4.51621e+06	3.0522e+06	4.55232e+06	2.37258e+06	1.85213e+06	1.32681e+06
sp|P36578|RL4_HUMAN	2.31194e+06	1.75411e+06	1.63117e+06	1.25846e+06	3.13739e+06	1.12244e+06	1.36873e+06	2.0613e+06	2.43347e+06	2.01917e+06	3.13162e+06
sp|P07237|PDIA1_HUMAN	7.51409e+06	8.27322e+06	7.81883e+06	6.78719e+06	5.12709e+06	4.26579e+06	4.30661e+06	5.70359e+06	1.14302e+06	3.87915e+06	973555
sp|Q99879|H2B1M_HUMAN	6.28942e+07	5.7241e+07	6.05551e+07	5.10024e+07	4.42301e+07	1.2083e+08	8.40638e+07	9.27709e+07	5.00826e+07	5.73793e+07	4.45292e+07
sp|Q14974|IMB1_HUMAN	2.53046e+06	2.41414e+06	3.39691e+06	1.44858e+06	2.06596e+06	790942	549892	2.0381e+06	913940	1.58969e+06	902166
sp|Q15084|PDIA6_HUMAN	4.53253e+06	2.93515e+06	3.76792e+06	2.23119e+06	7.16618e+06	1.88565e+06	1.31851e+06	3.01174e+06	9.66852e+06	2.10395e+06	6.88196e+06
sp|P51991|ROA3_HUMAN	1.97841e+06	3.84228e+06	3.78825e+06	1.67425e+06	2.48219e+06	2.45908e+06	2.97262e+06	4.50125e+06	1.00404e+06	1.20323e+06	904754
sp|Q08211|DHX9_HUMAN	879898	4.23376e+06	2.63754e+06	1.99554e+06	1.1049e+06	807924	1.27273e+06	3.60879e+06	216438	490720	191714
sp|P23381|SYWC_HUMAN	766684	1.83135e+06	3.17296e+06	3.70268e+06	2.0961e+06	1.48458e+06	1.55178e+06	2.5794e+06	191158	865002	503127
sp|P62805|H4_HUMAN	1.46788e+08	6.15668e+07	7.78275e+07	5.98492e+07	7.32539e+07	6.32516e+07	6.98935e+07	6.64652e+07	4.02897e+07	1.22493e+08	2.69535e+07
sp|P29350|PTN6_HUMAN	1.39475e+06	680106	2.97658e+06	1.57548e+06	137659	2.17842e+06	1.92641e+06	4.45397e+06	189812	253879	353014
sp|Q15233|NONO_HUMAN	1.35243e+06	1.14928e+06	1.16494e+06	625432	2.71342e+06	599930	723231	1.05342e+06	2.11211e+06	1.49316e+06	2.06324e+06
sp|Q15365|PCBP1_HUMAN	737168	1.88298e+06	2.04167e+06	1.70026e+06	2.17439e+06	2.6892e+06	2.41856e+06	2.86776e+06	670833	1.64228e+06	1.14478e+06
sp|P01834|IGKC_HUMAN	5.13169e+06	7.03292e+06	1.05692e+07	6.50921e+06	1.28013e+07	5.19995e+06	8.39936e+06	7.44358e+06	3.09907e+07	6.7506e+06	2.53385e+07
sp|P40227|TCPZ_HUMAN	1.0803e+06	2.68251e+06	1.44043e+06	1.6981e+06	1.16871e+06	1.15273e+06	1.12229e+06	2.23415e+06	713141	668448	926756
sp|Q96AE4|FUBP1_HUMAN	825040	1.11478e+06	1.1118e+06	706016	447889	990195	950339	1.54406e+06	706202	324426	1.04022e+06
sp|P23246|SFPQ_HUMAN	1.67616e+06	666735	951337	376322	2.58524e+06	343518	504607	802959	2.12946e+06	1.5161e+06	2.02098e+06
sp|P13646|K1C13_HUMAN	2.80553e+06	1.74676e+06	429549	4.87009e+06	1.46058e+06	6.37782e+06	5.96135e+06	8.01727e+06	1.18611e+06	308972	5.82507e+06
sp|P13804|ETFA_HUMAN	2.10531e+06	1.0237e+06	3.41261e+06	516787	1.18988e+06	719833	854457	1.09813e+06	1.50672e+06	1.2263e+06	1.40888e+06
sp|Q05707|COEA1_HUMAN	412461	450285	2.16877e+06	256188	87939.5	1.43771e+06	811999	3.24325e+06	2.22853e+06	1.12624e+06	1.00765e+06
sp|P09211|GSTP1_HUMAN	7.90633e+06	1.29279e+07	6.03264e+06	2.51887e+06	1.47005e+07	2.2895e+06	2.95405e+06	3.53438e+06	8.42867e+06	3.73075e+06	1.01993e+07
sp|P19105|ML12A_HUMAN	1.6362e+06	2.13567e+06	3.57791e+06	1.84412e+06	2.51804e+06	2.02261e+06	1.8525e+06	2.80145e+06	669287	1.51133e+06	614911
sp|P09382|LEG1_HUMAN	2.09844e+06	2.58801e+06	6.00395e+06	2.94673e+06	1.64638e+07	1.59614e+06	1.73292e+06	2.91163e+06	7.00336e+06	3.91436e+06	2.57425e+06
sp|P19367|HXK1_HUMAN	161089	589887	920633	764952	357951	770611	544157	949389	339639	188505	410151
sp|P60660|MYL6_HUMAN	2.85198e+06	4.31634e+06	6.10761e+06	3.28698e+06	5.81368e+06	4.78278e+06	4.10518e+06	6.07741e+06	1.67535e+06	1.93817e+06	2.03859e+06
sp|P04843|RPN1_HUMAN	2.37755e+06	1.42013e+06	2.01762e+06	1.01076e+06	3.8059e+06	1.13322e+06	1.20995e+06	1.59712e+06	2.04382e+06	1.47257e+06	1.51825e+06
sp|P08865|RSSA_HUMAN	1.41261e+06	2.87902e+06	3.22875e+06	1.3723e+06	3.09263e+06	1.66597e+06	2.12242e+06	2.58724e+06	1.12043e+06	2.06293e+06	1.4323e+06
sp|P07384|CAN1_HUMAN	423650	694676	730343	727428	510308	756776	504925	763643	397910	368159	828005
sp|P04899|GNAI2_HUMAN	4.12496e+06	1.63694e+06	5.56679e+06	1.26211e+06	3.23694e+06	1.90494e+06	5.17307e+06	5.32846e+06	2.14113e+06	3.27638e+06	1.27099e+06
sp|P05388|RLA0_HUMAN	3.46042e+06	2.44209e+06	4.55192e+06	601813	5.08482e+06	2.42022e+06	1.98361e+06	2.41674e+06	1.70496e+06	5.46814e+06	2.25755e+06
sp|P02787|TRFE_HUMAN	989708	4.95675e+06	2.96622e+06	5.86173e+06	1.012e+06	964020	1.2088e+06	3.53807e+06	755940	249295	1.64726e+06
sp|P0C0L5|CO4B_HUMAN	349276	2.62846e+06	1.81115e+06	536367	866919	190995	391967	1.19456e+06	266092	240063	407549
sp|Q14005|IL16_HUMAN	976394	347351	1.31619e+06	295446	89826.1	830614	1.0765e+06	2.2926e+06	2.46028e+06	434574	1.73465e+06
sp|P04844|RPN2_HUMAN	781138	1.16455e+06	957398	544136	1.51518e+06	529153	1.30356e+06	1.33776e+06	1.70717e+06	643392	1.64178e+06
sp|Q99715|COCA1_HUMAN	46332	1.24e+06	543605	647194	357137	96232.9	54612.5	443406	126754	66831.8	84207.6
sp|P30044|PRDX5_HUMAN	5.21582e+06	1.57389e+06	2.47361e+06	1.6904e+06	4.16328e+06	2.36249e+06	2.00236e+06	1.92678e+06	5.63995e+06	3.46295e+06	9.39486e+06
sp|O75643|U520_HUMAN	840361	1.12032e+06	1.38338e+06	572571	1.11197e+06	405742	625158	1.04602e+06	567943	931966	407507
sp|P62258|1433E_HUMAN	912657	2.01684e+06	1.35589e+06	1.42934e+06	1.09475e+06	1.6043e+06	964232	1.75296e+06	553011	318927	1.09633e+06
sp|P04264|K2C1_HUMAN	1.00472e+06	495683	2.75429e+06	316417	367365	1.18116e+06	1.24382e+06	298901	133536	1.08579e+06	352663
sp|P49368|TCPG_HUMAN	777245	3.12452e+06	907203	1.27307e+06	1.29863e+06	664094	1.67528e+06	2.2312e+06	436637	1.23351e+06	241790
sp|P14550|AK1A1_HUMAN	2.39577e+06	1.98557e+06	1.85873e+06	1.10137e+06	908151	1.98676e+06	1.54746e+06	2.96706e+06	240275	774085	275018
sp|Q9BSJ8|ESYT1_HUMAN	403758	181007	545747	282084	431316	269996	371008	654975	495230	484255	386670
sp|Q07065|CKAP4_HUMAN	712416	1.75417e+06	1.11796e+06	1.29313e+06	3.64056e+06	457962	407467	586532	751452	259270	366867
sp|P50453|SPB9_HUMAN	1.88844e+06	1.52718e+06	4.3401e+06	1.74895e+06	476884	3.41281e+06	3.67967e+06	5.96778e+06	1.22673e+06	636738	2.1701e+06
sp|Q1KMD3|HNRL2_HUMAN	463884	642890	1.21656e+06	827696	1.94406e+06	446524	1.56989e+06	1.59085e+06	378913	942706	455020
sp|Q96I99|SUCB2_HUMAN	902289	946001	1.1302e+06	975137	724056	895459	2.38239e+06	543233	2.30857e+06	942055	1.43981e+06
sp|P68032|ACTC_HUMAN	2.07381e+07	1.42765e+07	4.25739e+06	7.00225e+06	1.17728e+07	2.74097e+06	1.99052e+07	2.22331e+07	2.56175e+07	3.11114e+07	1.89636e+07
sp|O00299|CLIC1_HUMAN	4.35835e+06	2.85059e+06	3.79996e+06	2.37537e+06	2.90115e+06	1.91065e+06	1.59405e+06	4.0536e+06	5.63899e+06	1.82347e+06	6.9056e+06
sp|Q9UQ80|PA2G4_HUMAN	688857	2.07251e+06	1.08912e+06	860498	788274	602686	526852	1.36712e+06	340182	228462	397159
sp|P30041|PRDX6_HUMAN	1.44929e+06	3.88819e+06	2.67191e+06	3.74239e+06	1.7601e+06	1.98157e+06	2.76626e+06	3.48047e+06	1.14853e+06	1.30098e+06	1.58175e+06
sp|P00915|CAH1_HUMAN	1.47222e+06	2.49735e+06	922151	6.4065e+06	93608.6	769755	2.45404e+06	175195	394381	682739	289777
sp|P07910|HNRPC_HUMAN	401026	11205.1	82530.3	570499	1.78814e+06	55583.1	14078.1	21410.5	2.4489e+06	1.08132e+06	1.8756e+06
sp|P26641|EF1G_HUMAN	1.23823e+06	5.4383e+06	3.0636e+06	3.36544e+06	1.02993e+06	1.85794e+06	1.8231e+06	3.57753e+06	401521	238719	1.00874e+06
sp|P62158|CALM_HUMAN	1.3294e+07	1.4952e+07	2.09737e+07	1.31877e+07	6.32219e+06	1.18687e+07	1.27496e+07	1.50246e+07	6.09262e+06	4.71175e+06	7.80346e+06
sp|P08758|ANXA5_HUMAN	8.26802e+06	6.91382e+06	1.02528e+07	4.66743e+06	3.39276e+06	3.97858e+06	4.526e+06	1.00006e+07	4.29478e+06	5.91686e+06	3.85111e+06
sp|O00567|NOP56_HUMAN	158309	245865	182731	125295	591653	231644	230111	324523	616829	325434	609374
sp|P23528|COF1_HUMAN	2.20205e+07	1.83242e+07	2.21676e+07	1.6993e+07	2.09516e+07	1.85693e+07	2.13475e+07	3.23531e+07	3.12806e+07	1.77607e+07	4.96746e+07
sp|Q15424|SAFB1_HUMAN	774972	1.74929e+06	1.61178e+06	1.02988e+06	566525	674724	732010	1.93025e+06	490645	188838	538499
sp|P01009|A1AT_HUMAN	227723	5.28932e+06	2.41756e+06	2.61094e+06	1.6268e+06	650854	457765	2.08217e+06	1.35398e+06	176508	421466
sp|Q92945|FUBP2_HUMAN	994936	1.57033e+06	847468	676856	1.35475e+06	643409	587752	1.23144e+06	679679	910443	745350
sp|P42704|LPPRC_HUMAN	270299	745944	366893	542665	321756	2.45004e+06	497851	387812	460067	246514	160836
sp|P35221|CTNA1_HUMAN	321618	667278	471625	255044	1.19383e+06	292989	800221	187353	335452	240178	492285
sp|P20591|MX1_HUMAN	85006.6	545014	2.44635e+06	689777	78748.3	185952	232880	472297	251393	59392.7	83660.9
sp|P27348|1433T_HUMAN	992737	1.98089e+06	1.45651e+06	1.14517e+06	692840	1.67147e+06	1.25347e+06	2.19254e+06	685627	460523	1.24117e+06
sp|P24752|THIL_HUMAN	842406	967285	2.13437e+06	439565	306616	1.04983e+06	1.14646e+06	1.33235e+06	255049	275602	563443
sp|P35637|FUS_HUMAN	399311	1.39413e+06	874878	690621	465567	669710	671769	1.17704e+06	307693	174426	227603
sp|P62820|RAB1A_HUMAN	3.79652e+06	4.318e+06	7.90463e+06	1.27241e+06	1.56305e+06	854272	3.50237e+06	5.58071e+06	1.08619e+06	1.59531e+06	1.52058e+06
sp|Q9H223|EHD4_HUMAN	400380	537652	1.15064e+06	480355	177621	487158	531505	896520	139463	123571	145171
sp|Q13011|ECH1_HUMAN	817385	749198	1.57376e+06	1.30423e+06	880098	1.66019e+06	1.1777e+06	1.43525e+06	625146	499061	655465
sp|P53618|COPB_HUMAN	397190	645339	752122	472058	1.09302e+06	502558	377208	894858	676087	422065	900300
sp|P47756|CAPZB_HUMAN	2.25296e+06	3.87272e+06	5.40306e+06	3.99638e+06	1.69717e+06	4.45667e+06	4.1471e+06	7.58373e+06	2.58451e+06	1.41924e+06	4.36465e+06
sp|P00488|F13A_HUMAN	1.00024e+06	157441	488524	957232	539532	332339	462932	397645	1.53471e+06	1.5073e+06	3.18011e+06
sp|P27824|CALX_HUMAN	2.91019e+06	1.46275e+06	1.6201e+06	1.23974e+06	3.23081e+06	850394	757770	1.1539e+06	5.23134e+06	1.28067e+06	3.7458e+06
sp|Q9UHX1|PUF60_HUMAN	392730	853262	890968	297520	453857	394738	365840	993691	202101	352200	356329
sp|Q9Y6N5|SQRD_HUMAN	879740	336405	1.16827e+06	267535	632641	295740	539438	452115	1.9763e+06	1.36278e+06	1.90545e+06
sp|P11586|C1TC_HUMAN	768877	893733	1.08978e+06	563596	694112	501373	464339	1.00024e+06	179895	216142	387704
sp|P13010|XRCC5_HUMAN	641326	1.12754e+06	742659	503201	981139	648522	634250	1.10569e+06	1.79422e+06	672691	1.96469e+06
sp|Q99714|HCD2_HUMAN	989990	683152	698936	328260	1.78963e+06	564445	544049	727031	3.02101e+06	704881	3.69632e+06
sp|P49189|AL9A1_HUMAN	1.24632e+06	804872	1.0443e+06	619146	584524	1.05665e+06	1.00992e+06	1.48059e+06	825653	880430	1.4034e+06
sp|P05107|ITB2_HUMAN	244882	113308	753842	308749	43361.1	399332	277788	820560	810355	188946	602649
sp|P53621|COPA_HUMAN	364762	609269	754410	234492	245175	1.07717e+06	369807	207061	478049	171230	801959
sp|Q06323|PSME1_HUMAN	1.67511e+06	1.94206e+06	2.45246e+06	2.16699e+06	2.54268e+06	2.97416e+06	2.20918e+06	3.19836e+06	1.45736e+06	1.23801e+06	3.10399e+06
sp|O75874|IDHC_HUMAN	777472	1.64079e+06	934306	1.52204e+06	1.85925e+06	563971	562761	936229	308306	239079	433710
sp|P49411|EFTU_HUMAN	2.7208e+06	592802	1.81428e+06	184596	3.69316e+06	114989	1.21609e+06	920009	7.78969e+06	2.29123e+06	7.86231e+06
sp|P31146|COR1A_HUMAN	4.01206e+06	1.76237e+06	5.01784e+06	2.80806e+06	694248	3.9694e+06	4.45402e+06	7.8471e+06	1.06237e+06	1.52048e+06	2.14433e+06
sp|Q14980|NUMA1_HUMAN	132879	333893	363394	130306	323540	234905	289128	581371	147620	151557	158744
sp|P30040|ERP29_HUMAN	1.50043e+06	713155	1.40079e+06	708886	1.80112e+06	483352	505771	792842	853557	1.28412e+06	841191
sp|P67936|TPM4_HUMAN	2.24813e+06	2.94607e+06	3.59702e+06	2.05162e+06	2.45271e+06	2.7466e+06	2.22364e+06	4.97597e+06	2.85133e+06	1.16745e+06	3.17458e+06
sp|Q16181|SEPT7_HUMAN	991378	1.19323e+06	1.49058e+06	807690	738443	1.06434e+06	1.38637e+06	2.18444e+06	630431	1.05715e+06	634171
sp|P07339|CATD_HUMAN	3.26016e+06	2.61899e+06	4.61315e+06	1.75426e+06	2.75403e+06	2.04568e+06	1.75546e+06	3.48872e+06	5.66686e+06	1.13114e+06	7.15585e+06
sp|P40121|CAPG_HUMAN	2.50399e+06	580607	1.45219e+06	1.03949e+06	3.57105e+06	1.14767e+06	531008	1.24931e+06	2.22337e+06	1.39135e+06	1.99651e+06
sp|P05091|ALDH2_HUMAN	564126	2.69336e+06	2.25331e+06	2.4304e+06	827206	822028	790613	2.82189e+06	69863.3	163037	929557
sp|Q96B97|SH3K1_HUMAN	237972	42374.1	359152	151306	40725.1	239854	200961	484195	202071	96358.8	314244
sp|P09525|ANXA4_HUMAN	1.00071e+06	3.01546e+06	1.86535e+06	1.86031e+06	1.72752e+06	1.66622e+06	1.21825e+06	1.51029e+06	219099	499766	223513
sp|Q15582|BGH3_HUMAN	2.25823e+06	1.53734e+06	4.37851e+06	1.59453e+06	911687	2.39739e+06	944358	4.9351e+06	4.9075e+06	2.12115e+06	2.72515e+06
sp|P26640|SYVC_HUMAN	265409	368021	514222	272780	220903	186702	266315	633232	262134	67550.4	404022
sp|P60842|IF4A1_HUMAN	1.38552e+06	3.2291e+06	2.93754e+06	806459	2.68739e+06	1.47434e+06	2.90194e+06	2.51305e+06	537085	1.05188e+06	805235
sp|Q16891|MIC60_HUMAN	593723	426796	1.08103e+06	402504	1.03189e+06	497399	308545	455788	2.65534e+06	463262	3.29353e+06
sp|P37802|TAGL2_HUMAN	6.99592e+06	3.63305e+06	4.058e+06	1.11563e+06	1.282e+07	2.27088e+06	1.62516e+06	2.84179e+06	1.05014e+06	4.43274e+06	2.549e+06
sp|P62873|GBB1_HUMAN	497299	578633	1.15078e+06	397069	352025	696111	549275	916725	742523	306490	740593
sp|P13645|K1C10_HUMAN	512225	595258	1.3956e+06	520662	360693	807718	684570	246314	358106	225487	2.57866e+06
sp|P31939|PUR9_HUMAN	756451	718533	707343	624044	1.2939e+06	555080	301456	690460	838536	499998	1.34166e+06
sp|P37837|TALDO_HUMAN	1.12588e+06	1.01335e+06	786216	537098	1.54392e+06	934333	955848	1.02433e+06	4.71225e+06	1.71238e+06	5.07104e+06
sp|Q06830|PRDX1_HUMAN	4.88091e+06	4.7503e+06	4.30271e+06	4.21989e+06	1.97362e+06	3.56748e+06	3.24634e+06	5.57255e+06	1.72197e+06	1.33372e+06	5.21639e+06
sp|P46777|RL5_HUMAN	1.2154e+06	2.13074e+06	1.96669e+06	1.53161e+06	909441	940723	1.24126e+06	1.95838e+06	346613	539791	409046
sp|P02042|HBD_HUMAN	8.92786e+06	7.66068e+06	5.31758e+06	4.10484e+07	602562	3.0101e+06	5.95933e+06	1.21031e+06	5.16695e+06	2.17514e+06	2.30645e+06
sp|Q9NUQ9|FA49B_HUMAN	1.23671e+06	666018	2.34099e+06	696877	1.06304e+06	919156	966899	1.77462e+06	788319	1.92559e+06	1.39825e+06
sp|Q9Y2X3|NOP58_HUMAN	956799	763198	870763	464916	959396	518754	622163	847802	1.5032e+06	822334	2.1538e+06
sp|P13489|RINI_HUMAN	1.15995e+06	1.92023e+06	2.07516e+06	1.42736e+06	755394	1.71938e+06	1.7215e+06	2.37748e+06	451778	449265	697193
sp|P47755|CAZA2_HUMAN	719633	291082	387797	388878	915898	444124	332867	387173	670797	636898	614625
sp|P30084|ECHM_HUMAN	1.39564e+06	410749	528042	455210	2.4134e+06	502879	633042	708705	3.33444e+06	2.7055e+06	2.30584e+06
sp|O75083|WDR1_HUMAN	531728	949206	1.04424e+06	769354	207094	1.07122e+06	885329	1.44275e+06	1.37269e+06	323071	1.91627e+06
sp|P61160|ARP2_HUMAN	3.494e+06	3.44071e+06	5.21661e+06	3.50986e+06	2.01524e+06	3.24361e+06	4.04558e+06	7.23972e+06	2.22947e+06	1.76575e+06	3.07035e+06
sp|P01903|DRA_HUMAN	837947	1.3494e+06	574966	679330	1.23903e+06	598973	260111	570382	2.47239e+06	580979	2.05966e+06
sp|P16401|H15_HUMAN	1.32471e+07	8.79355e+06	1.09517e+07	7.03843e+06	7.96382e+06	6.43129e+06	1.11741e+07	2.07291e+07	1.20659e+07	9.0937e+06	1.68611e+07
sp|Q86V81|THOC4_HUMAN	805419	107652	96621.7	98211.7	1.30065e+06	78871.9	81294.1	202479	512936	617035	814619
sp|O75367|H2AY_HUMAN	5.17613e+06	1.92709e+06	3.14595e+06	1.25321e+06	1.06139e+06	1.24914e+06	1.91932e+06	2.69931e+06	990817	1.34029e+06	1.34796e+06
sp|P07900|HS90A_HUMAN	1.51011e+06	3.42257e+06	3.07531e+06	1.94199e+06	1.09612e+06	1.55441e+06	1.76151e+06	3.67323e+06	867480	539823	1.6306e+06
sp|Q05682|CALD1_HUMAN	514221	2.08368e+06	896070	575063	672997	684349	742335	1.56001e+06	844404	102024	603071
sp|P04792|HSPB1_HUMAN	1.67597e+06	579610	421098	767325	2.44267e+06	1.03844e+06	887440	476443	2.74883e+06	2.45745e+06	3.90806e+06
sp|P51149|RAB7A_HUMAN	1.73553e+06	1.67071e+06	4.29071e+06	1.14843e+06	2.69236e+06	880895	1.08764e+06	1.697e+06	2.95407e+06	1.0484e+06	3.10961e+06
sp|Q15181|IPYR_HUMAN	645966	1.80113e+06	1.47095e+06	1.13044e+06	427406	840408	811067	1.63302e+06	67682.8	271356	151996
sp|P05164|PERM_HUMAN	343331	99264.8	357680	1.40904e+06	235111	306516	136642	150659	170556	37427.3	241940
sp|P31948|STIP1_HUMAN	1.25475e+06	2.75011e+06	2.53656e+06	1.29398e+06	961190	1.49545e+06	1.11628e+06	2.76024e+06	1.02239e+06	455813	1.10571e+06
sp|P55084|ECHB_HUMAN	1.22747e+06	1.25835e+06	2.31328e+06	1.15723e+06	1.05531e+06	1.23375e+06	1.28701e+06	1.72255e+06	732541	797241	1.17738e+06
sp|P50995|ANX11_HUMAN	612739	491714	1.16173e+06	551295	194199	1.1598e+06	974681	1.06284e+06	533138	422139	872450
sp|Q9Y4L1|HYOU1_HUMAN	970599	1.00013e+06	944337	1.01144e+06	516923	642008	538831	955759	923536	449548	859625
sp|P15153|RAC2_HUMAN	2.94784e+06	2.00448e+06	4.59154e+06	1.6536e+06	1.43824e+06	4.11654e+06	4.38263e+06	5.95838e+06	1.586e+06	2.28688e+06	2.03031e+06
sp|P60900|PSA6_HUMAN	964740	1.50069e+06	1.71104e+06	1.64853e+06	758608	1.1154e+06	1.09723e+06	1.99382e+06	633339	439762	1.0391e+06
sp|P29590|PML_HUMAN	603908	1.71018e+06	2.75017e+06	1.06043e+06	1.11737e+06	1.02241e+06	1.14709e+06	1.77581e+06	547251	371288	508573
sp|P30153|2AAA_HUMAN	428278	689022	907401	599249	456699	790828	371038	1.22639e+06	225662	238403	350874
sp|Q99497|PARK7_HUMAN	3.0893e+06	1.93963e+06	1.3781e+06	786681	3.02029e+06	1.64392e+06	1.29239e+06	2.48095e+06	7.20344e+06	2.66457e+06	1.12027e+07
sp|Q15019|SEPT2_HUMAN	556446	442869	523966	247798	321908	353096	555009	542972	1.41069e+06	360485	1.51534e+06
sp|P62826|RAN_HUMAN	2.70038e+06	8.32582e+06	4.31079e+06	3.19902e+06	3.55866e+06	3.07112e+06	3.21537e+06	5.12728e+06	2.17348e+06	1.37988e+06	3.26996e+06
sp|P27105|STOM_HUMAN	878017	1.96903e+06	2.18538e+06	3.48567e+06	332468	669009	958995	1.24406e+06	1.01753e+06	264797	300467
sp|P10599|THIO_HUMAN	2.48919e+06	6.7175e+06	2.80847e+06	4.71538e+06	1.50366e+06	1.8105e+06	1.5128e+06	2.81901e+06	868517	1.42173e+06	1.24644e+06
sp|P00505|AATM_HUMAN	784257	1.20257e+06	926856	702027	1.16526e+06	1.41965e+06	1.01254e+06	822613	1.36575e+06	658589	1.13732e+06
sp|P28331|NDUS1_HUMAN	888924	347846	1.1641e+06	474169	936876	659496	586088	450535	392144	639399	341223
sp|Q07021|C1QBP_HUMAN	985216	705257	1.61171e+06	1.31424e+06	1.80855e+06	995480	468656	1.45741e+06	1.40707e+06	6.14223e+06	1.12706e+06
sp|P15311|EZRI_HUMAN	2.59787e+06	1.07372e+06	1.74402e+06	313037	1.91651e+06	361145	1.4216e+06	2.43951e+06	3.86588e+06	1.68597e+06	5.18671e+06
sp|Q9Y277|VDAC3_HUMAN	1.10306e+06	555197	931618	360322	1.00306e+06	433534	441779	554639	892804	923647	1.32753e+06
sp|Q03518|TAP1_HUMAN	271025	612258	1.32031e+06	706403	920890	325457	581779	718201	233639	322422	171257
sp|P10909|CLUS_HUMAN	1.11296e+06	4.14441e+06	7.67939e+06	3.09229e+06	2.17549e+06	1.39106e+06	924571	4.05484e+06	2.34163e+06	592762	1.04805e+06
sp|Q14697|GANAB_HUMAN	1.71727e+06	2.78311e+06	3.25217e+06	2.39528e+06	1.14366e+06	1.46901e+06	2.24503e+06	2.55301e+06	618182	817265	688845
sp|P17655|CAN2_HUMAN	164788	473227	619462	367434	399918	180503	262931	299903	282602	209456	338914
sp|P31930|QCR1_HUMAN	708040	973341	1.17059e+06	1.07778e+06	379321	977040	717011	906770	1.00825e+06	500849	2.58797e+06
sp|Q86UX7|URP2_HUMAN	1.02456e+06	443303	1.88175e+06	1.53055e+06	461547	714822	1.09328e+06	2.48395e+06	448666	317393	660037
sp|Q5SSJ5|HP1B3_HUMAN	2.46981e+06	1.00385e+06	3.47399e+06	1.1177e+06	1.24803e+06	2.23018e+06	2.17858e+06	2.76451e+06	739644	2.62865e+06	799679
sp|Q16666|IF16_HUMAN	508844	2.25008e+06	2.41308e+06	1.49214e+06	417152	1.01434e+06	1.12756e+06	2.57714e+06	110905	164224	156585
sp|P59998|ARPC4_HUMAN	2.15707e+06	1.91003e+06	3.44522e+06	1.81279e+06	1.39004e+06	2.07201e+06	2.75916e+06	4.45234e+06	627166	965870	699363
sp|Q6P2Q9|PRP8_HUMAN	371420	298419	453390	134592	822888	155486	117565	264445	536949	371821	147368
sp|O43143|DHX15_HUMAN	391397	608919	533244	268006	526374	99771.3	384168	473282	634308	402133	476693
sp|P05362|ICAM1_HUMAN	169976	528101	550719	392909	1.13306e+06	213987	179122	326448	1.30524e+06	74967.9	983489
sp|P36957|ODO2_HUMAN	956506	2.45489e+06	3.90082e+06	749111	577346	1.08092e+06	989974	1.33518e+06	3.24311e+06	961239	3.00544e+06
sp|Q14498|RBM39_HUMAN	338447	416258	355235	203561	356767	222879	321256	455257	292993	146031	355100
sp|O60716|CTND1_HUMAN	230087	1.01013e+06	872028	1.51398e+06	662069	409787	289551	611485	361862	284794	272218
sp|Q86UE4|LYRIC_HUMAN	448476	272971	305016	176475	317862	101813	1.11885e+06	2.34936e+06	985091	244894	159804
sp|P62424|RL7A_HUMAN	1.40196e+06	3.05215e+06	2.9932e+06	1.4804e+06	1.94143e+06	1.588e+06	1.59389e+06	2.3397e+06	427845	753146	1.24538e+06
sp|Q93084|AT2A3_HUMAN	1.08459e+06	243776	1.17219e+06	290089	268590	602991	502522	1.09735e+06	633479	568001	510092
sp|P23284|PPIB_HUMAN	5.26557e+06	5.17375e+06	6.80408e+06	4.73734e+06	4.51485e+06	5.63678e+06	4.26437e+06	5.65794e+06	1.04045e+07	2.53107e+06	1.03755e+07
sp|P30447|1A23_HUMAN	8692.83	18416.8	35245.4	19591.2	618852	55710.1	518064	92765.4	4274.37	17067.8	143776
sp|P45974|UBP5_HUMAN	410333	702642	545079	644653	429611	542812	499987	861195	517044	241043	706079
sp|P55884|EIF3B_HUMAN	554772	369845	348520	300742	479597	270023	338519	392919	461967	440283	597345
sp|Q92888|ARHG1_HUMAN	135120	189185	414625	234737	104106	65711.4	317368	401231	615389	118560	759908
sp|Q13938|CAYP1_HUMAN	2.72523e+06	1.45351e+06	956463	489102	19032.6	1.8196e+06	976726	501873	1.68344e+06	490993	4.62758e+06
sp|P54578|UBP14_HUMAN	188022	649475	274116	367601	250943	375317	291594	481191	64031.4	77211	106256
sp|P07954|FUMH_HUMAN	1.0975e+06	1.80251e+06	1.4244e+06	2.02251e+06	1.19088e+06	1.30622e+06	988216	1.40187e+06	1.76506e+06	601148	1.76651e+06
sp|P14317|HCLS1_HUMAN	764865	570916	1.87754e+06	313510	174368	1.60294e+06	1.12113e+06	3.01334e+06	62788.6	190532	123008
sp|P25398|RS12_HUMAN	2.7946e+06	5.53185e+06	6.45295e+06	5.7466e+06	4.07866e+06	3.95933e+06	4.82159e+06	8.84913e+06	8.60928e+06	1.61524e+06	8.52424e+06
sp|Q8WUM4|PDC6I_HUMAN	313059	1.01423e+06	415734	410647	287982	305617	354260	421118	893737	210048	901115
sp|P07195|LDHB_HUMAN	3.64821e+06	2.4794e+06	6.38183e+06	4.32382e+06	2.78544e+06	8.3535e+06	8.44483e+06	8.85382e+06	1.0303e+06	2.04652e+06	1.85402e+06
sp|P14543|NID1_HUMAN	96746.5	213964	199913	49427.2	65871.7	102972	203267	88156.7	613636	482912	206275
sp|Q13838|DX39B_HUMAN	77035.9	150085	104493	6123.55	71073.3	84529.8	60250.3	159162	104254	30891.1	199312
sp|P08779|K1C16_HUMAN	528721	400725	296515	3.06892e+06	216543	1.32607e+06	556683	832827	49248.9	73310.2	198118
sp|P12236|ADT3_HUMAN	2.88829e+06	1.58065e+06	1.66034e+06	1.44498e+06	3.1493e+06	656976	818927	1.29806e+06	1.20997e+06	1.86388e+06	1.51573e+06
sp|O43776|SYNC_HUMAN	407972	396860	287556	152618	668493	354223	244065	326472	194602	278011	254201
sp|Q12874|SF3A3_HUMAN	537867	611799	598690	448110	926818	403955	341946	915189	756825	432163	874427
sp|Q07955|SRSF1_HUMAN	1.30943e+06	2.48779e+06	3.17391e+06	1.76e+06	1.35106e+06	1.98674e+06	1.80827e+06	2.76449e+06	1.31101e+06	786301	1.44482e+06
sp|P07203|GPX1_HUMAN	674056	670625	1.27093e+06	1.11826e+06	210615	1.17169e+06	927571	1.48365e+06	122493	178667	169499
sp|P23634|AT2B4_HUMAN	138708	301044	245306	370438	111521	190827	151766	219852	152907	124850	120268
sp|Q6NZI2|PTRF_HUMAN	241563	197994	273803	145713	290059	555571	502931	565616	5.70416e+06	805771	2.73836e+06
sp|P26373|RL13_HUMAN	1.98403e+06	3.52875e+06	3.21291e+06	1.98434e+06	3.04744e+06	2.26879e+06	2.17612e+06	3.26096e+06	1.46435e+06	1.49366e+06	2.89446e+06
sp|P05387|RLA2_HUMAN	8.59642e+06	9.1139e+06	8.17376e+06	2.98837e+06	6.75029e+06	7.48447e+06	5.42507e+06	8.99429e+06	1.11495e+07	4.20228e+06	1.13551e+07
sp|P31946|1433B_HUMAN	1.5495e+06	2.27166e+06	2.78717e+06	1.4915e+06	812290	2.46969e+06	2.13068e+06	3.61049e+06	599532	576518	1.15609e+06
sp|P07996|TSP1_HUMAN	149430	396745	311020	260869	614037	319585	156206	66123.5	164145	90533.8	83747.4
sp|P55268|LAMB2_HUMAN	132432	190192	539799	23622.3	21158.9	259881	755535	889075	226818	322505	110597
sp|Q9UHD8|SEPT9_HUMAN	240476	470892	631859	437954	128423	852530	637117	1.05832e+06	227289	123896	314358
sp|Q15717|ELAV1_HUMAN	526935	472690	796107	219048	1.42057e+06	383116	312205	518397	583867	429899	685712
sp|P30050|RL12_HUMAN	1.7557e+06	4.38705e+06	4.71346e+06	2.98378e+06	1.62154e+06	2.37325e+06	2.14072e+06	4.16013e+06	1.66077e+06	782824	2.64281e+06
sp|P01859|IGHG2_HUMAN	3.9612e+06	246170	4.45343e+06	190428	473894	122675	275438	95749.1	872934	1.21665e+06	2.89858e+06
sp|Q8N1G4|LRC47_HUMAN	253907	257451	199883	156070	367517	702933	168102	221079	66990.9	169388	38102.5
sp|P17858|PFKAL_HUMAN	928218	1.09164e+06	1.76559e+06	1.22837e+06	1.21342e+06	1.0329e+06	743015	1.9235e+06	489736	691279	518225
sp|P35749|MYH11_HUMAN	282681	71554.5	63751.2	61260.9	27492.5	133634	85612.6	244129	54284.3	28204.6	56577
sp|P60953|CDC42_HUMAN	505797	1.26984e+06	729738	1.21579e+06	631399	632323	1.00593e+06	1.33842e+06	224413	662636	169036
sp|P29692|EF1D_HUMAN	1.73318e+06	1.2752e+06	1.94288e+06	800106	918706	1.05829e+06	760405	1.34397e+06	298405	595668	408053
sp|O15400|STX7_HUMAN	697374	365341	846743	342668	138890	333540	388795	893461	701228	291776	1.00656e+06
sp|E9PAV3|NACAM_HUMAN	789669	3.05385e+06	1.34901e+06	1.43173e+06	471356	1.64878e+06	1.31929e+06	2.12631e+06	146287	207777	319035
sp|P36269|GGT5_HUMAN	180383	183538	690306	139862	140259	311040	307306	360196	928099	1.04771e+06	393047
sp|P09622|DLDH_HUMAN	414110	1.85763e+06	1.41395e+06	1.05827e+06	370651	937600	873199	1.41314e+06	301568	366170	816456
sp|P01011|AACT_HUMAN	92321.4	884831	273723	326733	331044	277856	279150	325924	2.3583e+06	68567	383847
sp|Q8WU39|MZB1_HUMAN	1.41595e+07	163355	1.09721e+06	79951.1	1.46185e+07	201002	115973	119113	2.40281e+06	5.23912e+06	2.44105e+06
sp|P46060|RAGP1_HUMAN	104401	266686	1.09912e+06	134049	416332	113292	1.13675e+06	1.23853e+06	520656	801202	513535
sp|P22695|QCR2_HUMAN	583195	790125	1.00006e+06	654510	284667	411552	603166	568153	352368	305251	628321
sp|P52597|HNRPF_HUMAN	1.16541e+06	2.77245e+06	2.99411e+06	1.41754e+06	1.24728e+06	932957	1.4747e+06	2.66428e+06	389092	1.13605e+06	519396
sp|P12004|PCNA_HUMAN	307215	53160.1	551743	46644.9	536095	177295	187991	47706.9	72465.4	98320	244998
sp|P30740|ILEU_HUMAN	844336	842287	1.56591e+06	1.87839e+06	441972	1.45516e+06	1.19609e+06	1.51636e+06	214950	314944	175015
sp|Q9Y265|RUVB1_HUMAN	278225	49928.6	213231	31413.2	354701	87631.5	276350	58375.3	1.17513e+06	264873	1.46815e+06
sp|P14923|PLAK_HUMAN	358693	457601	97663.1	576363	1.26575e+06	278897	438254	269518	382430	383895	690796
sp|Q02218|ODO1_HUMAN	331815	205356	573352	277428	94559.3	230563	383430	398141	55009.4	312295	65228.9
sp|P49257|LMAN1_HUMAN	634217	1.14066e+06	1.15714e+06	491174	967448	1.10675e+06	663768	940660	292851	326070	417897
sp|P27816|MAP4_HUMAN	382380	664444	390002	289140	483582	348184	190265	865571	172376	153235	812480
sp|P84243|H33_HUMAN	5.01177e+06	1.73445e+06	2.91576e+06	916841	4.45173e+06	3.57416e+06	2.21609e+06	2.41996e+06	1.52169e+07	6.35472e+06	1.3141e+07
sp|Q9P258|RCC2_HUMAN	343717	1.81593e+06	822307	591044	664592	286777	464574	1.09593e+06	222287	155256	293734
sp|P00738|HPT_HUMAN	204305	1.44141e+06	742868	1.76708e+06	813823	373177	235787	232458	1.84025e+06	77124.7	483365
sp|P26368|U2AF2_HUMAN	262967	504977	690459	129846	1.19922e+06	97733.2	272058	578901	539793	656221	975205
sp|P40429|RL13A_HUMAN	1.4209e+06	3.3835e+06	2.77384e+06	2.2529e+06	891496	1.24351e+06	1.78437e+06	2.67737e+06	1.10308e+06	396814	1.62437e+06
sp|O00151|PDLI1_HUMAN	676705	2.64246e+06	965745	926675	399000	1.30902e+06	693681	2.07124e+06	1.19905e+06	297386	979925
sp|P25788|PSA3_HUMAN	568960	1.13154e+06	1.0916e+06	1.24178e+06	395743	866792	760674	1.29363e+06	358692	279093	591856
sp|P20042|IF2B_HUMAN	386887	554440	558874	523467	246613	312415	280101	609892	293875	86326.4	304451
sp|P50570|DYN2_HUMAN	283314	267708	267050	162821	362863	285899	233336	405760	356186	209322	299566
sp|P51148|RAB5C_HUMAN	1.37282e+06	2.53629e+06	2.57491e+06	1.97402e+06	939725	1.85927e+06	2.11674e+06	2.52089e+06	64961.3	588671	229734
sp|P12277|KCRB_HUMAN	145711	99788.4	153414	46695.9	117313	98968.1	89542.3	163491	1.26438e+06	160496	863195
sp|P51884|LUM_HUMAN	664162	744430	2.93637e+06	598901	1.56949e+06	1.72352e+06	978859	2.93676e+06	1.13531e+06	1.31769e+06	408786
sp|P18669|PGAM1_HUMAN	834870	1.67403e+06	2.00911e+06	695556	496527	770353	941230	1.82851e+06	122442	321877	139039
sp|P39687|AN32A_HUMAN	25343.7	6046.5	12227.8	4100.17	13581.9	18237.1	21359.8	11276	9434.14	3025.95	18649.5
sp|O15143|ARC1B_HUMAN	528101	460417	928881	787216	438899	788250	903694	1.59067e+06	392297	236011	579204
sp|P35659|DEK_HUMAN	495898	487600	631639	669473	888708	446547	363179	832750	897782	931278	412946
sp|P40925|MDHC_HUMAN	2.50851e+06	2.92771e+06	2.30098e+06	2.21124e+06	2.18222e+06	2.95052e+06	2.49325e+06	3.7565e+06	2.26926e+06	2.87709e+06	2.68243e+06
sp|P05455|LA_HUMAN	573589	480898	405222	194870	303339	512149	471315	337572	106959	519089	368158
sp|Q04637|IF4G1_HUMAN	150386	312169	271506	503002	257154	204538	147587	338582	63751.3	101027	141403
sp|P06748|NPM_HUMAN	5.68378e+06	2.00269e+07	9.31696e+06	416138	4.79231e+06	106858	6.70949e+06	8.83975e+06	275495	7.09799e+06	227394
sp|Q8WYJ6|SEPT1_HUMAN	556410	260559	574218	357297	295387	493549	537567	823662	234660	688831	419230
sp|P00352|AL1A1_HUMAN	1.36991e+06	431036	95418.8	1.06276e+06	167708	1.06784e+06	1.10367e+06	798288	1.01884e+06	749665	2.54174e+06
sp|P27694|RFA1_HUMAN	349682	299174	286483	304206	581100	379170	1.80591e+06	470090	252599	215125	179579
sp|Q9H9B4|SFXN1_HUMAN	469204	598036	544059	476952	171110	466555	374595	660141	111152	112726	90609.5
sp|P04632|CPNS1_HUMAN	574342	1.55855e+06	1.26391e+06	1.31185e+06	1.07436e+06	2.3081e+06	1.47928e+06	2.07712e+06	269877	752833	400078
sp|P38606|VATA_HUMAN	312795	349090	815602	378430	616110	328217	355867	614563	410628	90478.1	257944
sp|Q15005|SPCS2_HUMAN	166087	183315	810073	91188.2	269622	58376.2	293790	270304	517780	253301	526567
sp|P08559|ODPA_HUMAN	228444	185261	129709	238361	398065	356886	336520	304764	495423	385907	415120
sp|Q15393|SF3B3_HUMAN	222157	720221	748045	488133	297405	298589	352386	784436	56641.8	186164	48578.8
sp|Q99536|VAT1_HUMAN	420311	516631	583827	384302	360135	957467	540874	1.59755e+06	89642.2	530978	75003.5
sp|P48735|IDHP_HUMAN	2.70568e+06	1.72253e+06	2.73804e+06	1.79468e+06	2.09737e+06	1.36497e+06	1.26369e+06	2.23812e+06	973463	1.46938e+06	1.10942e+06
sp|Q5JTV8|TOIP1_HUMAN	465180	465231	878081	389678	395524	476979	93805	428372	126514	264154	29477.9
sp|P63010|AP2B1_HUMAN	90959.6	334177	405726	536524	154960	207836	56229.2	283126	64618.8	42458.3	77945.7
sp|Q14247|SRC8_HUMAN	119242	520877	261692	234627	192903	201043	176874	414688	61071.6	25589	94273.8
sp|P50502|F10A1_HUMAN	822965	2.91084e+06	1.50684e+06	1.80294e+06	752912	1.51271e+06	1.09647e+06	2.06047e+06	371457	285187	571777
sp|P18754|RCC1_HUMAN	310590	522732	417962	289367	528045	230855	214176	488722	1.20441e+06	296466	1.32452e+06
sp|P62834|RAP1A_HUMAN	83527.9	154732	297820	190120	6573.14	161144	185616	347755	10422.5	22939.9	27701
sp|P67809|YBOX1_HUMAN	195607	755573	409402	316350	253530	283832	203276	464232	16149.6	19357.9	27737.2
sp|P21291|CSRP1_HUMAN	113844	617700	290892	766076	569871	136305	290058	482136	397630	96490.7	387358
sp|P00450|CERU_HUMAN	219153	1.19327e+06	882710	557650	163561	417665	170084	414831	234034	299729	137062
sp|P50991|TCPD_HUMAN	576940	1.72671e+06	938998	833979	586182	666993	809381	1.38841e+06	401774	277370	442044
sp|O43852|CALU_HUMAN	178822	837205	336762	565232	168321	381483	266186	507941	35275.9	30667.6	7777.21
sp|P51608|MECP2_HUMAN	78634.5	44737.7	128429	42931.3	175298	71809.2	84609.3	108235	1.43608e+06	192845	1.16986e+06
sp|P43243|MATR3_HUMAN	581985	957924	657841	135425	953166	617043	493362	863202	2.2029e+06	509602	2.03301e+06
sp|Q92896|GSLG1_HUMAN	311309	330282	415872	468694	100479	271379	333379	435176	99383.9	153574	89615.9
sp|Q9NYU2|UGGG1_HUMAN	289340	572451	320588	602383	367213	481559	436236	435687	529329	252222	498610
sp|P55786|PSA_HUMAN	305273	688841	478237	544686	208501	417221	402847	732299	168904	213936	177159
sp|Q01105|SET_HUMAN	3.1495e+06	6.13709e+06	4.28629e+06	3.46986e+06	1.46214e+06	4.35808e+06	3.62127e+06	6.28365e+06	556043	1.10721e+06	1.08135e+06
sp|Q13435|SF3B2_HUMAN	168946	384298	254585	109185	159907	166546	154758	421724	142754	72875.6	128553
sp|P17844|DDX5_HUMAN	260859	736415	587575	123613	558183	120011	280168	839124	361121	126304	243050
sp|O76094|SRP72_HUMAN	294059	292090	241253	187016	348082	172304	192656	303048	394299	167237	442140
sp|P16284|PECA1_HUMAN	134026	23488.6	226586	177322	71584.2	185245	201440	262544	532381	115498	496615
sp|Q16658|FSCN1_HUMAN	251553	41900.3	266629	43425.5	147497	15399.4	56197.3	264030	55903.5	151727	195042
sp|P55145|MANF_HUMAN	1.11222e+06	834860	1.50708e+06	775923	982615	894535	506628	896213	1.56484e+06	349639	1.16348e+06
sp|P46459|NSF_HUMAN	212453	310084	240305	1.59538e+06	158567	253048	207640	459251	1.98453e+06	49302.1	191750
sp|Q9Y3I0|RTCB_HUMAN	394822	636158	773545	593206	529228	894027	550763	736681	272781	159858	144710
sp|P09429|HMGB1_HUMAN	1.2201e+06	2.11909e+06	2.51275e+06	1.28295e+06	602610	2.32113e+06	1.90957e+06	3.72257e+06	143265	501746	71877.3
sp|O00182|LEG9_HUMAN	104964	268335	566948	203792	249233	81118.4	133423	305903	486306	152530	264498
sp|P35606|COPB2_HUMAN	312967	646156	965052	557014	552194	316403	329430	612917	455798	138404	570645
sp|Q92616|GCN1L_HUMAN	45907.3	118060	33575.4	18099.2	32949.6	59298.5	14412.2	32046.7	26371.3	10690.7	15188.5
sp|P11766|ADHX_HUMAN	238074	1.03872e+06	516987	622255	373926	986102	833400	1.21665e+06	132633	161526	72213.4
sp|P61586|RHOA_HUMAN	1.4747e+06	1.99763e+06	1.96016e+06	1.31278e+06	792336	1.38432e+06	1.90419e+06	2.77653e+06	496681	1.47712e+06	617147
sp|P49006|MRP_HUMAN	117726	688862	180548	300070	167476	127381	52668.1	412501	190318	18491.2	377468
sp|P31150|GDIA_HUMAN	549111	1.21955e+06	876992	1.09357e+06	386179	750307	887953	1.47665e+06	146778	202896	194496
sp|P00325|ADH1B_HUMAN	186702	49595.3	123440	47935	47526.8	722032	1.93891e+06	1.07426e+06	506571	1.22838e+06	298300
sp|Q96CX2|KCD12_HUMAN	727982	250058	652977	65673.1	428280	201242	314538	188959	126297	731461	116516
sp|P15531|NDKA_HUMAN	726317	2.31669e+06	844286	850179	734914	614486	702758	1.00959e+06	269972	191740	300967
sp|P11171|41_HUMAN	203188	101887	222226	117374	123357	150187	131853	187931	732394	239412	752668
sp|P52907|CAZA1_HUMAN	1.54475e+06	623075	883387	613419	1.50481e+06	634694	569885	1.1316e+06	1.84786e+06	1.09831e+06	2.61229e+06
sp|Q15029|U5S1_HUMAN	143481	289879	244045	163122	481548	109655	115098	212661	841345	168695	613564
sp|O00410|IPO5_HUMAN	105555	966563	125806	519258	642171	432314	109033	592364	61664.7	105667	108717
sp|Q14165|MLEC_HUMAN	217986	398342	296683	256267	224875	185052	264003	257651	388543	116828	431087
sp|Q9BW30|TPPP3_HUMAN	1.18643e+06	1.06063e+06	489369	451743	27477.1	1.0757e+06	601890	407653	265433	31209.9	527218
sp|O43390|HNRPR_HUMAN	833615	1.51588e+06	2.77442e+06	181836	776145	108028	1.29773e+06	1.85517e+06	905843	530400	689071
sp|P62701|RS4X_HUMAN	2.42817e+06	43228.6	3.04482e+06	40178.2	1.99018e+06	61140.8	1.42118e+06	2.05829e+06	779307	1.20822e+06	232309
sp|P46781|RS9_HUMAN	2.80166e+06	2.59043e+06	2.23631e+06	1.49909e+06	6.10768e+06	2.03763e+06	2.21602e+06	2.54639e+06	72610	2.47026e+06	68009.9
sp|Q99439|CNN2_HUMAN	505745	696132	843500	1.08906e+06	771286	1.1241e+06	969143	1.46087e+06	335247	408192	602830
sp|Q9NQC3|RTN4_HUMAN	424985	467612	822050	291172	777854	460848	509138	725160	674574	474381	597965
sp|P18124|RL7_HUMAN	1.58371e+06	3.83787e+06	3.93742e+06	2.01703e+06	1.22701e+06	1.01132e+06	2.15124e+06	2.68748e+06	333526	593803	296437
sp|P16152|CBR1_HUMAN	641327	175113	422131	169925	1.06613e+06	411681	392805	498839	1.07358e+06	478357	1.2901e+06
sp|P02749|APOH_HUMAN	277710	687646	1.06961e+06	1.67002e+06	68344.9	644576	729687	670219	23420.6	65846.1	2836.5
sp|Q14126|DSG2_HUMAN	27668.1	188340	58222.1	230590	526029	21008.2	238914	46817.7	211051	14815.9	133343
sp|P05556|ITB1_HUMAN	377950	404507	386372	251248	345569	228019	205757	293634	163365	456324	117992
sp|O76021|RL1D1_HUMAN	65775	163875	133944	61706.2	590184	15832.1	45461	65101	143237	148685	164067
sp|Q8N163|CCAR2_HUMAN	214713	409316	394223	263354	192999	157457	149556	485184	238993	121497	372050
sp|P26599|PTBP1_HUMAN	657924	2.49891e+06	1.60048e+06	895341	733051	808764	1.11811e+06	3.04462e+06	288091	199017	159506
sp|P22087|FBRL_HUMAN	944269	2.01167e+06	2.12878e+06	1.00296e+06	999144	1.05793e+06	1.54375e+06	2.04452e+06	393607	493163	297627
sp|O75822|EIF3J_HUMAN	89130.8	559459	252172	107649	144585	151946	161831	295300	42954.4	44128	96178.5
sp|Q9BS26|ERP44_HUMAN	483859	834272	1.40186e+06	772654	277701	629684	479043	1.0321e+06	530160	191555	132199
sp|P30086|PEBP1_HUMAN	2.52968e+06	6.42914e+06	2.75116e+06	2.51763e+06	2.36231e+06	5.23786e+06	5.08573e+06	4.19451e+06	1.79001e+06	1.07167e+06	2.17064e+06
sp|O14745|NHRF1_HUMAN	541200	997364	667494	578332	397100	699259	554308	892745	548728	197786	1.15922e+06
sp|P14868|SYDC_HUMAN	265099	1.17653e+06	847214	882434	273088	460507	440194	869270	70160.6	97484.4	173594
sp|P42765|THIM_HUMAN	226327	281121	592988	251954	215248	403409	369603	523728	336544	310896	571249
sp|P26885|FKBP2_HUMAN	874606	670223	1.15413e+06	638437	439478	459651	515517	1.03417e+06	267950	185681	216305
sp|P30488|1B50_HUMAN	148113	395714	702018	1.48451e+06	897339	248524	209732	326046	143828	49006.6	60139.5
sp|Q14258|TRI25_HUMAN	160862	157246	307834	182508	431514	187299	151984	224839	609766	137498	443485
sp|P54920|SNAA_HUMAN	254274	317731	580882	395330	561952	819813	375512	499865	403644	236686	419728
sp|Q14847|LASP1_HUMAN	2.07741e+06	3.1849e+06	3.37144e+06	2.05541e+06	1.12273e+06	2.93133e+06	2.82367e+06	5.80722e+06	438800	641911	494328
sp|P62241|RS8_HUMAN	708596	1.64156e+06	2.05917e+06	1.24636e+06	874247	1.25099e+06	896540	2.57539e+06	141348	586901	280186
sp|P68371|TBB4B_HUMAN	6.30264e+06	2.34838e+06	6.83569e+06	1.42583e+06	4.11526e+06	2.10668e+06	1.3916e+06	2.41075e+06	7.14072e+06	2.89511e+06	8.86972e+06
sp|Q14195|DPYL3_HUMAN	76611	193110	336809	34827.6	87269.9	332030	273644	770086	166269	49208.7	218960
sp|P27482|CALL3_HUMAN	310827	953569	24561.6	1.29679e+06	8709.86	422615	612433	593898	169865	6326.16	738242
sp|P49327|FAS_HUMAN	94428.5	354395	137987	157827	38294.8	52033	67333.4	146322	156760	63865	205016
sp|Q15063|POSTN_HUMAN	45185.6	334190	242695	58614.8	917529	253865	111992	219248	230068	127252	44064.6
sp|P80723|BASP1_HUMAN	722009	278938	476542	234226	175536	409854	256517	755785	780165	219538	1.18319e+06
sp|P20810|ICAL_HUMAN	299492	96919.7	386405	179447	216707	194306	85420.4	133799	535595	105254	905524
sp|Q9UNZ2|NSF1C_HUMAN	233751	358668	301902	260633	145560	433224	279894	545644	94554.4	104568	175089
sp|Q14103|HNRPD_HUMAN	3.25365e+06	3.38757e+06	4.73786e+06	1.95682e+06	3.24303e+06	2.62604e+06	2.6963e+06	4.0994e+06	1.29489e+06	2.4471e+06	1.64262e+06
sp|P00390|GSHR_HUMAN	548562	42894.3	619238	78273.1	302608	38114.3	97823.1	64765.2	322561	274594	164079
sp|Q9UH99|SUN2_HUMAN	59974.9	14769.1	94947.1	34952.4	541410	20489.6	62243.7	98868.9	459264	285500	525511
sp|Q9H8H3|MET7A_HUMAN	1.04316e+06	144811	444730	172535	498099	283904	364775	600205	1.33055e+06	1.0306e+06	1.07735e+06
sp|Q16576|RBBP7_HUMAN	388746	1.11272e+06	640227	599922	254906	511418	481037	937863	16940.9	131006	146510
sp|P62263|RS14_HUMAN	1.34015e+06	1.2552e+06	1.20863e+06	722396	1.86624e+06	627152	788002	1.12266e+06	864991	675697	1.6668e+06
sp|P21810|PGS1_HUMAN	303542	83636.6	1.40268e+06	66450.2	943228	152257	79329.5	129609	1.18339e+06	246156	596590
sp|P20618|PSB1_HUMAN	1.59356e+06	1.51153e+06	2.38759e+06	1.50449e+06	1.79406e+06	1.37739e+06	1.42742e+06	1.82116e+06	830429	712382	1.64097e+06
sp|Q9UJU6|DBNL_HUMAN	852551	277597	920023	334830	392374	349725	444899	693364	794739	446578	1.62358e+06
sp|Q99805|TM9S2_HUMAN	372510	139919	169106	115678	212569	67919.5	172720	165777	246062	276954	85635.4
sp|Q86U42|PABP2_HUMAN	588993	611886	769244	656215	782915	310173	475296	837061	778139	501429	1.2897e+06
sp|Q01995|TAGL_HUMAN	536339	1.48928e+06	1.28293e+06	294388	3.03778e+06	533753	329186	760253	296796	329906	97466.4
sp|P53999|TCP4_HUMAN	6.35004e+06	2.69486e+06	4.19717e+06	1.71362e+06	3.11021e+06	1.83815e+06	1.94353e+06	3.22517e+06	6.1894e+06	2.30084e+06	5.93564e+06
sp|P28066|PSA5_HUMAN	656077	941862	936392	717373	529502	680858	645540	1.04628e+06	188162	259607	320608
sp|P24534|EF1B_HUMAN	1.098e+06	1.58578e+06	1.41204e+06	1.11496e+06	1.28192e+06	1.05704e+06	615206	947770	131170	440006	420442
sp|P04004|VTNC_HUMAN	166747	3.32731e+06	1.97992e+06	1.07359e+06	955668	254430	159731	310735	113002	34635.6	179032
sp|P00403|COX2_HUMAN	1.6676e+06	1.67611e+06	2.59067e+06	1.47006e+06	797113	1.24923e+06	1.92079e+06	2.34967e+06	2.03656e+06	1.09808e+06	179004
sp|Q92734|TFG_HUMAN	427789	950101	489206	687501	355653	300059	306369	552663	146344	19500.8	202304
sp|Q6PIU2|NCEH1_HUMAN	333513	54368.7	270499	7019.51	231549	10558	138363	308924	736533	80228.3	514373
sp|P35268|RL22_HUMAN	1.7864e+06	2.4728e+06	3.07426e+06	1.71122e+06	1.87883e+06	1.81534e+06	1.76423e+06	2.86042e+06	1.52615e+06	781510	2.1769e+06
sp|P23142|FBLN1_HUMAN	84556.6	406864	154118	85161.9	103882	25147.7	85353.1	185578	15424.5	27400.8	17740.8
sp|O95336|6PGL_HUMAN	902470	986740	948991	373595	1.33761e+06	428295	796862	1.49957e+06	967299	739788	1.3925e+06
sp|O14818|PSA7_HUMAN	749878	716109	881555	808062	444095	522990	541350	1.03399e+06	54644.9	389075	59879.4
sp|P05141|ADT2_HUMAN	1.85189e+06	2.36388e+06	2.47586e+06	1.74978e+06	2.13949e+06	1.0735e+06	1.21938e+06	2.18937e+06	4.33753e+06	1.50517e+06	4.65171e+06
sp|O95831|AIFM1_HUMAN	640044	108451	265191	85207.6	769107	106984	84337.3	91284.7	369865	508640	164766
sp|P24666|PPAC_HUMAN	67557.9	881205	678068	678550	252223	732051	687549	878374	45860.6	34476.5	65530
sp|P83731|RL24_HUMAN	851419	1.05687e+06	941821	439769	2.11519e+06	329337	411575	856770	1.76757e+06	1.04198e+06	2.75258e+06
sp|P41091|IF2G_HUMAN	437098	934328	989016	614784	305660	466003	433507	1.01321e+06	155576	161213	332893
sp|O75489|NDUS3_HUMAN	274980	761747	1.18022e+06	532509	392944	741478	655488	829455	36556.4	710099	1.62403e+06
sp|O14980|XPO1_HUMAN	168940	209104	137454	164842	336774	155856	135583	219518	172721	152141	369685
sp|O15144|ARPC2_HUMAN	1.5731e+06	1.6016e+06	2.58119e+06	1.22539e+06	781647	1.80759e+06	1.92293e+06	4.08152e+06	521376	602899	779297
sp|P31937|3HIDH_HUMAN	235521	557084	588310	200030	75711.3	622646	430817	444045	42437.5	83143.2	71229.1
sp|O75131|CPNE3_HUMAN	342164	1.03352e+06	716543	55556	269451	123088	315093	543008	217783	277644	164928
sp|Q12905|ILF2_HUMAN	966746	1.4978e+06	2.38934e+06	742928	1.91515e+06	627387	934875	1.73624e+06	1.99542e+06	726751	2.40318e+06
sp|P25205|MCM3_HUMAN	131478	1.28321e+06	602200	640039	213546	160188	137384	675778	40096.5	13349	251685
sp|P61019|RAB2A_HUMAN	201045	139822	214620	210735	788535	157392	93333	207220	114913	536562	500211
sp|Q01844|EWS_HUMAN	371825	991518	647545	558550	272813	853100	727550	987824	298454	147908	349675
sp|Q9BR76|COR1B_HUMAN	48397.5	29864	42423.6	42242.9	140978	199134	113113	89001	18820.7	34616.6	17375.3
sp|Q53EL6|PDCD4_HUMAN	588104	816112	1.29784e+06	193379	262413	384331	401285	964943	381299	400175	400903
sp|P31947|1433S_HUMAN	442586	1.04841e+06	287429	3.22509e+06	483860	992841	490228	1.00258e+06	257661	31959	730316
sp|P20073|ANXA7_HUMAN	527770	808626	1.25944e+06	861553	1.03255e+06	1.22875e+06	1.00004e+06	1.29352e+06	472962	714873	449519
sp|P53597|SUCA_HUMAN	143518	108725	200105	123576	258015	131599	84451.4	152284	51629.7	164666	174007
sp|P13073|COX41_HUMAN	1.60499e+06	2.7025e+06	3.6904e+06	1.92286e+06	727740	1.55539e+06	2.18656e+06	2.75604e+06	334983	307675	647676
sp|P33241|LSP1_HUMAN	1.65126e+06	195478	1.33069e+06	194671	596035	444522	881538	526021	145817	1.50313e+06	126283
sp|P20039|2B1B_HUMAN	22427.5	150313	766610	1.70218e+06	1.10008e+06	854035	707051	915995	119315	33795	32955.2
sp|P23526|SAHH_HUMAN	305540	406247	718623	1.75318e+06	1.49201e+06	297716	5.0428e+06	267254	452518	453820	787140
sp|Q92973|TNPO1_HUMAN	106076	134135	426706	141541	243100	120940	128283	223108	322096	125133	212642
sp|P32969|RL9_HUMAN	3.44208e+06	1.26535e+06	1.56862e+06	1.04536e+06	3.52487e+06	1.46505e+06	1.15779e+06	1.43482e+06	6.32652e+06	1.54602e+06	5.99039e+06
sp|P04040|CATA_HUMAN	428377	310649	441508	1.12783e+06	154340	347371	322999	451158	141784	154192	329962
sp|P55060|XPO2_HUMAN	82899.1	858505	427844	544173	196333	220983	218004	469735	11306.8	11576.8	23002.7
sp|P29966|MARCS_HUMAN	369644	562234	465714	182829	286094	297648	211250	413478	391831	181778	602203
sp|P26447|S10A4_HUMAN	671458	629157	1.9416e+06	1.85825e+06	806905	2.03568e+06	1.97913e+06	1.50663e+06	450890	1.16841e+06	351004
sp|P35998|PRS7_HUMAN	663908	345118	658947	190761	503455	196463	341927	281579	356573	355533	543083
sp|P62753|RS6_HUMAN	1.72591e+06	2.8532e+06	2.38445e+06	1.51294e+06	1.37267e+06	977082	1.89118e+06	2.56739e+06	2.59976e+06	1.03675e+06	1.04855e+06
sp|O75390|CISY_HUMAN	759440	1.77447e+06	2.35765e+06	1.1874e+06	2.1698e+06	1.38239e+06	1.46345e+06	1.87074e+06	1.74705e+06	654598	1.30506e+06
sp|Q13423|NNTM_HUMAN	381804	698227	1.22281e+06	503781	171105	498375	534877	778215	68680.5	210852	88136.5
sp|P39023|RL3_HUMAN	460910	522006	1.02522e+06	296129	535150	237546	323625	416896	381098	338011	330170
sp|P62879|GBB2_HUMAN	798454	767460	1.14707e+06	561475	683896	801658	678058	1.19989e+06	1.43387e+06	641975	1.49702e+06
sp|Q99459|CDC5L_HUMAN	221422	106331	809682	98199.9	446995	131820	77575.1	52907.1	270769	279691	379678
sp|P62633|CNBP_HUMAN	179934	328174	255124	137178	669079	123429	87026.5	201343	126136	383430	272629
sp|P06744|G6PI_HUMAN	181900	698490	466605	881525	523015	412603	365894	650007	165051	102782	244848
sp|P62269|RS18_HUMAN	540495	724124	805034	394945	472569	469748	496252	734741	303700	283097	479500
sp|Q9HD20|AT131_HUMAN	103391	102953	239929	130054	68432.9	17289.4	44948.2	90799.6	79609.6	53094.8	185098
sp|P38919|IF4A3_HUMAN	480521	402339	340822	180132	174780	146882	160519	361609	260244	331149	458857
sp|P39656|OST48_HUMAN	705300	692491	1.06497e+06	482893	409081	579930	624328	874150	433560	214231	417046
sp|P46977|STT3A_HUMAN	417999	441532	529619	506122	359549	273678	334131	390457	150098	81676.3	280705
sp|Q13547|HDAC1_HUMAN	366086	587154	561152	369272	408496	239337	397444	602329	344004	181479	226569
sp|P30520|PURA2_HUMAN	251536	615227	220792	182581	312131	139502	305894	133386	199292	39851.6	307010
sp|Q7Z2W4|ZCCHV_HUMAN	43712.7	231491	256052	174870	107933	130103	91916.6	236365	93335.4	11058.6	131035
sp|Q15661|TRYB1_HUMAN	394774	198758	263530	159988	421969	3.68085e+06	2.56053e+06	940131	540847	866463	203680
sp|P41252|SYIC_HUMAN	182478	264741	196305	46505.8	965269	93911.8	175611	292801	510316	50124.4	426209
sp|P62328|TYB4_HUMAN	3.66591e+06	1.08346e+06	903229	1.75543e+06	575366	938554	664149	3.39724e+06	676893	365109	1.89292e+06
sp|P38117|ETFB_HUMAN	578239	787997	1.42119e+06	373660	438867	967656	677295	1.06551e+06	511730	299441	572554
sp|P50454|SERPH_HUMAN	366870	937638	541093	423273	2.18591e+06	42037.5	61977.9	454899	134694	390506	35558.1
sp|Q8NC51|PAIRB_HUMAN	1.16343e+06	2.03198e+06	956011	270227	207899	155594	851957	1.33275e+06	146955	368098	293188
sp|P30626|SORCN_HUMAN	130720	323954	247878	261395	255348	441436	417189	434381	118555	249115	153354
sp|Q9Y315|DEOC_HUMAN	153760	79304.3	104319	21452.3	339526	141414	30176.3	94033.7	44691.2	111972	160463
sp|P54819|KAD2_HUMAN	422888	1.03839e+06	899012	547719	432058	581171	545096	839142	212532	252347	471986
sp|Q96C19|EFHD2_HUMAN	267271	595204	626363	860083	151628	560282	347625	785319	190045	130436	398033
sp|Q06210|GFPT1_HUMAN	169627	127386	234006	612920	37844.2	180041	123672	247256	66247.8	31021.1	58940.6
sp|P51610|HCFC1_HUMAN	208618	407357	486194	236149	176096	317885	371973	749549	293135	114194	585834
sp|Q9NZ08|ERAP1_HUMAN	161293	260805	461956	251042	376058	209260	220864	305341	247049	146869	301148
sp|P07585|PGS2_HUMAN	334358	321845	2.07639e+06	713302	240379	3.39419e+06	1.74181e+06	4.68938e+06	230198	330127	196481
sp|P52566|GDIR2_HUMAN	2.18378e+06	1.02816e+06	2.28453e+06	1.12928e+06	510146	2.30629e+06	2.62007e+06	3.938e+06	893049	1.11931e+06	2.3576e+06
sp|P67775|PP2AA_HUMAN	275614	574957	416031	382916	367987	127144	188694	305482	140311	94589.4	157521
sp|O60664|PLIN3_HUMAN	239996	423803	453870	366339	97704.2	600968	351154	703478	66745.5	63812.7	92540.7
sp|P16144|ITB4_HUMAN	29388.4	732788	75645.4	213864	78755.3	124124	127804	154221	39902.9	4257.28	42092.8
sp|Q14839|CHD4_HUMAN	51914.5	167617	149800	225869	50780.8	61996.6	49336.3	175520	54830.6	117009	28536.1
sp|O00231|PSD11_HUMAN	692746	255271	929323	260300	613626	217092	265489	258834	712783	270524	649311
sp|Q01469|FABP5_HUMAN	81934.9	210914	207013	232590	85554.9	312811	131666	483815	550709	81103.6	426443
sp|Q07960|RHG01_HUMAN	127771	416785	557674	310986	1.23726e+06	292503	238431	512660	149256	374349	43731.3
sp|P11940|PABP1_HUMAN	414201	323345	268760	221476	1.4332e+06	120090	294800	245362	737319	555411	881414
sp|Q9Y266|NUDC_HUMAN	368507	1.11817e+06	479221	424674	317881	523895	433474	519013	53130.1	96363.7	41937.9
sp|P07942|LAMB1_HUMAN	33760.8	26957.1	218577	130080	74669.8	15432.2	60582.6	90283.8	123488	40023.8	31677.1
sp|Q13561|DCTN2_HUMAN	575434	44096.3	319158	25145.8	780928	71528.4	109852	28343.2	621015	316249	857738
sp|P41240|CSK_HUMAN	530408	370165	688171	211395	79952.9	492341	443381	1.31428e+06	209842	63567.2	212909
sp|P46776|RL27A_HUMAN	893377	1.97845e+06	1.89637e+06	761091	818766	1.10823e+06	1.13074e+06	1.78757e+06	542547	476376	723731
sp|Q96FW1|OTUB1_HUMAN	161815	331324	197840	254093	370982	254522	197417	390130	155236	49208.2	424044
sp|O75821|EIF3G_HUMAN	174987	344315	353811	265581	131592	201676	182051	396337	85764.5	65352.7	125826
sp|Q14444|CAPR1_HUMAN	237303	1.26283e+06	522809	412434	476878	310844	217857	673423	161158	42628.4	217368
sp|P49588|SYAC_HUMAN	200979	266624	140092	124740	95379.1	75734.1	87096.3	170828	103757	80166.7	299100
sp|P61247|RS3A_HUMAN	487378	434869	448330	259921	684001	368856	307534	564090	659780	247619	1.20207e+06
sp|P06753|TPM3_HUMAN	808449	1.27189e+06	1.2676e+06	657710	524242	1.41986e+06	1.06284e+06	1.95037e+06	658680	370484	1.0569e+06
sp|O43242|PSMD3_HUMAN	171168	84836.9	30373.4	11060.6	96691.6	20976.6	32182.9	79156.3	108380	9425.05	21076.6
sp|Q96PK6|RBM14_HUMAN	186201	612226	387577	306406	220244	534690	341647	494266	6440.85	34679.5	163548
sp|P35527|K1C9_HUMAN	27474.7	30365.2	313608	54708.1	8346.32	239376	87261	39932.9	65142.2	43139	13904.3
sp|P01920|DQB1_HUMAN	65680.7	804524	77229.3	231319	73615.4	82844.6	620934	195852	154357	3211.31	31838.6
sp|Q9UQE7|SMC3_HUMAN	36851.6	84140.9	191186	101992	56724.9	69531.7	59959.4	102455	146532	82982.5	77574.4
sp|Q13404|UB2V1_HUMAN	321945	420306	373622	257821	190526	342843	333297	535284	244464	138613	547750
sp|P63208|SKP1_HUMAN	1.24431e+06	1.25747e+06	1.90537e+06	430073	1.00736e+06	248497	709247	1.10829e+06	707476	414106	856152
sp|Q9NR45|SIAS_HUMAN	63712.3	76461.3	51251.9	36374.7	134346	40819.9	12088.8	56464.1	14987.5	91021.6	27763.7
sp|Q9Y678|COPG1_HUMAN	70737.7	212911	54363.1	52535.6	395561	323748	211707	177602	68257.6	338803	15466.6
sp|Q9UBT2|SAE2_HUMAN	158767	352589	351486	385507	152266	258502	238203	442589	39542.6	91056.8	95944.2
sp|Q08945|SSRP1_HUMAN	124637	510479	646384	23705.3	297858	307011	159340	618560	620454	68704.9	514294
sp|O75694|NU155_HUMAN	157917	349404	406832	133814	211241	171300	117978	388908	57770.8	106442	67362.6
sp|Q00341|VIGLN_HUMAN	58130	83600.8	40833.6	31405.3	216838	53959.2	30988	110892	32884.4	37210.2	249665
sp|Q15437|SC23B_HUMAN	346806	847668	448400	545403	362076	368622	311764	576097	206787	106507	258922
sp|P41218|MNDA_HUMAN	195966	248846	1.04226e+06	396401	119675	175559	238284	450246	121831	94162.9	170721
sp|P02794|FRIH_HUMAN	891258	65426.6	482933	62680	675555	43130	27904.7	55424.7	83663.3	650648	75648.7
sp|P00491|PNPH_HUMAN	191068	6157.93	18545.3	21793	317050	125076	25517	58776.6	592576	281142	817086
sp|P54727|RD23B_HUMAN	295273	418039	271682	254071	145440	129039	178489	449064	184087	108277	321087
sp|P84077|ARF1_HUMAN	1.18448e+06	2.46118e+06	2.43965e+06	2.33721e+06	1.1384e+06	1.18935e+06	1.2041e+06	2.26858e+06	502890	548393	684743
sp|Q13185|CBX3_HUMAN	239047	451918	551136	230791	180329	158380	231602	385963	346069	115390	245553
sp|P55735|SEC13_HUMAN	93109.6	252961	245474	22274.5	334756	27426.8	239044	207758	374751	227837	684110
sp|P29728|OAS2_HUMAN	127603	111221	419157	59860	300666	65305.1	124827	165342	215652	120909	166476
sp|P62195|PRS8_HUMAN	59844.6	18037.4	152110	172732	77309	63142.3	80339.8	85634.7	183523	66103.1	165649
sp|P36871|PGM1_HUMAN	116056	150194	149949	165927	27023.6	164416	147622	284049	52475.4	49026.6	147602
sp|P11836|CD20_HUMAN	848643	164268	666376	171295	18972.9	1.31521e+06	421532	1.91298e+06	220162	308717	167346
sp|O95782|AP2A1_HUMAN	71324.8	239879	332113	229068	43005.2	165474	164106	458361	95916.6	90019.5	33665.7
sp|P54136|SYRC_HUMAN	83673.9	398651	283578	283256	167187	123331	381585	183292	91767.4	4996.36	150437
sp|P30048|PRDX3_HUMAN	784296	981417	1.30227e+06	890243	773706	685385	690426	948187	286265	399929	254803
sp|P46109|CRKL_HUMAN	174283	3205.54	16669	24711.6	201837	17186.9	30098.3	27839.5	179597	101096	361941
sp|O00159|MYO1C_HUMAN	33118.8	69129.4	279235	26775.3	44672.7	58114.4	98764.2	113599	90725.9	198142	387891
sp|P28482|MK01_HUMAN	443622	490958	761966	87378.8	432911	550965	867183	888239	702846	370666	1.13442e+06
sp|Q13228|SBP1_HUMAN	221313	134733	172117	316269	23977.5	239116	232696	230742	108571	92722.6	236965
sp|P52565|GDIR1_HUMAN	1.33613e+06	2.47854e+06	1.85523e+06	1.40397e+06	720217	1.55081e+06	1.71817e+06	2.49574e+06	1.03984e+06	557913	1.44606e+06
sp|P10606|COX5B_HUMAN	1.23601e+06	1.05996e+06	1.57317e+06	834099	866374	941295	1.12086e+06	1.56403e+06	941383	816830	1.72866e+06
sp|Q01130|SRSF2_HUMAN	733575	2.42867e+06	2.48688e+06	1.54454e+06	460589	1.11865e+06	1.14898e+06	2.14565e+06	110527	223505	206800
sp|P21912|SDHB_HUMAN	370152	31603.8	24270.3	7922.47	219635	17088.4	8530.4	12434.8	104099	390302	79128.8
sp|P62140|PP1B_HUMAN	316366	927071	907235	867767	231046	601971	506572	909382	148525	114041	520315
sp|O75947|ATP5H_HUMAN	544768	206409	250086	203516	528039	155800	140130	185053	549747	263550	715984
sp|P14927|QCR7_HUMAN	640705	598308	588301	521190	196709	406762	331066	533491	90527.4	253906	103821
sp|P61088|UBE2N_HUMAN	1.42905e+06	7726.18	1.46331e+06	4783.61	140843	44989	17757.8	16190.7	118814	657766	133028
sp|P49720|PSB3_HUMAN	186413	6796.23	19441	3509.87	219064	24275.5	8804.13	35319.9	86916.1	69761.5	90848.9
sp|P30838|AL3A1_HUMAN	329489	11621.6	56549.9	45440	8513.24	66308.3	77574.4	104346	146795	255826	1.62838e+06
sp|Q12792|TWF1_HUMAN	48502.2	147353	83720.4	107359	65152.1	69586.6	42127.5	119551	41004.6	22173.9	97164.5
sp|Q15366|PCBP2_HUMAN	342292	841554	781046	373143	2.62273e+06	472259	982376	738586	154204	1.24264e+06	270739
sp|Q92522|H1X_HUMAN	1.74449e+06	2.3451e+06	4.58238e+06	2.11617e+06	1.44579e+06	2.5962e+06	1.93744e+06	4.4482e+06	1.54694e+06	1.06904e+06	2.22552e+06
sp|P55209|NP1L1_HUMAN	401197	568706	759123	76710	1.50669e+06	18459.7	71839.3	335692	452717	266481	769507
sp|Q92608|DOCK2_HUMAN	42828	55083.2	94797.3	14339.3	69349.8	21828.1	76230.3	34416.6	211608	182149	410467
sp|O95786|DDX58_HUMAN	7753.35	25025.8	136684	13252.9	61489.7	75010	16501.1	57723.1	8674.32	19947.1	140942
sp|Q13242|SRSF9_HUMAN	246940	508809	437177	178044	412601	130837	288218	377665	460707	194416	306822
sp|Q9BUJ2|HNRL1_HUMAN	137921	248166	403352	190992	158771	266609	262500	445627	189584	65659.5	310470
sp|P61981|1433G_HUMAN	965675	2.06288e+06	1.77753e+06	420284	1.01699e+06	368852	1.10396e+06	2.25794e+06	380752	508170	650918
sp|P55265|DSRAD_HUMAN	84432.2	185305	445657	85466.5	214177	345143	128529	115526	59051.2	58849.1	63826.2
sp|P06702|S10A9_HUMAN	2.45952e+06	669382	1.05663e+06	4.60318e+06	179153	1.11107e+06	624498	1.04431e+06	95513.1	133242	87752.6
sp|P31942|HNRH3_HUMAN	301329	790369	972930	592699	275585	561331	451087	865242	107426	69225	116913
sp|P47985|UCRI_HUMAN	182804	188506	50511.8	186614	292467	218613	47733.5	169354	876818	436129	551290
sp|P22061|PIMT_HUMAN	290644	90250.6	101529	180092	186163	175846	169079	159053	622894	305119	603182
sp|P00387|NB5R3_HUMAN	1.08713e+06	877263	1.11258e+06	574526	1.14872e+06	569197	840404	1.06787e+06	810328	1.369e+06	636846
sp|Q9NUJ1|ABHDA_HUMAN	148437	123429	212946	116265	289564	56783.3	93162.8	92614.9	608186	447449	384011
sp|Q99733|NP1L4_HUMAN	79727	374529	262203	139423	66225.5	169300	83890.6	285231	3218.41	23240.7	89156.5
sp|Q14203|DCTN1_HUMAN	140841	79470.3	76098.6	19737	207143	106910	44111.8	41905.8	14798.1	97060.4	35919
sp|P50895|BCAM_HUMAN	94946.1	41777.8	85461.3	134700	9468.05	66025.5	73336.7	105696	630921	175214	603575
sp|P02549|SPTA1_HUMAN	36833.9	19491.7	70273.4	103135	15000.3	15640.4	39682.3	121603	20851.7	9841.74	23286.2
sp|Q13418|ILK_HUMAN	277050	218160	357280	190546	99000.3	154954	178338	258210	152588	112998	169385
sp|Q02543|RL18A_HUMAN	929760	2.18028e+06	2.23048e+06	1.53806e+06	729925	1.29329e+06	1.14657e+06	2.09812e+06	723920	466641	1.27864e+06
sp|Q9NY33|DPP3_HUMAN	157518	576115	137889	565305	260431	338371	268399	651712	77169.4	15993.3	147023
sp|P05109|S10A8_HUMAN	1.86679e+06	1.03455e+06	2.30019e+06	9.65911e+06	354420	2.30393e+06	1.31418e+06	1.56274e+06	260529	161312	547631
sp|P11387|TOP1_HUMAN	62558	391695	248226	257879	86601.5	67275.9	208050	550361	45064.1	23758.3	51502.1
sp|Q99460|PSMD1_HUMAN	208945	84529.6	108619	88395.3	257215	234420	639342	92410.8	278855	341843	295111
sp|O60216|RAD21_HUMAN	115884	167188	250094	145080	151818	128674	113950	236015	358104	108252	437790
sp|Q9HC38|GLOD4_HUMAN	204389	297473	349690	314970	169030	337914	137506	466361	42143.4	106742	50627.8
sp|Q04917|1433F_HUMAN	1.28923e+06	3.60555e+06	2.10143e+06	3.20045e+06	1.56856e+06	525937	2.32266e+06	1.54677e+06	833478	614452	880338
sp|Q52LJ0|FA98B_HUMAN	78136.9	112102	118744	57107.1	185786	98622.8	80679.1	121362	302479	71394.2	295119
sp|P02647|APOA1_HUMAN	373349	2.97867e+06	1.19441e+06	1.5124e+06	497340	583806	324325	1.35838e+06	20009.9	34057.5	23384.4
sp|P59666|DEF3_HUMAN	1.11773e+06	320268	817121	7.85359e+06	375966	718766	1.01523e+06	800708	260831	120807	372281
sp|Q9Y383|LC7L2_HUMAN	106614	799977	299936	191603	165184	398004	320470	499512	78644.2	33314.5	151667
sp|O94905|ERLN2_HUMAN	80354.8	218773	303516	269551	240096	248941	148197	313702	809193	110587	594493
sp|P55769|NH2L1_HUMAN	498299	1.02564e+06	994638	568268	569578	855952	857841	1.03308e+06	477883	385277	508072
sp|P09914|IFIT1_HUMAN	17743.2	377872	1.84478e+06	479026	10291.9	40873.9	101582	304675	9676.28	5475.32	13955.3
sp|Q99623|PHB2_HUMAN	156380	335394	478520	183959	402793	551747	331642	434935	179097	140478	230737
sp|Q15459|SF3A1_HUMAN	105546	288891	159569	48252.6	97138.1	160338	139354	280075	80967.7	77273.5	138856
sp|P50213|IDH3A_HUMAN	390233	779947	1.23731e+06	489560	183974	745787	594974	790414	205259	226473	197335
sp|P48047|ATPO_HUMAN	629249	1.15363e+06	1.53428e+06	1.18119e+06	270861	1.20885e+06	919372	1.19682e+06	258884	244723	257055
sp|Q16698|DECR_HUMAN	424689	589163	662254	356687	471554	545469	469747	568980	325811	284755	63143.8
sp|Q15020|SART3_HUMAN	57522	87642	116072	80397.8	42562.5	25610.5	54776.9	117047	33744.5	25490.3	67850.4
sp|P34897|GLYM_HUMAN	113238	165352	171886	141335	348375	132249	230739	186606	254291	100647	393131
sp|P62987|RL40_HUMAN	497391	1.30781e+06	1.6663e+07	110703	1.03066e+06	65541.1	965324	29261.8	8458.95	122408	14778.8
sp|Q15293|RCN1_HUMAN	10820.4	414649	255891	205268	166785	115325	58041.2	355339	69365.1	4085.05	86869.1
sp|P63261|ACTG_HUMAN	1.06939e+07	1.299e+07	1.96657e+07	2.31079e+07	6.89119e+06	1.88791e+07	7.81808e+06	2.94603e+07	1.91582e+07	4.48056e+06	2.99264e+07
sp|P32119|PRDX2_HUMAN	803165	6.41159e+06	1.17196e+06	1.04214e+07	573932	2.49122e+06	1.49826e+06	2.24989e+06	663981	673071	979362
sp|P84095|RHOG_HUMAN	223746	12286.4	42110.3	45908	293518	23307.1	43481.2	42225.8	518752	347600	513467
sp|Q9BVK6|TMED9_HUMAN	679698	106368	652814	78273.2	667467	62737.6	75733.6	89750.4	104924	650223	194626
sp|Q02878|RL6_HUMAN	42704.2	6869.18	12392.1	8443.15	1.17828e+06	12205.6	18307.2	12036.1	133381	406597	153617
sp|O75368|SH3L1_HUMAN	700073	559185	518533	396330	415808	737882	578692	895640	774425	505996	744596
sp|Q9UJZ1|STML2_HUMAN	282203	337296	585616	202089	117442	187833	387633	271983	443426	49305.3	621524
sp|P0CF74|LAC6_HUMAN	4.21771e+06	654229	391930	627488	8.2939e+06	385318	174787	358081	4.8293e+06	1.56041e+06	3.51564e+06
sp|P04233|HG2A_HUMAN	585310	2.04233e+06	2.00532e+06	1.22926e+06	103260	1.34981e+06	1.28302e+06	1.98681e+06	1.60515e+06	325686	1.06658e+06
sp|P60033|CD81_HUMAN	322139	1.50854e+06	2.32802e+06	772084	38083.9	909554	1.11512e+06	2.02233e+06	89530.1	88451.7	54996.8
sp|P50552|VASP_HUMAN	201058	161835	307509	222508	68086.6	248724	241056	456921	188392	57077.7	356176
sp|Q95604|1C17_HUMAN	108450	504475	1.56456e+06	2.34741e+06	10443.8	772083	243209	1.52645e+06	173292	28382.5	5914.1
sp|P01877|IGHA2_HUMAN	227700	107384	175397	240047	107849	216416	70555.2	73174	166277	83793.1	1.79754e+06
sp|Q12931|TRAP1_HUMAN	113961	843423	338305	304459	144529	15925.9	139968	243932	29324	15240.5	54042.5
sp|P61106|RAB14_HUMAN	259767	1.56851e+06	1.0219e+06	701010	179667	379786	485090	775056	280772	52867.8	558407
sp|Q9NR30|DDX21_HUMAN	18735.2	151591	54165.6	159597	121170	9407.82	228447	83497.8	67183.2	16618.9	120572
sp|Q8WVM8|SCFD1_HUMAN	118187	171742	280651	63602.1	72163.8	80343.2	111141	236738	85756.1	20456.2	54532.5
sp|P16157|ANK1_HUMAN	74846.9	77882.5	112177	577846	2184.19	26754.4	18414.8	56265.4	9483.29	5088.68	3510.14
sp|Q9UHB9|SRP68_HUMAN	87498.5	95365.7	394707	34628.5	170208	71711.5	154374	76853.1	103283	113695	213382
sp|Q6JBY9|CPZIP_HUMAN	237991	22569.2	190532	37266.5	77400.2	73412.1	102243	130786	9154.14	138734	30716.8
sp|P53634|CATC_HUMAN	432665	17718.4	237088	80382.2	467239	108254	7024.81	24485.1	1.83929e+06	353956	1.05168e+06
sp|P51858|HDGF_HUMAN	235506	225506	131591	103675	229359	54256.2	127561	227899	205722	98075.1	153847
sp|P31040|SDHA_HUMAN	44270.9	72714.6	122572	18722.1	59593.7	74126.1	83547.9	81438.8	460049	32155.7	242150
sp|P10644|KAP0_HUMAN	259695	59214	86607.6	60615.1	79800.5	149039	62624.1	101870	847616	62188.2	1.35223e+06
sp|P04080|CYTB_HUMAN	1.62533e+06	2.44439e+06	2.14895e+06	5.20831e+06	812964	2.12682e+06	2.04131e+06	4.6226e+06	407779	291365	686528
sp|P00918|CAH2_HUMAN	390256	560929	266646	1.93436e+06	78910.2	135439	245280	47071.3	123667	110478	16571.5
sp|O75306|NDUS2_HUMAN	253064	59098.5	240552	91647.7	398082	87668.1	48128.9	77635.8	641061	313429	460978
sp|O43684|BUB3_HUMAN	242180	557271	360999	199014	214582	213269	291001	614881	84968.8	140719	214189
sp|Q9Y5S9|RBM8A_HUMAN	202564	205343	240185	124384	295230	115896	108890	219333	62399	145693	75076.3
sp|Q9UBS4|DJB11_HUMAN	335374	449137	741938	543712	181938	392653	306569	591214	47605.1	99131.3	45742.9
sp|Q9NX63|MIC19_HUMAN	275234	608092	715781	400137	270602	395586	349074	537686	276396	143868	328677
sp|Q9NX24|NHP2_HUMAN	80341.4	96329.1	97161.5	8141.67	206869	53035.8	67419.6	146775	481758	63430.5	533990
sp|Q8WWY3|PRP31_HUMAN	43809.5	34168	83197.1	3737.42	57052.4	51267.8	49720.1	73138.2	10696.5	25565.4	71932.4
sp|Q8NCW5|NNRE_HUMAN	264637	23576.6	127471	115814	119411	10579.7	42684.1	22225.1	105522	16878.5	470510
sp|Q15836|VAMP3_HUMAN	298149	226717	384395	234730	227787	217458	217083	296054	194952	90084.2	185888
sp|Q13442|HAP28_HUMAN	68494.2	358415	223169	228854	134152	444420	31736	230436	61324.7	82359.3	23879.5
sp|Q07020|RL18_HUMAN	3.24731e+06	3.19478e+06	1.95244e+06	899180	2.25883e+06	1.18633e+06	1.52516e+06	1.66929e+06	395505	1.24462e+06	367509
sp|P62993|GRB2_HUMAN	489715	514359	971879	540099	234624	500911	496726	1.07438e+06	391696	222628	559611
sp|P62942|FKB1A_HUMAN	277677	567628	414948	124737	361041	254618	393679	670834	564779	197365	679333
sp|P62829|RL23_HUMAN	2.90062e+06	34891.8	40043.8	561144	4.36523e+06	37601.1	41899.2	14592.8	5.81767e+06	1.59317e+06	7.52608e+06
sp|P61956|SUMO2_HUMAN	295287	538733	390133	190713	255657	371074	357676	574761	231642	141194	367017
sp|P61604|CH10_HUMAN	1.9314e+06	6.12521e+06	3.02081e+06	1.70399e+06	1.41344e+06	2.00843e+06	1.81572e+06	2.54447e+06	934027	786232	1.23892e+06
sp|P25789|PSA4_HUMAN	551278	1.09952e+06	1.18384e+06	176024	508684	236167	628028	1.53663e+06	744876	198331	689949
sp|P20674|COX5A_HUMAN	426588	1.312e+06	1.68781e+06	1.31795e+06	90122.8	1.02402e+06	1.00149e+06	1.45685e+06	28745.5	54619.2	41189.6
sp|P17174|AATC_HUMAN	175723	93554.6	110813	33526.6	170379	51223.9	90858.8	111834	99368.5	165240	133983
sp|P0CW22|RS17L_HUMAN	653965	1.38994e+06	1.01904e+06	732745	825126	518749	834019	894400	1.23615e+06	442574	1.50889e+06
sp|P09668|CATH_HUMAN	707878	398630	248739	426982	232146	801188	746761	802928	1.1669e+06	270809	1.06776e+06
sp|P09661|RU2A_HUMAN	165969	449651	369530	374492	311756	265286	231451	516758	31789.3	148901	24132.9
sp|P04206|KV307_HUMAN	528781	1.75661e+06	1.56495e+06	1.00489e+06	278158	606890	554190	2.01187e+06	50152.3	67148.4	306952
sp|O75964|ATP5L_HUMAN	1.28784e+06	1.7465e+06	2.88912e+06	2.21557e+06	520026	1.30056e+06	1.43317e+06	2.0012e+06	34753	228393	94069.9
sp|O60234|GMFG_HUMAN	578247	183098	921780	746907	102507	737796	826808	1.48405e+06	29796.9	107741	69055.7
sp|Q9Y2Q3|GSTK1_HUMAN	691506	1.47321e+06	2.099e+06	1.01326e+06	339967	888272	1.03219e+06	1.35295e+06	232421	187087	299779
sp|Q9Y262|EIF3L_HUMAN	113636	174360	170278	16173.9	104019	78001.3	75074.6	203717	241955	84839.7	206491
sp|Q9UBQ7|GRHPR_HUMAN	189544	645101	649383	678267	124284	442338	245949	678173	134327	96777.5	137621
sp|Q9BUH6|CI142_HUMAN	56158.2	19101.6	36189.1	12941	14082.2	52567.6	50238.7	25429.9	11622.9	436531	162928
sp|Q8IXM2|BAP18_HUMAN	107693	201674	183406	164807	235566	125061	1.13913e+06	206722	308387	3374.76	314143
sp|P84090|ERH_HUMAN	688657	1.73994e+06	1.88884e+06	1.1232e+06	539962	1.03281e+06	1.00092e+06	1.84281e+06	305607	251557	379734
sp|P62310|LSM3_HUMAN	336178	731860	588890	457520	246383	382578	697579	876318	269887	136723	266289
sp|P61803|DAD1_HUMAN	1.81991e+06	2.08804e+06	3.03492e+06	1.75543e+06	1.25101e+06	1.40963e+06	1.62513e+06	2.14841e+06	1.52593e+06	536396	1.65879e+06
sp|P61626|LYSC_HUMAN	2.2042e+06	502826	2.62247e+06	3.28091e+06	228927	588979	717881	817648	50081.6	333881	33563.3
sp|P56537|IF6_HUMAN	470685	1.82766e+06	1.42829e+06	797209	621039	202594	471040	1.39636e+06	127148	137133	205221
sp|P51888|PRELP_HUMAN	225303	491944	637324	51779.6	196752	676315	383213	933217	1.08334e+06	430979	420566
sp|P43487|RANG_HUMAN	332948	395639	202676	238845	650602	163733	143515	299456	627729	177809	821601
sp|P35754|GLRX1_HUMAN	276518	245410	325443	525502	123577	394308	373510	632559	470165	169870	583938
sp|P18859|ATP5J_HUMAN	285116	409163	429384	442562	562834	335252	327618	430251	481808	294131	579717
sp|P16455|MGMT_HUMAN	61473.8	160918	143355	86270.9	41256.4	152072	107875	206382	8194.68	64456.7	17283.5
sp|P14854|CX6B1_HUMAN	1.05014e+06	65423.5	742761	43354.4	992856	15069.5	74556.6	59301.5	66049.1	1.03293e+06	74858
sp|P14406|CX7A2_HUMAN	1.57775e+06	726650	772923	570099	599811	540550	664957	703327	131252	748050	95210.1
sp|P12268|IMDH2_HUMAN	184048	18652.7	14617.8	23196.9	403843	18216.2	15311.6	33599.5	462955	228744	386218
sp|P10619|PPGB_HUMAN	96764.2	281783	499922	303879	100136	222291	182829	342271	30765.6	37532.1	13878.8
sp|P01591|IGJ_HUMAN	166154	146098	315611	126163	80760.8	226056	14902.5	245790	161706	57440.9	636147
sp|P00441|SODC_HUMAN	1.62642e+06	3.03256e+06	1.92723e+06	2.43233e+06	948834	2.23798e+06	1.83852e+06	2.48148e+06	4.26274e+06	921543	4.92692e+06
sp|O75396|SC22B_HUMAN	526250	535905	988685	522264	219476	717048	495111	962080	34112.6	79860.3	50405.2
sp|O00217|NDUS8_HUMAN	126548	66674.3	80112.2	19664.6	95065.5	38414.3	56865	59525.5	411839	29609.1	80921.8
sp|P01008|ANT3_HUMAN	211040	756078	470335	290387	156543	329130	119177	475204	50683.5	23373.8	39996.5
sp|Q13642|FHL1_HUMAN	125342	106560	260541	129967	27837	211026	320006	747415	326959	106641	256381
sp|O60488|ACSL4_HUMAN	109625	55886.4	350359	57150.9	201362	59804	45817.3	1.21625e+06	63318.7	36187	55498
sp|Q8TAQ2|SMRC2_HUMAN	166973	60178.3	132971	101717	491955	126876	52155.5	10958.2	301764	269654	301282
sp|O43670|ZN207_HUMAN	506965	1.02869e+06	772966	562780	445827	660910	628247	1.0175e+06	240782	218546	342988
sp|P30043|BLVRB_HUMAN	691798	648590	612402	2.10943e+06	195003	413061	694599	544691	596429	283795	614905
sp|P42126|ECI1_HUMAN	809062	455266	1.35263e+06	356772	658458	746084	620077	705297	875706	465146	489980
sp|Q9Y285|SYFA_HUMAN	32330.8	17095.1	43301.4	69204.3	265226	29233.9	9689.53	92803.1	129645	185692	151522
sp|P26639|SYTC_HUMAN	6551.29	24543.3	7690.29	7410.12	54961.4	12752.9	5272.12	2429.33	38901.6	74822.9	31380.5
sp|Q14141|SEPT6_HUMAN	659277	70536.4	421536	105799	67960	142456	178383	262473	126014	536730	113914
sp|Q9Y3F4|STRAP_HUMAN	160279	623389	329758	221977	229753	40836.1	256397	576414	48909.5	17872.9	91629.9
sp|Q9UEY8|ADDG_HUMAN	164687	120175	46169.2	38496.1	234570	44888.9	39255.5	52202.1	102349	226326	65568.2
sp|P62249|RS16_HUMAN	343295	679069	425888	14648.9	1.10485e+06	1535.98	465136	582306	944510	525957	1.11458e+06
sp|Q9UKY7|CDV3_HUMAN	69114.2	83873	64774.4	48901.7	38118.1	85050.8	38350.5	116011	18557.5	13755.3	53756.1
sp|Q3LXA3|DHAK_HUMAN	67876.6	91511.8	18148.6	22787.6	105494	38119.4	7225.75	39770.7	443123	49357.9	509039
sp|Q07866|KLC1_HUMAN	110811	59933.2	68342.5	32739.7	53760.2	327088	40710.8	32189.1	17199.8	60870.3	51240.2
sp|Q9H4G4|GAPR1_HUMAN	102560	165046	414225	168611	40471.2	207200	175318	338188	101803	57615.3	142957
sp|O14979|HNRDL_HUMAN	763226	1.44888e+06	1.37552e+06	725922	847337	1.4259e+06	957074	1.56258e+06	331747	518493	276267
sp|Q9Y3B3|TMED7_HUMAN	540446	787283	1.10309e+06	723313	316478	315138	423749	617749	240756	204398	182053
sp|P05771|KPCB_HUMAN	161564	16005.1	247177	33763.8	9664.78	176389	91383.5	334141	28944.9	101648	136615
sp|P26583|HMGB2_HUMAN	343888	419371	632269	454003	241963	619333	546619	787706	197951	184502	271859
sp|P27695|APEX1_HUMAN	169260	273475	336682	230469	166024	468972	494914	500475	39098	201285	33990.1
sp|O94776|MTA2_HUMAN	27237.9	302061	358222	31109.6	48401.4	75546.4	44249.4	316320	8080.02	9836.69	19198.6
sp|P16989|YBOX3_HUMAN	88550.9	379977	95309.9	124464	85820.1	69981.9	52421	87040.3	39884.5	5120.79	104216
sp|O60449|LY75_HUMAN	50443.7	124769	26094.1	11204.5	104637	58064.4	123400	24946.8	151467	57148.1	107029
sp|O60613|SEP15_HUMAN	180377	58812.8	122811	28703.9	148565	78812.9	32780.3	65295	16177.3	51980.3	617005
sp|P62244|RS15A_HUMAN	718433	1.16638e+06	942588	537559	938768	546009	598260	771868	409160	325247	302773
sp|Q9NS69|TOM22_HUMAN	442600	680640	992224	1.08233e+06	359527	537976	261836	925740	219202	83570.2	513340
sp|P42285|SK2L2_HUMAN	5264.7	274146	134547	117980	4826.29	531426	95506.7	180454	4901.65	16637.5	4145.7
sp|Q96RU3|FNBP1_HUMAN	380521	39620.3	488389	84523.9	67363.9	92226.8	64544.7	110940	61174.9	284244	591488
sp|P49821|NDUV1_HUMAN	151763	178633	339129	175183	72824.8	287172	238896	303146	146017	111086	2.56695e+06
sp|P13987|CD59_HUMAN	174893	191138	155617	102810	182121	185529	169014	162007	167307	91801.9	281482
sp|P55795|HNRH2_HUMAN	701023	85896.9	30151	21614.4	604896	305815	24727.5	11754.4	1.27846e+06	619550	1.14199e+06
sp|Q9Y5M8|SRPRB_HUMAN	133737	171688	226348	125833	99736.4	113780	86228.3	177707	124653	40096	171439
sp|Q9Y6H1|CHCH2_HUMAN	194804	271558	259588	76506.9	323598	202396	120301	270501	209372	151580	236390
sp|O96008|TOM40_HUMAN	61160.1	32061.5	40786.4	107244	410164	92368.6	34397.3	47967	108365	648438	75574.9
sp|Q969H8|CS010_HUMAN	111458	248551	302856	208892	263204	445918	274479	301852	3033.46	121203	40304.3
sp|Q9UM54|MYO6_HUMAN	71044	122118	47292	70060.1	156362	67714.7	44673.6	52760.2	71202.8	126263	82502.1
sp|P46782|RS5_HUMAN	2.98586e+06	6.34416e+06	4.50018e+06	4.44732e+06	1.82267e+06	3.56588e+06	4.53124e+06	5.89277e+06	1.78775e+06	1.28784e+06	1.72113e+06
sp|P35580|MYH10_HUMAN	77708.7	41812.2	128973	56067.3	129996	21551.5	76706.5	127306	208765	69315	115687
sp|Q92598|HS105_HUMAN	125810	506182	88042.6	373759	224402	117399	79328.5	213574	33761.4	55339.3	69653.9
sp|Q9UMR2|DD19B_HUMAN	142372	243811	226011	99300	59525.4	61094.6	30219	326922	99967.1	48586.9	132810
sp|Q9Y696|CLIC4_HUMAN	122620	68295.4	67166.1	28850.1	162211	23442.4	11436	58710.9	19213.1	7594.51	224345
sp|P39019|RS19_HUMAN	673873	459129	451973	394776	756077	419938	409633	503633	161319	601765	86192.5
sp|Q14257|RCN2_HUMAN	98146.6	235330	253783	19903.4	590754	38509.6	145185	37812.4	229043	40150.1	242245
sp|Q8IX12|CCAR1_HUMAN	61930.7	78762.2	95289.6	51023.1	68171.7	99579.3	75153.9	84412.4	153603	87802.5	80426.1
sp|Q16543|CDC37_HUMAN	65194.9	24645.4	141428	149139	55008.8	104880	110026	215344	13600.3	19571.3	26519.1
sp|P29508|SPB3_HUMAN	176592	190165	260008	169600	14373.3	187506	90367.8	56262.8	20440.5	68198.5	30134.8
sp|P51648|AL3A2_HUMAN	116523	98959.6	179532	53516	40210.8	62616.5	176375	196272	191977	57774.3	239919
sp|Q15907|RB11B_HUMAN	267157	374409	693504	346624	239990	180064	426939	624003	43700.5	108905	88706.6
sp|P30049|ATPD_HUMAN	465379	899942	1.45151e+06	740291	412390	672368	714259	1.12488e+06	562265	180859	682323
sp|Q9ULV4|COR1C_HUMAN	34883.2	121704	15479.1	30824.5	87529.7	13588	4027.08	59652.1	41416.9	18434.1	161414
sp|P31153|METK2_HUMAN	199032	871152	338192	361930	132848	240619	245402	527388	21115.1	39877.7	162460
sp|O00232|PSD12_HUMAN	54223.1	194707	188480	99758.9	20582.8	117205	48880.3	178783	25787.9	38091.4	15068.4
sp|Q9NVH1|DJC11_HUMAN	145906	157165	115175	202115	244904	251562	211382	655530	218781	87481	380356
sp|A0AVT1|UBA6_HUMAN	44605.3	307751	102816	20290.7	202127	129550	146475	437640	51011.6	22294.2	90197.8
sp|O00468|AGRIN_HUMAN	50622.4	180207	217202	39940.7	25689.8	34646.9	38043.1	107043	40905.8	18146	14802.9
sp|O75955|FLOT1_HUMAN	43682.5	49975.6	62120.1	95430.9	97150.6	43778.7	99649.3	92653.3	383547	204351	393873
sp|Q8TDQ7|GNPI2_HUMAN	162895	506487	35242.3	26115.9	214383	151595	425555	64166.7	211918	171018	168940
sp|Q9H4M9|EHD1_HUMAN	162705	135789	228000	47061.3	37826.6	251299	129085	858549	29382.3	101279	30106
sp|P27635|RL10_HUMAN	1.03108e+06	39348.3	20225.1	420595	1.67829e+06	76611.1	26234.1	47291.8	1.23542e+06	768538	1.52938e+06
sp|Q5JWF2|GNAS1_HUMAN	175639	200610	311844	189860	237447	208346	172043	341216	167334	72651.8	176010
sp|Q9NQG5|RPR1B_HUMAN	136299	74641.5	111116	107994	548149	45065	79863.1	145581	454941	27368.6	518853
sp|Q9Y2L1|RRP44_HUMAN	7070.04	69639.2	42442	47752.8	1825.14	5129.82	2024.58	47664	8573.5	1257.85	5864.44
sp|O94906|PRP6_HUMAN	44516	99256.2	108874	55123.4	47993.8	55119.6	50445.8	127248	5044.36	13678.8	30247.5
sp|P16070|CD44_HUMAN	360070	243122	643936	447268	349270	414019	344188	545167	334062	217455	627320
sp|P19827|ITIH1_HUMAN	2654.4	1.21797e+06	89323.8	126656	74041.3	11324.9	49857.7	5604.1	14680.7	2404.72	2379.61
sp|P67870|CSK2B_HUMAN	169188	44206.4	343039	46346.8	249254	124597	135529	168410	140704	141672	307004
sp|Q9HC07|TM165_HUMAN	40105.8	136223	127667	63040.8	106661	33081.4	40162.2	46301.4	164252	9031.16	108633
sp|P09972|ALDOC_HUMAN	64793.2	56962.1	63893.7	41301.7	113031	129492	100988	129190	7932.55	18818.8	49833.1
sp|P18583|SON_HUMAN	56205.9	211496	28637.2	49127.1	20196	13928.2	22870	24561.8	34265.9	55695.3	68930.3
sp|Q9BXP5|SRRT_HUMAN	34833	33689.6	41071.6	13340.5	25358.2	30695.7	23055.7	21046.6	95085.2	14886.4	193880
sp|P52209|6PGD_HUMAN	104847	584838	307974	507329	158277	428631	252523	422880	5905.64	74753.9	38802.2
sp|P43034|LIS1_HUMAN	238277	328413	425548	286222	169712	260105	307136	601055	154156	76929.6	269678
sp|P04003|C4BPA_HUMAN	99338.7	317478	225213	664104	44256.2	47933.6	244642	101676	25079.2	8785.21	6959.52
sp|Q96QK1|VPS35_HUMAN	129512	251523	223188	132954	271743	96596.5	187014	236126	61021	79450.9	40777.2
sp|Q8IUI8|CRLF3_HUMAN	94798.7	108437	149271	10638.5	14126.4	121089	137299	207706	18572.3	35672.9	67636.4
sp|P35237|SPB6_HUMAN	714205	17708.8	69072.9	60046.6	151101	28255.8	453719	149725	2.35428e+06	631954	3.06325e+06
sp|O75533|SF3B1_HUMAN	45285.1	171544	187115	32235.8	75217.2	42066.3	74106.3	209134	17462.4	22092	21828.5
sp|P40763|STAT3_HUMAN	58109.2	144599	106155	54077.8	176046	53185.3	64307.4	105558	67793.2	20740.6	23390.2
sp|P10515|ODP2_HUMAN	140234	204076	172484	33397.5	181124	199153	110953	199742	615370	159301	819666
sp|Q9UNS2|CSN3_HUMAN	230237	298257	457751	370658	477327	131642	314884	724605	431355	229683	316886
sp|P22234|PUR6_HUMAN	70150.1	457395	117412	184350	102415	128363	61043.5	185818	8607.19	18605.3	31626.9
sp|P61923|COPZ1_HUMAN	941770	1.4935e+06	1.36102e+06	1.36433e+06	730173	21931.6	852752	1.68909e+06	1.01887e+06	316611	1.19552e+06
sp|P49458|SRP09_HUMAN	650578	1.18886e+06	624046	286066	870753	366883	488332	562581	1.13878e+06	894805	1.53035e+06
sp|O95466|FMNL_HUMAN	47482.2	2579.12	182233	450331	46888.3	94176.2	25308.2	75430.5	122838	53448.6	2160.2
sp|Q15691|MARE1_HUMAN	105483	354510	249221	204705	74157.2	252849	189660	414006	11970.5	5103.13	25535.9
sp|Q00796|DHSO_HUMAN	118642	200964	94163.8	128549	1.60189e+06	130219	25502.2	190575	526060	137008	54972
sp|Q96B49|TOM6_HUMAN	494590	1.40871e+06	1.2651e+06	862159	614586	493934	723652	1.0633e+06	721919	198491	1.05531e+06
sp|Q5JPE7|NOMO2_HUMAN	129275	324869	301839	224350	388288	250298	257722	489565	373771	237104	330709
sp|P09467|F16P1_HUMAN	256101	143911	216137	244960	118542	268548	277251	356919	149803	20979.3	240470
sp|Q9NZT2|OGFR_HUMAN	61564.2	57833.3	58412.4	52379	33854.6	53993	65085.4	90514.6	47412.1	24804.1	56753.9
sp|Q15185|TEBP_HUMAN	500916	912860	848985	661678	736287	339961	604318	680882	23602.4	75844.2	115231
sp|O43175|SERA_HUMAN	55462.5	627240	236343	537040	344803	142868	122374	203210	26523	7714.2	105521
sp|P08754|GNAI3_HUMAN	268022	397199	530410	269756	164803	368383	314786	468921	99225.8	161301	223960
sp|P55327|TPD52_HUMAN	309410	323840	643845	340374	59020.6	381756	165596	344107	469972	116061	575393
sp|P11177|ODPB_HUMAN	117683	206007	253043	133740	100963	261825	198951	247479	55948.9	4675.59	123336
sp|Q96AZ6|ISG20_HUMAN	129402	120310	623112	227670	90006.1	106104	84398.1	359648	56054.3	34485.7	30931.1
sp|Q02880|TOP2B_HUMAN	53239.5	55457.6	30683.3	26197.9	152856	79103.5	140541	26638.1	239904	49013.8	180485
sp|P53396|ACLY_HUMAN	217963	193799	422638	57338.3	372303	218986	112915	54838	74389.1	255326	68974.7
sp|Q8TD19|NEK9_HUMAN	21445.7	14098.9	35976	32018.6	26659.2	23356.3	49803.8	47719.8	13709.6	1016.75	19509.2
sp|P50749|RASF2_HUMAN	44851.5	20991.9	6362.63	18669.5	12082.7	5017.6	178227	34744.6	73282.1	19620.9	57862.8
sp|P33316|DUT_HUMAN	139830	570462	365154	282735	102772	136046	64703.6	528694	39852.6	60160.5	16847.2
sp|P07305|H10_HUMAN	944421	40530.3	86038.2	43351.9	444155	123398	102257	285591	1.73719e+06	2.47277e+06	935809
sp|P62913|RL11_HUMAN	836456	1.78494e+06	2.29642e+06	1.21505e+06	674280	1.22735e+06	1.46283e+06	2.02343e+06	76341.9	333207	77970.8
sp|Q02978|M2OM_HUMAN	341095	6034.68	1.02231e+06	4500.58	157019	232074	2628.18	6331.29	23582.4	135065	47448.2
sp|P01871|IGHM_HUMAN	201200	400392	352182	113515	97308.4	133952	100441	414503	248173	118737	253444
sp|Q8NCN5|PDPR_HUMAN	124028	70412.1	149187	37047.9	81521.1	27193.9	51013.7	67680.9	22001.7	132348	24327
sp|Q9H910|HN1L_HUMAN	128856	377989	7906.51	100311	115855	29602.1	34284.1	128670	59597.1	5695.76	4122.87
sp|Q9UMX0|UBQL1_HUMAN	99157.7	250248	186395	145997	61470	124191	141897	221767	27385.7	37724.3	8381.67
sp|O75915|PRAF3_HUMAN	1.37092e+06	540939	216680	644309	1.30904e+06	1.72091e+06	2.07153e+06	1.0259e+06	191006	2.24886e+06	108550
sp|Q9H299|SH3L3_HUMAN	64296.2	11600	21425.3	30729.7	233351	174233	19864.1	33533	42532.4	192801	53977.3
sp|P39060|COIA1_HUMAN	209196	582073	755924	183808	146961	346269	471136	750005	333052	270612	110974
sp|Q9Y512|SAM50_HUMAN	48512.9	29980.5	110796	24784.5	17557.3	101399	31992.6	24854.3	157454	48736.3	112424
sp|P14174|MIF_HUMAN	296597	4158.42	3190.26	5686.82	3.07525e+06	30225.2	11000.3	1414.14	167071	147034	158884
sp|Q99873|ANM1_HUMAN	450660	562770	381052	242805	537083	113388	136662	287669	100958	55577.8	144519
sp|Q15369|ELOC_HUMAN	38372.6	87591.3	66552.9	73546.7	142323	31633.4	44942.2	74168.5	56599.9	286417	130224
sp|Q92804|RBP56_HUMAN	172640	628456	553780	376525	110140	211061	279536	556838	6067.21	33233.5	1423.77
sp|P48643|TCPE_HUMAN	158011	514420	238828	299214	213524	257861	236890	364033	148190	93648.9	174542
sp|P21281|VATB2_HUMAN	114690	341955	378339	325547	313682	206935	242417	395996	15806.2	11376.3	16759
sp|P07814|SYEP_HUMAN	106120	337210	199582	60195.1	83421.3	75565.4	112331	227082	4636.06	31142.7	9544.5
sp|P47897|SYQ_HUMAN	43887.9	151293	291395	272835	68541.3	95870.8	136796	248487	88534.1	54689.8	134489
sp|O15230|LAMA5_HUMAN	17606.6	34890	63251.9	196178	68757.7	27010.1	79608.8	65635.6	28640.7	11383.4	26593.1
sp|O75348|VATG1_HUMAN	241518	374314	592764	451124	203445	280439	278283	522824	42404.5	80952.3	191882
sp|Q00688|FKBP3_HUMAN	129957	30504.6	78279.7	42260.2	126741	28842.3	30969.5	15572.7	10719.1	171333	13167.2
sp|Q16527|CSRP2_HUMAN	139789	355632	304629	75229.2	9143.05	285413	310700	642656	112791	71176.1	10462
sp|P09543|CN37_HUMAN	13498.1	44919.4	76759	28765.9	38850.6	27479.9	3213.63	45591.5	24634.8	13373.8	16127.2
sp|Q9Y5L4|TIM13_HUMAN	95938.7	123963	139992	153476	141010	33814	15290.6	92266	582441	113066	437824
sp|Q9H2U2|IPYR2_HUMAN	291377	591640	794037	371651	201258	498487	385185	493370	199342	184865	291241
sp|Q02790|FKBP4_HUMAN	96954	254283	77677.9	172748	932789	98168.8	118003	106413	34338.2	120101	15470.9
sp|Q96AG4|LRC59_HUMAN	238611	76481.7	106482	12484.1	336548	35389.6	115220	169590	52316.2	145869	90249.9
sp|O14974|MYPT1_HUMAN	61134.2	230371	242811	233049	39124.8	137580	293311	239375	4432.08	2609.93	25773.4
sp|Q15637|SF01_HUMAN	78033.5	64416.1	83690.6	53260	353630	28135.1	61984.8	70526.2	113869	167325	540516
sp|P69891|HBG1_HUMAN	168277	49531.1	123185	30726.5	34273.4	34184.4	17634.8	12232.8	7933.19	81192.1	26433.1
sp|Q15404|RSU1_HUMAN	663723	34035.2	631543	62503.2	477416	93516	65026.9	51908.4	1.10523e+06	393929	657394
sp|O43615|TIM44_HUMAN	23732.9	94156.8	106388	64782.2	51736.3	203048	28009.4	60121.9	1987.57	3916.98	13037.9
sp|Q9BTT0|AN32E_HUMAN	254105	484312	735676	243997	85635.6	604717	450155	772125	8548.65	63309	4164.84
sp|Q86WV6|STING_HUMAN	350961	66452.2	209174	70949	86878.4	71263	136538	170357	186190	117020	261490
sp|Q08380|LG3BP_HUMAN	103689	125626	385445	39384.9	396266	30530.4	39395.4	20865.9	177416	79998.7	116772
sp|P08294|SODE_HUMAN	29623.6	2325.16	3320.45	4646.11	1768.41	4635.97	13684.5	99783.1	2082.73	2487.14	3235.1
sp|Q9HCN8|SDF2L_HUMAN	298347	295811	393476	218901	110750	296113	298010	301571	91601.8	64343.9	110346
sp|P51659|DHB4_HUMAN	66674.5	93738.8	96529.5	111885	52837.8	62101.9	51336.3	113427	40104.2	14420.6	45715.3
sp|P68366|TBA4A_HUMAN	720993	219150	747801	355633	456347	527487	594542	508833	829357	459022	973288
sp|Q6YN16|HSDL2_HUMAN	46559.9	54261.5	108224	41472	15211	77334.1	67510.2	123854	50681.6	22350.6	92787.2
sp|P43307|SSRA_HUMAN	143882	926244	216536	177203	868757	34123.3	64488.3	572779	946739	320982	804766
sp|Q92556|ELMO1_HUMAN	225074	26764.7	605466	69755.6	76424.2	32720.3	86135.2	14645.6	457200	259315	546255
sp|P55809|SCOT1_HUMAN	93552.7	190372	208911	171422	74113.2	94877.9	124834	223740	177188	127539	269160
sp|Q9UJ70|NAGK_HUMAN	550978	533027	1.26475e+06	557700	309797	889873	577340	1.75462e+06	636522	29407	914570
sp|O96019|ACL6A_HUMAN	2535.85	26652.5	2317.42	5828.53	10637.1	1715.28	3263.55	6326.32	117420	19277.5	10954.6
sp|P32455|GBP1_HUMAN	83956	137096	374584	314749	74945.6	83725.1	109762	289289	106756	8145.97	114158
sp|Q9Y5B9|SP16H_HUMAN	28947.2	172524	63888.5	71885.7	8852.9	8833.43	87087.8	35608.6	14243.2	7140.36	13305.7
sp|Q9Y3A6|TMED5_HUMAN	868785	25063.9	677630	78335.4	865114	33213.7	52054.5	19506	1.16491e+06	451359	782823
sp|P54725|RD23A_HUMAN	47669.2	50551.2	64619.1	60928.6	24908.3	19594	19682.4	35586.5	38242.1	14512.9	58697.6
sp|Q04837|SSBP_HUMAN	734544	2.55222e+06	1.59449e+06	887882	688522	1.06198e+06	961082	1.31431e+06	693897	343818	701578
sp|Q9NRX4|PHP14_HUMAN	1.19812e+06	1.03747e+06	1.78447e+06	2.39736e+06	1.04028e+06	1.59603e+06	1.89258e+06	3.48745e+06	3.54786e+06	701207	3.95795e+06
sp|P42566|EPS15_HUMAN	4602.89	119019	87892.5	14890.9	10658.5	57892.1	6807.04	157761	87492.3	16091.2	72700.1
sp|P60981|DEST_HUMAN	447568	1.09362e+06	693595	584159	410424	570343	693260	1.07029e+06	977506	324321	1.35622e+06
sp|Q92499|DDX1_HUMAN	81062.3	125801	120624	155443	74398.1	56883.4	122257	149666	2714.84	7776.96	2589.65
sp|Q9UMS4|PRP19_HUMAN	54991.8	11537.2	14814.3	11116.4	59202	50861.9	13636.6	10184.3	183330	1647.66	242214
sp|Q15046|SYK_HUMAN	195288	608426	394216	399555	42726.6	168753	319217	277730	13589	24010.7	47545.5
sp|P46063|RECQ1_HUMAN	152388	268015	353394	169203	175405	170945	221413	471687	115221	41716	58417
sp|P11277|SPTB1_HUMAN	57762.1	34278.9	74576	398027	28879.4	842880	33556.8	58128	28847.5	17661.9	4491.38
sp|Q13043|STK4_HUMAN	96601.2	185283	318067	320520	144606	404000	430419	506657	6849.62	43845.4	546582
sp|P01040|CYTA_HUMAN	746087	958598	189933	1.42752e+06	367030	326872	187799	1.17299e+06	149263	9207.76	304857
sp|Q7Z434|MAVS_HUMAN	26516.5	65872.9	99832.5	35944.3	9119.91	69232.9	43945	98171.7	11375.5	1974.37	63421.8
sp|P62888|RL30_HUMAN	2.12407e+06	8382.79	14507.1	41428.2	1.67517e+06	16537.8	28487.8	201211	1.90278e+06	1.42665e+06	1.76333e+06
sp|O75569|PRKRA_HUMAN	70212.4	43268	241980	62707.3	60263.2	9073.39	74619.5	281532	257757	27568.5	283751
sp|O95299|NDUAA_HUMAN	232275	335873	445876	406493	210158	342419	392461	469770	188351	195840	78465.8
sp|P15927|RFA2_HUMAN	67272.7	469544	414874	99455.3	108384	271120	291392	420827	9719.02	121091	192891
sp|O95861|BPNT1_HUMAN	25744.6	7080.39	37143.8	5065.53	10546.5	4473.97	5512.78	10418.4	54725.7	78489.7	8567.03
sp|P62318|SMD3_HUMAN	523498	1.05907e+06	936415	629693	419932	732311	656410	916762	144863	244274	150714
sp|P09651|ROA1_HUMAN	56440.6	819429	333106	120080	536868	618407	605984	939936	101496	115526	77694
sp|Q14019|COTL1_HUMAN	849592	8224.94	1978.27	24627.1	603523	30291.4	169888	20710	32706.7	802659	25502
sp|P61960|UFM1_HUMAN	26887.8	48396.4	386826	13090.1	189393	17507.8	8214.52	4252.58	206353	105209	114436
sp|Q15417|CNN3_HUMAN	66981.1	2335.49	261518	9134.96	1.21512e+06	30340.7	14623.2	68393.2	25264.8	163652	131808
sp|P15880|RS2_HUMAN	160594	235401	243360	139308	127282	144715	156195	203400	68284.1	96026	92616.2
sp|Q9NQW7|XPP1_HUMAN	92425.6	303466	44926.8	27787	127785	123319	43462.5	77795	171287	60522.4	189598
sp|Q9Y4W2|LAS1L_HUMAN	54893.6	98625.5	46924.2	61456.5	79182.6	9582.43	22881.8	13645.6	31715.4	31427.3	6784.15
sp|Q8WXF1|PSPC1_HUMAN	76700.2	132735	123830	75894	79657.3	77181.3	107870	146242	51239.5	36540.8	35720.8
sp|P24539|AT5F1_HUMAN	154575	383461	489305	496159	126233	294244	507490	518436	21508.6	53027.5	10089.9
sp|Q04323|UBXN1_HUMAN	3063.14	27663.2	14461.9	5650.06	14068.8	54751.8	9472.79	12073.9	214541	1861.07	45458.8
sp|P49915|GUAA_HUMAN	85570.1	1.29156e+06	425954	323666	55737.9	182089	343173	543503	41705.4	148316	136541
sp|P07948|LYN_HUMAN	54685.2	31836.1	216753	72327.5	4536.02	26211.1	84517.6	186049	2197.48	1802.85	1791.19
sp|Q9UBQ5|EIF3K_HUMAN	187223	3193.31	7445.2	4695.49	167496	22817.3	4771.68	9204.71	249806	209734	221882
sp|Q6IS14|IF5AL_HUMAN	1.2405e+06	2.34913e+06	2.26053e+06	2.30273e+06	843007	723525	1.11575e+06	2.93062e+06	2.39511e+06	372950	4.30146e+06
sp|P55160|NCKPL_HUMAN	11649.8	47812.8	206052	73124.8	10786	163467	100832	374063	1837.15	9746.18	32787.3
sp|O14879|IFIT3_HUMAN	7905.93	4865.61	27489.1	18856.9	39578.9	200773	130415	9951.43	21370.5	71570.6	825.94
sp|Q16851|UGPA_HUMAN	84340.3	134115	204926	173538	23529.2	138337	139309	241931	7472.09	7645.61	1761.26
sp|P62906|RL10A_HUMAN	40883.1	7515.95	8303.95	11426.1	293892	8292.49	2399.24	3711.46	9144.49	31078.3	16266.1
sp|P61313|RL15_HUMAN	567801	1.34106e+06	1.49906e+06	945670	217110	361109	831191	1.2105e+06	42745.7	145314	44892.7
sp|P30519|HMOX2_HUMAN	12179	21797.5	33106.9	23803.6	3389.32	13249.2	8509.73	35849.1	5331.76	4546.13	23260.2
sp|Q96HC4|PDLI5_HUMAN	54648.9	328214	25675	194752	125872	242831	15084.1	269160	7437.41	127193	77034.3
sp|O75746|CMC1_HUMAN	86992.5	47732.9	67480.6	185473	41053.5	22545.9	130517	113169	42224.9	125820	6982.73
sp|Q14254|FLOT2_HUMAN	40469.6	112520	155415	128504	49644.5	129242	112213	184620	55539.5	29400.1	1386.44
sp|Q9Y394|DHRS7_HUMAN	131030	58639.7	119462	69828.2	78552.2	9615.9	187263	173427	31724.4	104186	23443.3
sp|Q15746|MYLK_HUMAN	13786.6	25074.2	31415.4	19392.4	8755.86	14276	21186.7	48270	31578.9	8169.76	33989.5
sp|P11908|PRPS2_HUMAN	243464	15772	18276.4	19844.6	134372	5890.38	25719.7	3314.6	185083	16198.6	279511
sp|O60749|SNX2_HUMAN	113002	392857	407796	149583	96758.8	325435	183560	448034	102831	47282.8	150751
sp|Q16630|CPSF6_HUMAN	2989.33	8262.47	9594.79	6020.24	10267.7	18672	18103.5	20805.3	735.643	2377.92	3256.21
sp|Q9P2A4|ABI3_HUMAN	23843.9	18788.6	91525.8	39685.3	12886.9	110406	53559.8	142100	101939	11221.9	130831
sp|Q92688|AN32B_HUMAN	30268.1	44887	134391	4513.96	219555	118685	119897	30012.6	48487.1	1.09644e+06	62734.4
sp|Q9HC35|EMAL4_HUMAN	143137	166487	220263	189227	105972	136255	129605	277106	76800.1	78440.4	1940.15
sp|Q9P2R7|SUCB1_HUMAN	127637	126589	279415	139355	95612.3	99738.9	150119	221162	107780	82369.1	200004
sp|Q99613|EIF3C_HUMAN	30046.8	65076.6	75478.4	8087.19	27154.8	15817.1	40537.4	79990.4	44057.8	25546.9	61031.9
sp|Q9NUV9|GIMA4_HUMAN	410156	90232.5	920743	199325	253749	328207	334041	559574	523949	482970	369885
sp|O94979|SC31A_HUMAN	140882	253619	292331	182850	104719	170602	160996	317954	59496.7	38273.1	99299.1
sp|Q13409|DC1I2_HUMAN	16432	14301.7	23531	15771.8	16412.8	9438.25	8569.15	27290.8	21193.7	8688.76	33156.8
sp|Q12907|LMAN2_HUMAN	311705	236477	378935	190531	218149	201068	207855	264094	351285	134260	401028
sp|Q2TAY7|SMU1_HUMAN	50070.3	21477.5	37542.6	106812	91224.1	33631.4	60974.7	61612.7	420502	19946.6	394408
sp|Q53GQ0|DHB12_HUMAN	304433	924257	945166	458436	481836	470141	681879	850750	27355.7	182758	39352.6
sp|P04179|SODM_HUMAN	1.13286e+06	2.16754e+06	2.99155e+06	4.78173e+06	543649	2.2812e+06	1.36423e+06	2.55368e+06	33890.3	331330	35146.1
sp|P62851|RS25_HUMAN	191129	562685	496100	273911	272653	435138	324922	548586	42569.6	96043.7	29794.6
sp|P01743|HV102_HUMAN	612746	950425	1.3872e+06	832407	1.13086e+06	444553	345108	1.59534e+06	1.52472e+06	142887	1.26008e+06
sp|P55036|PSMD4_HUMAN	36800.1	72356.9	76265.2	20655.9	180168	3522.32	42794.9	129876	44339.9	10969.3	6161.46
sp|Q9Y3L3|3BP1_HUMAN	768252	60459.2	98833	92157.5	25416.9	40578.4	42658.3	126320	92512	102557	109727
sp|Q96CW1|AP2M1_HUMAN	12089.1	2286.07	4208.2	12518.7	20235.7	13042.9	17909	5599.28	16787.8	33063.5	28839.9
sp|O43488|ARK72_HUMAN	41029.9	230123	178338	80707	109940	255063	220803	299312	1527.63	52880	5767.36
sp|P28068|DMB_HUMAN	46884.4	79936.6	222588	153652	3995.51	75218.1	95182.5	193357	1927.26	13524.1	2948.27
sp|O43772|MCAT_HUMAN	43588.1	18250.7	133894	45144	6859.05	67007.7	27182.6	71170.3	13260.6	13818.3	7071.59
sp|O75475|PSIP1_HUMAN	6098.84	18100.7	12750.1	7438.44	6526.58	12991.5	15410.1	22662.2	13387.2	4939.01	6632.85
sp|Q14152|EIF3A_HUMAN	127729	310886	251305	299654	59577.1	7002.2	191101	225267	1566.09	38058.2	5034.88
sp|P62330|ARF6_HUMAN	113897	153599	254175	195139	90615.1	191505	223964	290886	22377.8	41249.1	9602.84
sp|P54577|SYYC_HUMAN	1144.33	211142	12574.8	148613	10822.2	90557.8	85916.7	197708	1641.26	3973.92	9908.25
sp|P36952|SPB5_HUMAN	72809.7	1911.79	7654.24	199438	27832.9	46889.4	8617.22	19794.4	87016.7	9146.9	73399
sp|Q9UIJ7|KAD3_HUMAN	7850.8	1742.01	15563.9	3965.3	16409.7	5088.03	5223.25	3167.46	354369	26984	222927
sp|P01765|HV304_HUMAN	21936.8	13900.1	15600.4	39622.5	357311	6673.06	6565.11	67044.3	807226	59568.8	422296
sp|P01861|IGHG4_HUMAN	7656.52	6009.73	44892.9	84664.2	11065.5	111460	5589.6	47913.4	58263.1	989.02	7021.78
sp|O15173|PGRC2_HUMAN	112565	159791	246963	161021	122338	200549	164572	202332	163436	49632.6	183174
sp|P01909|DQA1_HUMAN	5282.85	21454.6	16212.1	40314	293695	4409.56	12470.3	67963.5	157010	239057	376104
sp|P49736|MCM2_HUMAN	35512	733366	205240	183730	43848.8	88160.7	71438.8	312208	13989	8917.18	11945
sp|Q9BQE3|TBA1C_HUMAN	12559.9	66523.6	62358.3	13393.5	16847.9	18058.1	11184.4	19095.5	18425.6	13463.7	13825.8
sp|P49419|AL7A1_HUMAN	51306.9	11944.8	126036	27958.1	2767.14	60640.3	81475.3	117691	43086.2	17324	72708.2
sp|Q9UI30|TR112_HUMAN	28989.7	229901	35203.9	102200	36278.8	113152	89302.7	121383	2100.38	608.167	13907.4
sp|Q9GZM7|TINAL_HUMAN	87113.8	206527	171264	29359.8	33820.7	163557	300181	217148	96317.1	125591	44323.8
sp|P62910|RL32_HUMAN	156801	206650	186954	17148.5	45928	111484	99969.6	165547	77292.7	48033.8	76433.6
sp|P49721|PSB2_HUMAN	100930	284054	349081	286408	89963	213389	166862	478242	44960.5	108778	396680
sp|Q9NP72|RAB18_HUMAN	93322.7	5980.19	36688.4	14774.9	158920	5649.75	40222.1	23878.8	22288.2	17243.1	8616.36
sp|O94973|AP2A2_HUMAN	23556.1	1883.8	3009.16	9632.3	38514.7	55120.8	6114.19	2627.3	172569	17239.8	11021.4
sp|P01023|A2MG_HUMAN	73335.9	6763.61	18092.6	4682.12	96134.4	11717.5	2270.64	13430.6	8027.6	42634.2	180616
sp|O14617|AP3D1_HUMAN	175558	92159.5	143406	219790	90556.4	95805.2	264808	25656.7	36064.3	138807	31917.7
sp|P35611|ADDA_HUMAN	34437.7	85881	71106.4	842.283	12581.2	23316.9	1673.58	111547	572.276	3171.91	2029.68
sp|P11310|ACADM_HUMAN	124660	148495	255254	191318	63236.1	191304	149480	244487	27331.3	44638.3	8125.81
sp|P30405|PPIF_HUMAN	6342.53	15429.4	65522	6791.97	122925	94896.9	7529.89	15293.2	13577.5	21306.8	10004.6
sp|Q13835|PKP1_HUMAN	2701.49	237841	39301.2	161014	54661.7	28156.1	36780.5	32736.7	4806.26	1028.12	12932.7
sp|P57737|CORO7_HUMAN	71766.9	181613	52033.8	23596.6	52773.2	10073.8	170926	286232	25780.7	14375.6	38144.9
sp|Q96G03|PGM2_HUMAN	174210	277826	332908	197433	127933	279660	332866	495597	83442.7	90513.5	13427.4
sp|P48426|PI42A_HUMAN	42339.3	3088.17	197227	104257	4100.83	145360	132818	244147	2105.09	1420.81	1408.25
sp|Q9NZZ3|CHMP5_HUMAN	17365	5118.63	36839.1	10425.6	49668.5	31864.1	4246.27	26160	11655.9	14173.3	23400.1
sp|Q9NX40|OCAD1_HUMAN	32080	176846	200844	10575.2	36540.7	16720.9	157173	22392.4	3943.15	49288.1	105554
sp|O60610|DIAP1_HUMAN	35118.9	26936.3	53093.7	261201	36800.1	46755.3	12984.9	192685	25544.8	7194.22	225308
sp|Q9Y228|T3JAM_HUMAN	18014.4	173113	48884	48996.6	16944.2	87341.5	65914.5	69291.7	3058.69	9040.74	2800.75
sp|P30511|HLAF_HUMAN	536642	5617.29	23224.2	8226.96	22605.5	12910.8	7938.11	5697.01	13310.8	13658.6	9246.33
sp|P28065|PSB9_HUMAN	106000	267053	24505.8	108226	386210	22978.3	13880	212824	478032	208348	380056
sp|P12532|KCRU_HUMAN	20596.6	8242.76	64060.8	12623.2	10978.1	7798.84	34975.4	43152.6	77874.4	4248.8	165930
sp|P18031|PTN1_HUMAN	16488.7	9753.59	9923.12	3172.78	96178.2	3935.83	45277.9	3267.13	198035	127412	156642
sp|O95486|SC24A_HUMAN	87750	37577.1	78180.4	15904.6	81779.7	25720.4	20418.6	20429.1	25053.6	26992.9	21731.5
sp|P62854|RS26_HUMAN	340110	7540.04	392814	52181.4	902749	10071	26105.4	38635.6	1.1018e+06	328959	1.11904e+06
sp|P20290|BTF3_HUMAN	70971.6	3238.97	94632.5	5403.83	17930.2	19046.8	4858.31	10672	43263.7	47534.6	1948.98
sp|P06309|KV205_HUMAN	74484.9	5073.99	194867	1652.33	230688	30153.5	13703.4	21463.8	570025	65470.9	149899
sp|P61224|RAP1B_HUMAN	248249	308613	715229	724860	183160	340315	252403	643349	78669.2	142599	66412.7
sp|P61086|UBE2K_HUMAN	16125.1	34338.2	3031.28	3317.28	103737	10494.8	4611.07	42327.7	151985	16678.7	164825
sp|Q14566|MCM6_HUMAN	10004.8	269641	93338.7	83571.4	2053.88	4970.1	52347	106581	1754.62	9178.62	3136.43
sp|P46783|RS10_HUMAN	118294	459569	333050	242234	62204.1	366172	146835	571931	3156.64	14669.6	1776.31
sp|P48444|COPD_HUMAN	240238	17085.9	320637	3682.87	533708	12014.3	22919.8	5431.97	17624.6	32934.7	24323.1
sp|Q9BZK7|TBL1R_HUMAN	8178.29	239452	128720	33401	111345	114111	1354.24	81694.4	2841.92	60916.2	17212.4
sp|Q6UW68|TM205_HUMAN	281264	30117.1	18222	13237.8	165088	7907.34	25559.4	8555.5	1.24223e+06	168419	1.09766e+06
sp|P61353|RL27_HUMAN	997235	1.77505e+06	1.86672e+06	569595	783806	576204	1.00195e+06	1.45976e+06	589918	404656	907599
sp|P19013|K2C4_HUMAN	8565.98	12764.4	326502	23625.5	21640.1	6115.51	30507.1	8906.77	142057	96995.9	903911
sp|Q71UI9|H2AV_HUMAN	3.3542e+06	2.45569e+06	4.90095e+06	1.8729e+06	1.68338e+06	3.52674e+06	4.09529e+06	4.44944e+06	2.52718e+06	2.33346e+06	2.49982e+06
sp|Q08J23|NSUN2_HUMAN	3875.26	3695.38	15092.9	7661.85	9188.96	15278.7	18842.5	4181.17	165359	3963.37	204363
sp|Q9UBR2|CATZ_HUMAN	174627	146765	349097	236712	141704	222254	184558	508678	176173	84495.1	223531
sp|Q9BQG0|MBB1A_HUMAN	25112	11124	21010.4	16976.4	155298	23553.9	8123.56	27826.5	24282.2	17787	105114
sp|P36543|VATE1_HUMAN	268613	27980.6	44405.3	8914.82	374903	42968.3	152415	50261.2	61728.5	113013	124675
sp|Q9UNH7|SNX6_HUMAN	17482.4	106665	171584	133911	8820.39	127170	119454	232803	959.511	2672.06	504.574
sp|Q9UL46|PSME2_HUMAN	92252.3	249472	368816	939399	163534	631399	402699	883950	16897	49249.7	4421.01
sp|P62304|RUXE_HUMAN	247196	736051	695460	381719	402408	338326	340707	718722	569596	160490	693054
sp|Q9UHQ9|NB5R1_HUMAN	24108.6	20478.5	23630.8	1.09622e+06	123439	325594	36700.5	8471.52	3360.18	143530	4558.09
sp|Q9BWS9|CHID1_HUMAN	74620.9	109884	177632	97154.5	33981.1	76241.6	88655.9	147735	4724.94	16680.6	5982.36
sp|Q92575|UBXN4_HUMAN	4635.74	6865.84	9683.79	3533.12	116810	2951.67	36588.4	3509.36	335416	4777.15	189292
sp|Q5BJH7|YIF1B_HUMAN	56727.6	81639.3	150801	12908.8	42826.3	29020.4	31970.6	94162	56525	4334.25	65654.4
sp|Q12904|AIMP1_HUMAN	81629.6	41368.7	4854.72	6560.92	149503	7959.7	6003.57	62033	81432.3	15172.7	62493.9
sp|P62750|RL23A_HUMAN	668528	1.04122e+06	1.14725e+06	489815	535262	353702	604502	933397	332252	215511	582417
sp|P09417|DHPR_HUMAN	9520.18	120937	88878	92093.2	16109.4	65939	70427.4	87875	20940.2	16032.9	1691.66
sp|O95994|AGR2_HUMAN	2.25315e+06	896589	2.66765e+06	1.42625e+06	61729.8	1.30749e+06	841567	702645	61922.3	538232	122605
sp|O95571|ETHE1_HUMAN	185493	236978	479618	253042	72957.5	364516	263269	475648	5630.51	49473.4	10606.9
sp|P20592|MX2_HUMAN	14508	40656.6	208155	25226.9	21384.7	27076.9	10439.3	18118.5	14251.7	10222.2	5137.19
sp|Q92614|MY18A_HUMAN	3528.7	46434.3	15447.5	31614	11053.3	13575.3	34499.6	52670.8	3085.99	1066.98	14691.1
sp|P62995|TRA2B_HUMAN	399173	637018	6273.71	530729	244868	531324	19550.4	713282	623184	19308.2	761920
sp|Q08AF3|SLFN5_HUMAN	5122.32	23566.4	37865.3	6257.58	13778	22045.8	20153.6	2882.64	210511	42491.4	262577
sp|P49589|SYCC_HUMAN	21072.2	16417.6	236281	32502.8	21374.6	5133.63	22808.8	77079.3	28546.7	49123.7	59098.6
sp|O60832|DKC1_HUMAN	14518.5	50256.7	31449.7	19140.5	3464.83	14383	16018.2	24883.5	27116.8	8941.45	28107.7
sp|Q9BZZ5|API5_HUMAN	6483.65	3386.9	6182.83	26108	37709.5	3693.49	1273.95	1034.95	36992.3	39884.3	3785.96
sp|P50135|HNMT_HUMAN	56828.8	224784	24322.5	124259	19033.7	259998	224895	462605	669.803	6669.45	1404.99
sp|O00505|IMA4_HUMAN	33654.5	8281.72	164756	67508.9	301291	7187.11	14441.5	31237.2	9338.26	96420.2	6496.53
sp|Q9NZL9|MAT2B_HUMAN	2428.21	3942.13	2304.97	1306.98	30314.2	6574.66	8678.44	2178.06	6548.8	6578.25	8187.57
sp|Q06828|FMOD_HUMAN	5052.47	80524.8	146404	2648.35	2406.27	917.704	44919.3	298594	34004.1	2552.56	15882.8
sp|P56192|SYMC_HUMAN	17435	99351.5	86602.3	68937.7	61123.8	48938	12881.1	87225.4	32564.7	18832.4	43643.9
sp|P38159|RBMX_HUMAN	587105	1.41626e+06	1.02622e+06	805591	528161	500433	889018	999572	111760	198275	110375
sp|P31689|DNJA1_HUMAN	42667.6	222851	186231	100889	56772.9	42761.5	67674.4	128398	6358.27	3531.74	4924.1
sp|Q9BPX5|ARP5L_HUMAN	84591.5	3437.9	261378	32269	2309.61	265967	189941	341899	6713.13	3078.77	2024.93
sp|Q92882|OSTF1_HUMAN	5377.5	64185.8	39054	28266.5	600917	71698.5	120615	6767.68	40057.7	11808.7	8796.56
sp|Q92506|DHB8_HUMAN	45689	42341.6	93555.7	52575.5	18053.7	81270.2	71113.7	56163.3	61268.4	5341.07	81268
sp|Q16718|NDUA5_HUMAN	271619	10924.9	196428	614.972	71401.7	22624.3	2508.89	29443.5	51188.8	431807	11781.5
sp|Q13232|NDK3_HUMAN	6478.5	3790.45	66186.4	286619	5799.54	42465.4	1523.97	35930.4	19269	3168.72	3487.39
sp|O43598|DNPH1_HUMAN	46548.5	87417.4	28894.3	73771.7	17232.5	79916.5	57759.4	124462	34563	20103.3	211102
sp|O14907|TX1B3_HUMAN	4151.43	128816	133617	128039	32399.3	90998	71740.6	155152	1529.27	12538.9	1350.18
sp|P48668|K2C6C_HUMAN	74920.6	61226.2	12416.2	81185.4	636724	26787.8	15638.1	10645.6	88895.4	54693.6	234812
sp|P16402|H13_HUMAN	1.63889e+07	5.42083e+06	1.64328e+07	5.7721e+06	7.22118e+06	1.04626e+07	9.37994e+06	1.82518e+07	2.86719e+07	1.73014e+07	3.05293e+07
sp|P01892|1A02_HUMAN	40066	6891.38	24727.1	85621.4	23388.9	50242.1	12221.7	7038.37	377587	1.1724e+06	513216
sp|P24844|MYL9_HUMAN	141071	363687	290920	143687	176968	131031	212256	290803	178519	80274.1	90231.7
sp|O00148|DX39A_HUMAN	113440	141857	146917	65920.1	24337.9	121291	90913.1	327905	49647.9	9861.11	72351.1
sp|Q15286|RAB35_HUMAN	132964	10308.8	40482	57788.1	215559	16505	25396	29994.2	31739.7	134491	20755.2
sp|Q10567|AP1B1_HUMAN	65915.6	226492	263883	242878	93489.8	311038	17394.5	334126	87154.9	2097.51	122215
sp|P18085|ARF4_HUMAN	7418.7	346892	410557	66873.3	128776	176977	218071	382715	3274.64	26580.4	744.264
sp|Q13243|SRSF5_HUMAN	55872.2	29658.3	42395.9	31886.4	90138	12684.2	8695.22	9785.74	205157	61214.5	198194
sp|O15511|ARPC5_HUMAN	91432.8	19079.4	3759.09	1558.32	169442	4305.14	14386.1	3231.26	314691	44786.6	397946
sp|Q8IYB3|SRRM1_HUMAN	106598	106331	179664	14231.3	186237	36022.2	12548.6	29293.9	275076	29994.6	444518
sp|Q12797|ASPH_HUMAN	7033.39	38337.2	132472	168420	38572	65962.2	104442	67919.2	1704.76	5194.37	793.018
sp|P25774|CATS_HUMAN	117856	242570	535477	306221	45006.3	198140	180033	429522	2549.99	26914.2	2094.07
sp|Q9UNL2|SSRG_HUMAN	253058	11752.4	10181.8	18434.9	329900	18312.5	9778.74	11845.1	486693	125256	362846
sp|Q9P107|GMIP_HUMAN	47372.5	36215.2	99429.2	38296	16636.7	76879.6	53697.9	93156.1	25410.1	1949.52	19681.4
sp|Q9BXJ9|NAA15_HUMAN	24512.7	14370.6	94311.8	106060	110813	423506	22623.4	11344.8	125113	6463.14	178453
sp|Q16531|DDB1_HUMAN	84642	197919	183633	66664.4	55143.9	120227	59266.4	209187	3958.49	873.422	75435.7
sp|P02730|B3AT_HUMAN	160084	84708.7	141051	145114	45891.3	45202.7	87546.4	83574.4	78095.5	58347	46184
sp|O43865|SAHH2_HUMAN	74360.7	80679.9	153367	404880	34414.2	91754.1	72993.1	201140	58624.3	25822.7	77343.6
sp|Q96A33|CCD47_HUMAN	4348.26	33194.3	12537.8	10681.5	7891.12	6486.11	4626.67	22160	190018	15813.8	187944
sp|Q92974|ARHG2_HUMAN	18123	11165.2	6058.39	10226	3663.76	13936.5	14206.6	10529.8	8755.24	16657.2	152827
sp|Q15942|ZYX_HUMAN	29143.7	107247	103825	55964.6	32382.2	70471.9	51049.2	116989	3025.58	899.876	3562.71
sp|Q13564|ULA1_HUMAN	123371	177468	204765	10683	112325	14076	4142.29	258775	128036	24070.3	137675
sp|P78417|GSTO1_HUMAN	112289	642266	395126	363993	355244	729647	595322	609857	1471.16	126117	2682.87
sp|P41208|CETN2_HUMAN	37718.1	29119.3	93806.3	12943.2	63067.6	26463.6	38831.9	7180.77	330443	80112.6	320704
sp|P25685|DNJB1_HUMAN	78277.1	211739	169942	178103	65716.7	103681	137572	194160	2009.14	15957.1	11085.4
sp|P13798|ACPH_HUMAN	112574	145192	218306	109341	62904	219408	184609	356328	133448	46196.5	203449
sp|P01609|KV117_HUMAN	1.2628e+06	4.01517e+06	3.39956e+06	2.96862e+06	2.69515e+06	2.29567e+06	939618	4.24589e+06	489582	147135	371136
sp|O14773|TPP1_HUMAN	128552	25763.5	16477.9	67132.4	234932	42371.8	4483.24	9545.27	11646.7	417848	5159.04
sp|Q9Y6E2|BZW2_HUMAN	77859.9	38361.8	163323	20086.6	18609.6	18461.1	171075	17146.5	282867	203041	372764
sp|Q9NPJ3|ACO13_HUMAN	231464	243248	415212	222935	109763	230302	228080	272509	24731.3	69554.8	3714.22
sp|Q9HC84|MUC5B_HUMAN	70235.3	11816.1	1116.92	59146.5	3213.2	74556.2	5039.42	6769.67	8708.02	5220.81	27555.3
sp|Q96C86|DCPS_HUMAN	28546.2	14453.2	51557.9	12042.8	3172.27	43064.2	2926.93	59994.1	13564.4	6248.82	16024.4
sp|Q8IWX8|CHERP_HUMAN	3991.76	10162.8	127452	2353.24	16832.8	469838	18911	9902.8	40541.7	972.632	27211.2
sp|Q8IUX7|AEBP1_HUMAN	11742	167194	112673	60818.9	84264.8	4763.55	11680.3	66234.6	5594.61	6903.65	8708.38
sp|Q15257|PTPA_HUMAN	85928.5	88681.9	150299	83371.4	41760.3	127034	127272	188046	86242.7	56898.1	94310.1
sp|Q15056|IF4H_HUMAN	482836	1.33755e+06	890707	1.03374e+06	302775	759643	673628	1.26824e+06	5793.74	101613	48871
sp|P82979|SARNP_HUMAN	74633.6	196533	132248	103100	60503.8	99947.1	58240.9	184745	34192.9	17267.8	44494.5
sp|P62280|RS11_HUMAN	244878	550667	517225	368078	211829	239827	289293	555102	169197	67606.5	282385
sp|P62081|RS7_HUMAN	404432	1.07647e+06	710667	918547	643180	887589	593450	1.05097e+06	362031	158432	564404
sp|P61225|RAP2B_HUMAN	99114.5	240973	464259	218698	70328.3	114755	197474	278252	3757.24	13039.4	1606.01
sp|P61163|ACTZ_HUMAN	303633	33364.3	39472.5	5889.77	295513	31565.8	90430.3	41350.2	155934	193287	5327.43
sp|P17301|ITA2_HUMAN	10880.7	92770.7	74887.8	35891.9	3552.76	18872.5	25542.7	11039.5	2779.5	1821.3	27627.6
sp|P15374|UCHL3_HUMAN	74757.3	275050	166873	320206	41776.7	149752	127030	265872	10533.3	21612.4	4771.43
sp|Q9Y224|CN166_HUMAN	56610.9	1844.73	9024.14	7461.87	180661	20392.4	4949.96	7714.47	408799	73648	236655
sp|Q9UKM9|RALY_HUMAN	224002	435705	597370	75351	350046	445992	402436	547620	185648	109106	45461.7
sp|Q9HCC0|MCCB_HUMAN	12446	10655.6	12657.8	17473.2	116158	10408.8	27945.4	10397.1	15692.9	63443.7	9618.03
sp|Q9BZQ8|NIBAN_HUMAN	54816.8	98838.8	182088	166483	39377.3	122705	88516.4	128959	2186.53	22359	50845.5
sp|Q9BT78|CSN4_HUMAN	8349.91	8460.44	10972.1	12319.6	42230.6	10122.4	3635.24	31772	4770.87	8356.05	11281.1
sp|Q96KG9|NTKL_HUMAN	23346.9	166718	20374	21881.3	22604.3	129028	12172.4	85439.2	4615.79	1144.02	4974.45
sp|Q8TF09|DLRB2_HUMAN	61960.1	2340.98	12289	3972.42	131493	15959.4	118340	36260.5	624196	41460.9	577631
sp|Q7L2H7|EIF3M_HUMAN	108067	42465.1	7936.57	24420.3	392961	31440.3	20554.7	54580.1	202913	293671	106244
sp|Q16836|HCDH_HUMAN	443422	4647.05	4534.33	143969	947935	2534.44	39865.7	2423.39	1.01096e+06	526306	1.0179e+06
sp|Q16740|CLPP_HUMAN	12506.2	4705.48	12898.2	8297.83	9558.64	31331.7	4477.41	6488.93	317804	65154.4	219586
sp|Q15435|PP1R7_HUMAN	102305	10154.6	1951.28	25627.8	318247	7746.72	28780.1	94547.5	34234.1	113030	2020.43
sp|Q13740|CD166_HUMAN	78292.4	89131.9	140903	143015	4074.33	62834.8	49352.3	29172.7	1083.81	14807.7	86609.3
sp|P99999|CYC_HUMAN	7247.04	13479.3	28525.4	6631.28	248927	1771.87	2978.58	753.974	60110.6	10037.9	41753
sp|P78406|RAE1L_HUMAN	30420.4	31855.6	55668.2	7357.45	40491.9	37939.3	28217.4	53150.2	15051.3	14770.4	4458.34
sp|P63279|UBC9_HUMAN	39458.4	12427.3	6443.99	5008.93	72294.5	7255.78	1693.54	26444.5	6704.36	2267.39	8273.11
sp|P62857|RS28_HUMAN	2.65672e+06	21511.8	665253	24511.2	2.99821e+06	67712.6	26852.9	30499	171022	1.31017e+06	175392
sp|P62316|SMD2_HUMAN	128485	16569.3	189312	1035.12	178625	1905.5	20765.3	26532.1	135626	3891.38	534330
sp|P52815|RM12_HUMAN	194521	428017	425708	258279	11476.8	9705.99	171507	367048	393233	77469.4	493506
sp|P51571|SSRD_HUMAN	611193	814714	1.27928e+06	664616	447358	542887	634145	1.01175e+06	282621	133023	303225
sp|P49407|ARRB1_HUMAN	2272.9	51805.9	119165	69310.7	10065.3	61194.1	88340.4	162749	32852.8	22945.1	35993.3
sp|P20933|ASPG_HUMAN	6746.2	62477.6	95395.6	3698.85	54492.3	3467.34	16320.7	38146.5	7183.39	7085.58	11713.8
sp|P19525|E2AK2_HUMAN	38947.3	6301.19	76473.4	30859.9	2851.34	5401.5	7343.02	979.413	7923.86	1302.19	5009.9
sp|P15088|CBPA3_HUMAN	34204.9	42656.7	1433.45	4527.14	52606.4	241000	131941	227838	4156.88	35523.6	884.55
sp|P14678|RSMB_HUMAN	183348	736855	872173	421186	141606	431851	443785	1.0048e+06	48172.1	92330.4	110750
sp|P13674|P4HA1_HUMAN	15232.9	134709	39746.8	26873	63624.9	1824.72	9202.94	6237.67	23801.7	913.813	27452.9
sp|P09758|TACD2_HUMAN	160492	14839.7	5828.84	4138.38	26550.5	5828.97	5789.21	4632.93	67001	53751	207965
sp|P06314|KV404_HUMAN	80627.4	4629.05	1564.07	8370.53	534996	7318.97	19983.1	4161.77	1.40679e+06	92954.1	707162
sp|P04839|CY24B_HUMAN	44031.1	8722.4	30474.1	3239.26	76454.2	9203.21	5002.25	8690.24	31145.6	53168.9	18049.4
sp|P01766|HV305_HUMAN	107951	1.01242e+06	572165	930901	50066.1	430888	10990.8	877359	4315.6	22151.5	115451
sp|O95168|NDUB4_HUMAN	6091.43	4976.91	1777.84	7875.53	4293.13	4176.26	8310.89	6608.18	14551.7	28352.2	101626
sp|O43681|ASNA_HUMAN	34522.9	79284.8	76587.8	56003.2	8695.27	65679.8	2482.25	98840.5	3414.09	1708.53	1110.28
sp|O43399|TPD54_HUMAN	109068	235000	166564	2938.2	126421	174979	153584	266721	45702	49248	37301.5
sp|O15145|ARPC3_HUMAN	1.67402e+06	741744	844693	26937.7	316347	22760.2	1.31945e+06	1.0023e+06	48039	1.05041e+06	47200.2
sp|Q9Y3U8|RL36_HUMAN	244833	56260	97103.3	14314.7	872902	17142.6	278830	17100.7	68084.6	338332	52407.9
sp|Q9Y333|LSM2_HUMAN	9078.42	33224.5	45015.6	115594	249441	28536.3	20784.1	18790.8	767959	156337	1.07167e+06
sp|Q9UQR1|ZN148_HUMAN	3635.85	14094	12740.6	1966.88	4102.47	82341	6738.33	3047.01	822.413	2108.42	4927.53
sp|Q9ULZ3|ASC_HUMAN	176556	205488	1562.21	38989.3	13078.7	344785	292857	37298.4	9259.19	10922.4	4527.49
sp|Q9UKK9|NUDT5_HUMAN	6830.75	103605	62703.8	123962	16217.7	92916.8	84164	163308	548.352	8229.52	12958.7
sp|Q9UHV9|PFD2_HUMAN	22436.1	13470.8	31390.6	58463	70407.4	5963.15	6323.7	13951.7	146959	23016.6	40115.5
sp|Q9NX58|LYAR_HUMAN	62742.9	27376.8	18798.6	22455.3	303504	45235.5	20640.2	25237.8	114353	12135.9	15333.4
sp|Q9H3Z4|DNJC5_HUMAN	59541.9	12673	117295	25505.9	23999.2	4098.04	3704.1	62694.2	118480	19380.6	129534
sp|Q9BVC6|TM109_HUMAN	22966.4	164837	7041.67	10639.9	742710	29884.1	98966.5	1775.65	5.52365e+06	910787	4.64401e+06
sp|Q9BV38|WDR18_HUMAN	21469.8	15762	23680.7	8570.23	10797.9	12976.1	2243.49	25660.2	191407	2569.92	116061
sp|Q96HY6|DDRGK_HUMAN	21667	35463.2	16106.3	52210.8	151429	35315.1	59247.2	48875.5	126805	150509	44890.7
sp|Q96FJ2|DYL2_HUMAN	37261.1	15687.3	3678.35	6851.45	32803.8	8442.54	10805.2	21802.7	464255	30547.7	781798
sp|Q96A26|F162A_HUMAN	235576	69888.2	127941	9311.49	460926	11819.4	14140	7291.27	370210	159645	388457
sp|Q8TDL5|BPIB1_HUMAN	682185	45609.8	312218	287854	87496.4	630423	156556	397876	26902.7	58411.8	50649
sp|Q8N6L1|KTAP2_HUMAN	68326.6	137828	125000	65091.3	49906.2	52300.2	106209	115224	1753.31	8068.9	3843.82
sp|Q7RTV0|PHF5A_HUMAN	20115.4	69245.8	89132.2	44648.4	26593.3	40248.4	44737.1	79467.7	24127.3	13728.3	25557.8
sp|Q71UM5|RS27L_HUMAN	213498	659151	639885	22298.4	122012	100344	255435	591973	3691.83	43216.3	48910.1
sp|Q53G44|IF44L_HUMAN	11312.8	19411.3	883016	13897.1	53895	47171.3	38582	30459.1	24702.6	5241.45	13952.3
sp|Q16650|TBR1_HUMAN	99700.5	747982	446445	374041	281559	270698	295584	560656	781525	106754	261414
sp|Q15847|ADIRF_HUMAN	525807	126283	286359	65015.5	173358	57128.8	292586	561620	1.16575e+06	268924	1.13863e+06
sp|Q15427|SF3B4_HUMAN	132212	307046	276655	117498	96495.5	457525	171197	309839	170057	61292.3	234381
sp|Q15388|TOM20_HUMAN	139382	233635	286508	235523	159023	149394	116107	184872	220628	74549.3	314428
sp|Q15287|RNPS1_HUMAN	139156	460132	462362	206118	89960.8	374527	299940	196774	7372.84	21030.9	1655.34
sp|Q13126|MTAP_HUMAN	99229.2	14307.9	57431.4	21383.1	16118.1	21966.4	15853.2	82431.4	15472.2	119547	17397.4
sp|Q07666|KHDR1_HUMAN	150123	5683.69	29434.6	4655.08	22446.8	4441.18	7292.37	10234.4	123034	168958	27107.9
sp|Q00577|PURA_HUMAN	463742	36470.5	838265	454941	312613	8887.03	5510.94	19263.1	314131	366791	129778
sp|P84098|RL19_HUMAN	602913	1.24534e+06	1.25696e+06	778076	290653	388291	683109	1.32864e+06	51131.9	99820.2	100480
sp|P63167|DYL1_HUMAN	139017	869691	648323	422029	46028.3	337926	382839	778313	1214.22	1184.28	2711.49
sp|P62861|RS30_HUMAN	325873	947749	401729	439449	354984	472061	526872	848932	85154.1	61688.3	41379.7
sp|P61970|NTF2_HUMAN	276196	8155.54	12917.3	7179.77	267699	9393.67	5430.43	11478.1	150506	203741	171900
sp|P61009|SPCS3_HUMAN	213825	4733.68	65804.4	31794.2	377074	29561.9	9867.29	35504.4	651144	230254	349540
sp|P60866|RS20_HUMAN	18249	3243.02	66305.7	213212	125653	16972.1	2248.84	549756	46242.6	20857.3	28601.7
sp|P59768|GBG2_HUMAN	191808	33684.2	8580.12	12315.1	42800.8	2405.83	36815.3	40886.6	824833	252595	766406
sp|P58546|MTPN_HUMAN	605827	1.26996e+06	1.1651e+06	591628	242114	824474	735427	1.8965e+06	142822	116882	251560
sp|P25786|PSA1_HUMAN	59727	123411	123052	122300	38488.7	75321.6	58106.7	137435	16246.7	698.923	1040.47
sp|P21964|COMT_HUMAN	23770.1	9566.48	4584.97	88784.8	499559	9150.54	2353.24	279931	3877.31	339851	4690.3
sp|P20774|MIME_HUMAN	178262	138570	258090	77743.7	61563.5	714652	277618	1.62186e+06	175737	243164	46182.5
sp|P13693|TCTP_HUMAN	3912.18	2640.4	7416.08	20736.9	14513.6	5491.86	4314.65	5159.29	877470	26034	82465
sp|P11233|RALA_HUMAN	65994.6	133428	126673	122469	50317.2	41779.6	63615.2	105047	21172.1	34463.2	32419.5
sp|P09234|RU1C_HUMAN	92707.9	500388	438694	303848	85860.1	250553	253854	437510	3487.12	34788.9	1441.77
sp|P08240|SRPR_HUMAN	29539.1	57974.5	67629.7	98182.9	49144.2	66998.3	10523.9	43373.9	16230.1	106530	8727.67
sp|P05386|RLA1_HUMAN	62557.1	16264.1	131422	17496.6	785036	7173.84	200879	22534.4	168044	390542	156486
sp|P05026|AT1B1_HUMAN	59547.1	373281	133370	268425	49015.4	79573.9	60203.5	58171.1	19538.5	16088.2	41284.6
sp|P04216|THY1_HUMAN	886856	56760.2	21426.4	71818.8	1.39802e+06	83016.4	15078.2	145875	4.47951e+06	1.53963e+06	2.22181e+06
sp|P02656|APOC3_HUMAN	201356	93786.3	96087.9	354820	14323.1	59187.9	21819.8	40281.5	23769.8	24829.9	64960.6
sp|P01772|HV311_HUMAN	1.05525e+06	1.48928e+06	1.79473e+06	782165	1.03011e+06	519932	343998	1.44233e+06	925083	131510	535945
sp|P01714|LV301_HUMAN	57534.7	9676.06	12613.9	25626.3	44896.5	22042.6	28376	17807.5	115979	19871.5	23318.4
sp|P01611|KV119_HUMAN	51127.7	227434	445078	156972	145342	147759	65528	256863	98923.9	7739.91	56668.6
sp|P01602|KV110_HUMAN	959379	2.52259e+06	2.1225e+06	2.01755e+06	1.81801e+06	1.42041e+06	566530	3.00064e+06	476797	137082	235137
sp|O96000|NDUBA_HUMAN	2666.61	22725.3	41937.9	141631	116236	9084.1	12106.2	9659.02	232430	59087.1	96351.4
sp|O75352|MPU1_HUMAN	34069.8	2263	53811.5	19616.9	58062.1	5494.83	8876.01	71526.5	105689	33480.6	93500
sp|O15127|SCAM2_HUMAN	236929	17659.2	202690	40602.2	315171	6324.99	24921.9	15109.1	166997	192658	144340
sp|O00170|AIP_HUMAN	109906	484778	553834	295984	29919.7	270964	329177	566821	1437.88	1326.06	274.176
sp|Q99735|MGST2_HUMAN	63256.5	127235	182803	33506.5	4102.61	34268.3	45597	125329	110195	34846.4	86206.6
sp|Q00978|IRF9_HUMAN	9108.13	32191.5	68620.6	26724.2	12281.4	39479	29151.3	55008	14523.1	4753.44	3631.35
sp|P15121|ALDR_HUMAN	393116	320821	486447	237597	245255	556540	609169	763168	292727	177018	188696
sp|P39059|COFA1_HUMAN	55263.3	64644.9	82984	7011.17	3508.47	64776.9	91631.7	152302	142918	41752.6	78118.3
sp|P82650|RT22_HUMAN	65758.6	88096	89996.1	2164.58	1.33787e+06	59043.6	79664.4	70549.4	9848.71	5265.47	32477.5
sp|Q9BZE1|RM37_HUMAN	31394.9	9846.04	67384.6	33204.7	2373.25	1644.96	2047.16	46182.6	6796.04	16568.8	39680.6
sp|P42768|WASP_HUMAN	60489.1	1774.45	90247.6	46289	27168	63333.1	64167.7	103557	42847.4	22064.7	73467.8
sp|Q99584|S10AD_HUMAN	181143	285061	321603	131725	53800.4	266026	179414	677755	88158.9	98574	80076.3
sp|Q86UP2|KTN1_HUMAN	1722.48	5223.31	12252.6	1068.66	3669.2	6069.8	3800.96	10294.7	1937.96	839.396	2785.86
sp|Q9NZM1|MYOF_HUMAN	18451	32768.1	67834	45799.4	16793.2	3966.05	24669.4	8482.34	24461.6	1873.28	21002.6
sp|O00483|NDUA4_HUMAN	565762	574437	691142	325559	219622	595867	713737	654551	3111.63	534608	12849.3
sp|Q9P289|MST4_HUMAN	3575.62	68739.8	71586.3	39592.9	8377.7	71004.2	53135.3	100757	1522	1728.82	7259.43
sp|Q9NSD9|SYFB_HUMAN	2708.9	96216.2	13671.5	4745.52	82562.5	3316.39	10711.4	20191.8	12719.1	35215.6	58473.8
sp|Q13557|KCC2D_HUMAN	14187.5	13406.2	29250.4	10341	2563.79	19749.8	16347	31866.9	13960.8	5225.82	20048.9
sp|P10768|ESTD_HUMAN	107815	269663	252821	249146	55482.8	356350	250989	373422	19677.9	46940.8	3553.09
sp|O95373|IPO7_HUMAN	27752.3	190109	127157	97422.4	16269.6	40771.8	64172.8	157150	1251.21	3665.89	6395.64
sp|O00264|PGRC1_HUMAN	17934.3	43706.5	25461	8024.16	28881.7	10335.6	24274.6	31480.2	9755.67	3606.3	37697
sp|P51114|FXR1_HUMAN	27812.6	32997.7	44734.5	34059.6	36540	8845.5	18723.8	33663	562.943	507.853	2210.29
sp|Q9BRA2|TXD17_HUMAN	60786.7	240849	149989	281374	118397	136683	144118	266318	3446.82	45006	41284.3
sp|O15260|SURF4_HUMAN	272659	576318	664800	281100	224830	227038	401013	448910	33968.1	107451	17759.5
sp|O95232|LC7L3_HUMAN	57758.7	46996.8	24724.6	25208.6	45225.8	46884.1	44627.3	26729.5	3698.77	87927.8	9740.62
sp|P35908|K22E_HUMAN	24393.7	22618.5	104142	31776.7	15745.2	39804.6	67045.4	63425.1	29516.7	20926.8	44092.1
sp|Q9NSE4|SYIM_HUMAN	4890.5	38766.8	38647	20554.9	4013.36	26493.6	26206.5	38978.2	30005.4	2813.17	50173.9
sp|Q8IY81|SPB1_HUMAN	43228.1	148732	138024	75308.5	28584.6	5167.05	62967.8	98255.9	4370.68	5500.65	8669.55
sp|P25815|S100P_HUMAN	9364.46	4112.2	5787.8	6554.65	2506.4	5502.6	8435.01	4264.71	4381.79	1699.23	24710.8
sp|O00442|RTCA_HUMAN	99821.6	184582	142910	87329.9	32077.9	105817	99530	159943	616.885	19424.1	1822.26
sp|Q9H3P7|GCP60_HUMAN	81385.3	161599	118135	109363	91082	60080	58864.2	108506	108659	27829.9	170912
sp|Q5TEJ8|THMS2_HUMAN	12038.9	6810.7	13744.6	3843.74	2896.54	504.943	662.731	9637.48	5633.47	2224.51	8083.51
sp|Q13363|CTBP1_HUMAN	54391.5	51351.3	8231.69	7563.95	24960.8	11465.9	7973.28	10201.6	92152.6	12361.2	99488.8
sp|Q9HCY8|S10AE_HUMAN	19255.4	167723	26953.4	177753	21613	30487.3	26607.9	31196	1598.49	1939.78	58862.3
sp|Q15125|EBP_HUMAN	3419.9	3688.68	4308.47	6748.29	5185.03	576.058	3321.55	27459.3	29074.6	583.048	21806.5
sp|P62306|RUXF_HUMAN	92650.8	251304	201091	134203	89222.3	71303.7	84886.5	195195	117728	46304.6	169121
sp|P20962|PTMS_HUMAN	274178	1.20283e+06	499192	829411	160298	622946	516076	1.15274e+06	110054	74361	115546
sp|P03973|SLPI_HUMAN	265959	79278.3	142968	167785	24682.6	18556	6131.93	32904.6	69220.6	22098.2	6807.78
sp|P01703|LV105_HUMAN	313813	416827	371053	6504.55	412541	5875.68	103104	316494	647459	1001.17	294995
sp|Q12965|MYO1E_HUMAN	26106.8	32702.5	73879.2	33697.8	25307.6	52557.7	33274.4	64781.9	22501.3	11111.8	49097
sp|Q04760|LGUL_HUMAN	837554	172293	8916.94	8681.06	273587	12461.6	51564	100053	28231	628714	29900.1
sp|P09493|TPM1_HUMAN	159856	492245	305120	79351.7	309286	428078	251615	506196	224091	180678	189197
sp|Q9H8L6|MMRN2_HUMAN	14797.1	12422.2	32966.2	7799.19	158522	16339.9	37017.1	49873	6969.4	5843.15	90636.4
sp|Q96FZ7|CHMP6_HUMAN	25324.9	61376.5	67661.2	44999.1	17545.9	52100.2	44978.8	67707.5	28391.8	891.04	3957.94
sp|Q9UBQ0|VPS29_HUMAN	83208.7	163507	119383	6867.55	34335.7	13487.4	112634	2227.61	61631.5	38221.2	77607.8
sp|Q9H444|CHM4B_HUMAN	59966.2	80125.4	111454	56519.3	54903.6	58974.4	52891.7	104111	44801.5	27888.5	100068
sp|Q9GZP4|PITH1_HUMAN	30129.1	230164	173417	290340	100573	126757	140625	235398	5154.19	2321.69	6984.48
sp|Q9BRR6|ADPGK_HUMAN	16203.6	26833.3	86422.7	33502.7	6036.54	22629.5	21617.4	53502.9	3983.68	3263.46	7722.94
sp|O15355|PPM1G_HUMAN	35864.3	82935.6	62060.8	44694	39774.4	32623.2	18817.8	67723.1	31384.6	17675.7	66811.5
sp|Q9HCS7|SYF1_HUMAN	3238.56	16039.3	6791.45	22272.7	11403.3	12250.2	10170.6	56136.9	46313.1	15719.3	29932.7
sp|Q9BPW8|NIPS1_HUMAN	145133	15152.7	2865.71	7618.02	332562	4597.52	10214.1	4643.82	5085.83	336112	6451.57
sp|Q9UHR5|S30BP_HUMAN	79342.7	335368	227285	135296	23655.1	277674	70289	200080	13227.3	30722.2	8139.11
sp|P35626|ARBK2_HUMAN	44905.8	64721.4	141015	33204.2	25350.6	59189.7	90777.5	184422	3069.56	11243.4	1589.46
sp|P49585|PCY1A_HUMAN	17370.9	31194.1	63442.7	46079	38763.2	119823	1771.09	96708	40355.3	21339.3	121948
sp|Q99959|PKP2_HUMAN	23236	60847.4	24868.9	22911.1	23410.5	10879.7	28592.3	21466.5	2702.61	1374.82	17416.2
sp|P80748|LV302_HUMAN	69060.6	243224	224113	72366.4	58260.9	70549.7	27613.2	181277	3603.7	1965.17	2626.19
sp|P01911|2B1F_HUMAN	308477	219157	676986	13296.1	4289.69	17326.1	1224.58	4776.22	144046	180198	170715
sp|P33176|KINH_HUMAN	34055.4	64842.4	24146.3	28289.4	5651.53	3065.65	10728.2	7867.2	56578	7933.61	9265.07
sp|P36776|LONM_HUMAN	13515.7	5776.08	10100.6	21023.2	10071.7	6315.88	10725.5	11206.6	32166.6	33011.4	21463
sp|O94826|TOM70_HUMAN	119485	203272	250472	213503	93165	174668	144931	206063	12414.9	33102.8	5001.47
sp|Q10713|MPPA_HUMAN	26250.2	68886.5	57962.8	28203.1	17532.1	32846.9	23644.2	51779.1	27489.9	6655.68	38922
sp|Q13428|TCOF_HUMAN	3467.93	81166.9	64880.3	24388	26912.3	62328.6	2874.73	101310	7171.93	2589.18	12561.9
sp|P49591|SYSC_HUMAN	28497.2	42248.4	38165.6	37198.8	12825.1	30152.2	31470	52318.9	19787.7	12840.2	38637.7
sp|P04208|LV106_HUMAN	270565	409393	339817	184550	371419	171704	83600	371927	474801	70373.9	530813
sp|P16104|H2AX_HUMAN	17810.7	44043.2	5417.1	112242	57546	878131	673633	161423	10151.3	85275.3	2074.37
sp|Q9P0J0|NDUAD_HUMAN	157004	272237	106397	147424	3913.34	140566	99687.1	109335	5235.95	47304.2	1053.68
sp|P05161|ISG15_HUMAN	14015.7	483739	884660	191995	103293	82649.1	155406	252247	23205.7	18679.8	17696.6
sp|P62917|RL8_HUMAN	146509	324183	184682	132726	51113.2	259783	141294	185260	48637.2	100876	90644.1
sp|P52434|RPAB3_HUMAN	243142	288201	164696	153125	196025	275600	207774	385027	56921.4	261326	54489.2
sp|P51532|SMCA4_HUMAN	3385.62	15041.5	50980.8	3797.01	38036	6388.53	15320.8	2640.82	31012.9	3678.45	1788.31
sp|Q13177|PAK2_HUMAN	106691	222052	453532	374350	29469.7	462319	165417	663948	14237.4	36249.7	19871.9
sp|Q96HE7|ERO1A_HUMAN	118634	171870	245328	246736	74686	124973	76312.6	151710	87308.3	45601.6	175428
sp|P30457|1A66_HUMAN	65839.7	1454.1	2039.9	13244.8	4207.97	129445	28804.4	6479.53	49304.9	33939.7	4898.82
sp|P02746|C1QB_HUMAN	15217.7	220359	602803	150423	1429.84	32684.7	54115.9	79543.4	9290.36	1677.35	10244.5
sp|P35222|CTNB1_HUMAN	52306.1	153507	149698	69145.4	191512	39079.2	55392	87405	499360	39107.9	107834
sp|O43290|SNUT1_HUMAN	10983	18195.3	20564.7	12711.6	9069.98	9350.97	9611.52	22407.9	3239.79	5292.78	1478.86
sp|Q07812|BAX_HUMAN	38122.7	167587	168745	154035	41967.9	139896	109301	242240	4245.71	8022.09	3394.01
sp|P53004|BIEA_HUMAN	159106	231538	200632	165963	325014	290124	185439	240206	89054.9	216383	390106
sp|P30876|RPB2_HUMAN	37110.3	229698	16389.6	15476.6	104030	15968.8	76452.3	222663	26446.7	14741.9	164110
sp|P0CG08|GPHRB_HUMAN	22768.9	4440.9	25929.1	31966.4	22034.2	923.662	19530.1	44580.2	1980.57	2199.25	1318.66
sp|P16219|ACADS_HUMAN	39060.2	40455.9	11900.5	18920.5	338124	24577.7	8807.79	10698.5	44329.1	87255.3	116494
sp|Q9UN36|NDRG2_HUMAN	6987.83	10505.6	22992.5	10545.4	7150.43	40175.8	11410	38333.3	15647.9	23926.9	34117.7
sp|P50416|CPT1A_HUMAN	68280.2	138689	140336	89126.2	35515.6	83467.2	11039.8	74087.6	31370.7	36898.1	96005.1
sp|Q8WY22|BRI3B_HUMAN	82732.7	23255	76386.4	33605.7	119807	28799.9	7656.17	18475.2	34202.5	83845.5	83418.7
sp|Q5JTJ3|COA6_HUMAN	18094.1	5519.85	18589.1	1462.63	11790.7	13507.4	11767.3	36461.9	1950.83	7411.49	5645.55
sp|Q15363|TMED2_HUMAN	130856	289721	37461.8	218297	57540.1	9374.45	295517	155412	4734.93	74344	7704.19
sp|Q9UL25|RAB21_HUMAN	50152.8	147290	138859	153604	77661	101990	71722	169049	51640	14490.2	127843
sp|O43396|TXNL1_HUMAN	62408.9	151388	124468	152984	59608.5	98391.5	70783	102783	59360.2	24095.3	145755
sp|Q9Y3Y2|CHTOP_HUMAN	123723	233088	190833	147264	56784.5	87144.5	131011	270962	18294.2	20918.1	1587.25
sp|Q16270|IBP7_HUMAN	2162.03	5727.02	9501.96	1987.58	1010.48	3071.56	1172.2	8118.5	2532.69	2294.28	5298.75
sp|Q14696|MESD_HUMAN	56860.8	186671	275304	127240	5943.5	155151	152343	312675	1162.27	7193.13	1585.03
sp|P20292|AL5AP_HUMAN	311785	70674.3	1.24614e+06	337172	67726	11332.7	237313	543166	309518	131899	333827
sp|P40222|TXLNA_HUMAN	21513.9	17307.5	37479.1	41707.5	34657.3	11615.7	1111.69	38855.1	30551.7	578.01	43933.3
sp|P05198|IF2A_HUMAN	36811.9	55695.1	67652.6	61119.1	24559.9	24827.6	24910.1	65977.6	30353	15459.3	48807.2
sp|Q6DD88|ATLA3_HUMAN	57815.1	173593	235968	231705	2345.68	193984	159374	286686	1352.46	6796.74	4128.17
sp|O43795|MYO1B_HUMAN	66398.8	20117.6	58146	8491.11	42268.2	15887.3	48882.7	70005.8	6904.9	37236.2	82705.4
sp|P09326|CD48_HUMAN	60599.6	23419	148477	27085.8	15362.3	71219.3	69767.5	84879.3	43092	35228.5	73657.3
sp|Q53GS9|SNUT2_HUMAN	20328.9	6523.83	32355.9	18044.2	123187	14871.8	162776	11991.9	271338	50542.4	196754
sp|P05186|PPBT_HUMAN	11294.1	7795.72	28260.5	8847.44	7195.24	22331.4	11364.9	63070	1963.23	4626.57	25067.4
sp|Q15121|PEA15_HUMAN	41559.8	104283	74052.4	79365.4	23636	130995	65782.9	178881	53112.9	16750.5	93199.7
sp|P54886|P5CS_HUMAN	5187.45	8108.03	22886.6	3305.66	153835	3156.49	9692.07	10745.5	115376	36866.7	100148
sp|P48960|CD97_HUMAN	126115	79901.5	279897	106430	176685	45831.1	233312	62803.4	623211	79775.1	891511
sp|O75208|COQ9_HUMAN	16728.7	30721.1	19465.7	5319.52	891.072	15131.6	4267.27	3256.46	1130.9	445.463	13679.5
sp|P63220|RS21_HUMAN	1.14857e+06	2.80055e+06	2.36262e+06	2.0009e+06	783261	2.49603e+06	1.6977e+06	2.93202e+06	425478	463877	649897
sp|O60437|PEPL_HUMAN	42512.6	42137.5	31562.2	29716.6	25014.8	85908	61823	39344.3	63547.1	130840	80536
sp|P12724|ECP_HUMAN	23382.1	15407.7	15171.4	8489.01	62896.9	54842.2	34504.9	47155.7	22078	18967.8	37934.5
sp|Q9H8Y8|GORS2_HUMAN	76685.4	117350	70608.1	73156.2	62065.4	87890.1	65372	83333.5	24371.7	6032.44	59612.1
sp|Q9Y3D0|MIP18_HUMAN	28536.1	62162.8	59597.6	2725.35	29657	22513.1	21600.2	17934.7	17880.4	5091.71	1469.33
sp|P13747|HLAE_HUMAN	63155	55940.5	414193	288446	54196.9	266536	154436	174181	7259.76	42153.7	14371.8
sp|P17980|PRS6A_HUMAN	180547	338344	467931	466936	174743	369068	341128	607085	430445	70009.5	292643
sp|P39748|FEN1_HUMAN	122740	348664	218432	228757	61797.4	132882	163987	334606	54887.7	38643.4	104358
sp|P18621|RL17_HUMAN	548281	638151	561478	348127	402106	409169	364383	671992	216735	174274	640627
sp|P20340|RAB6A_HUMAN	205804	238104	234408	26465.6	44902.5	19543.3	161503	206596	115518	2012.12	191859
sp|O43809|CPSF5_HUMAN	46231.5	313898	267633	370976	387723	265934	723427	150576	21004.2	263476	4813.31
sp|P60903|S10AA_HUMAN	387536	111554	1.40711e+06	7266.98	203946	354480	433463	103844	107858	455078	48406.8
sp|Q7Z406|MYH14_HUMAN	36384.3	81630.5	15153.1	22612.7	2843.66	1000.32	12905.1	10450.2	10809.3	8156.97	45927.8
sp|Q08257|QOR_HUMAN	6760.62	16827.5	43551.4	12873.6	634183	45066.4	43853.4	47456.4	35374.2	27715.2	59137.4
sp|P02689|MYP2_HUMAN	31737.5	25165.3	243593	70157	17677.5	149828	112573	150040	59230.2	56191.2	7195.24
sp|O75431|MTX2_HUMAN	179983	68192.5	244344	81253.8	291914	26834.6	173165	49024	108212	512142	61265.7
sp|P37108|SRP14_HUMAN	500739	770332	659990	404045	1941.03	23228.3	43547.7	638398	4853.39	140700	405773
sp|Q9HDC9|APMAP_HUMAN	185518	200870	382928	204502	161482	194636	209110	249950	129407	73909.5	173937
sp|Q02252|MMSA_HUMAN	11282.7	46976.7	13495.6	39283.3	48169.6	14341	202620	212637	76991.3	61331.7	155772
sp|Q14761|PTCA_HUMAN	88506.2	32715.5	95650.1	492956	29354.4	294728	240064	120950	23576	85744.3	2944.98
sp|O95218|ZRAB2_HUMAN	383.728	21094.3	651.073	7078.52	1330.32	16404.6	8734.32	16291.5	1249.32	2615.29	4794.57
sp|P50897|PPT1_HUMAN	100974	217438	237032	99537.3	63352.6	154293	143603	224716	37062.6	35744.6	45903.1
sp|Q9UHL4|DPP2_HUMAN	161174	25228.1	11753.4	18124.1	84878	185918	93029.4	147192	68892.7	4522.29	152058
sp|Q8IYD1|ERF3B_HUMAN	61910.4	224189	130635	237582	81622.9	141737	117763	214308	5438.61	4621.32	21747
sp|P41227|NAA10_HUMAN	33600.6	98841.3	11779	70730.2	38278.7	55315.7	13963.7	71282.1	5196.16	11214.8	12073.1
sp|O60711|LPXN_HUMAN	108427	6431.41	172840	14312.7	1378.43	95949.3	735.952	222884	2408.07	2264.12	9137.06
sp|Q9Y295|DRG1_HUMAN	58192.4	152586	152945	108894	52959.1	47500.1	98530.6	93489.7	136413	4445.98	159851
sp|P45973|CBX5_HUMAN	340606	14517.9	549837	35875.6	569513	10699	11290.9	12932.3	74614.1	249312	84955.3
sp|P43405|KSYK_HUMAN	37402.9	11388.6	64138.5	2485.2	917.846	75116.9	32785	97445.1	14698.7	3331.41	28076.2
sp|Q96JB5|CK5P3_HUMAN	242094	27267.4	82575.7	12923.6	150400	31372.6	56143.9	23926.7	77489.9	244467	90986.2
sp|O43172|PRP4_HUMAN	212101	22676.9	44324.6	7129.57	23828.6	46428.2	55468.5	69030.2	24161.3	186929	138949
sp|P41226|UBA7_HUMAN	81395.7	19322.5	14405.5	63164.9	3405.15	2509.25	16585	12510.6	7431.08	6001.81	146177
sp|Q53GG5|PDLI3_HUMAN	62309.7	12989.9	7347.73	2233.79	133592	3479.24	13115.5	4725.36	67848.7	15173.4	49055.2
sp|P18077|RL35A_HUMAN	588144	1.05863e+06	969629	295267	570468	497449	694313	931124	349498	172559	698961
sp|Q9Y3E5|PTH2_HUMAN	37462.7	23451.8	130898	2923.11	122952	17822.6	10167	251386	136651	9123.2	141187
sp|Q9NP55|BPIA1_HUMAN	195328	2501.31	4380.94	36913.6	56407.5	6460.64	6821.93	8723.08	4454.5	13415.3	208340
sp|Q15436|SC23A_HUMAN	122445	160425	204013	243260	144683	147446	156224	289133	204634	67407.3	194689
sp|P57729|RAB38_HUMAN	31860.8	8850.44	74301.9	29975	188085	57361.3	43303.6	9018.81	50802.5	108142	31585.7
sp|P23743|DGKA_HUMAN	93805.8	21579.2	14567.9	4133.83	56823.4	43447.6	18762.5	9797.73	322337	21422.9	359891
sp|Q9GZS3|WDR61_HUMAN	15337.3	242689	31571.5	414634	98634.8	30916.1	3797.73	110357	115799	38503	49528.1
sp|P01717|LV403_HUMAN	132222	331763	375812	143059	647210	90499.4	75987.8	595509	144172	11614.6	72014.3
sp|B0I1T2|MYO1G_HUMAN	55370.3	46395.2	149525	50335.7	19001.9	97117.9	79993.2	158190	30904.2	25080.4	54468.3
sp|P51570|GALK1_HUMAN	11864.5	14434.4	4453.89	24538.8	11514	5562.25	3339.73	14378.5	208579	169601	190764
sp|P00747|PLMN_HUMAN	9534.53	64694.1	83689.3	145386	37289.2	28111.5	41840.3	6532.66	21482.8	2655.26	4048.79
sp|Q9Y624|JAM1_HUMAN	36612.1	127920	73345.6	128949	28560.8	16557.2	39104.9	59875.3	29934.7	11005.6	40145.5
sp|P16050|LOX15_HUMAN	102939	168707	218039	6346.13	24999.2	128616	55878.3	67445.8	94745.4	44628.2	167053
sp|Q13620|CUL4B_HUMAN	4166.8	12810.4	14842.6	4634.37	5743.35	2404.17	6233.14	23693.2	4363.46	4387.57	13112.8
sp|P02649|APOE_HUMAN	58883	69304.7	126401	123628	34842.4	23139.1	10245.4	103178	3879	1439.28	17935.2
sp|Q03169|TNAP2_HUMAN	4733.13	164127	48439.5	211786	1302.39	5546.11	39170.5	64518.3	760.88	479.766	2953.34
sp|P00167|CYB5_HUMAN	122392	162258	213250	144001	66504.6	117111	119887	184681	55093.9	37466.5	78890.5
sp|Q9H993|CF211_HUMAN	21986.3	15952.9	11702.6	15744.2	23636.2	6730.51	41616.6	8547.48	12021.1	56848.5	12586.5
sp|P52630|STAT2_HUMAN	540.845	9422.89	126699	59982.5	454.644	1140.81	22200.5	80248.6	1181.37	753.879	2100.11
sp|Q92599|SEPT8_HUMAN	30546.9	81530.6	39272.3	76744.6	22375.1	15413.1	28469.6	52277.7	9363.07	4639.92	23058.9
sp|Q9UKV3|ACINU_HUMAN	216787	71435.2	222805	66508.1	182074	57023.7	59265.6	146577	72600.6	52388.2	165001
sp|P08195|4F2_HUMAN	19501.8	22697.4	10912	7579.28	38452.8	8072.99	2928.29	3611.77	6641.06	10592.1	2408.51
sp|P53041|PPP5_HUMAN	53728	100190	66215.4	48810.5	18120.8	10521	35825	71208.5	25797.8	3685.17	35239.6
sp|Q7L014|DDX46_HUMAN	193644	118158	154815	98230.4	18269.6	32433.4	75151.8	151817	5511.22	1397.91	9643.49
sp|P50579|MAP2_HUMAN	24623.6	64053.7	12526.7	13662.3	53308	31641.3	18118.5	49632.5	3351.07	31056.9	17026.4
sp|P06730|IF4E_HUMAN	82171.9	259445	161486	164576	104942	58008.9	87080.5	14400.2	46371.9	1996.73	67964.1
sp|P51151|RAB9A_HUMAN	16586.1	18751.6	8147.58	16575.1	102186	8633.89	70265.2	2551.28	339196	42394.4	216877
sp|O14776|TCRG1_HUMAN	58492.1	123911	98851.5	85485.7	40575.7	97708.8	110867	127265	4736.66	21025	5528.75
sp|Q5VW32|BROX_HUMAN	27161.6	88695.8	78344.7	39084.9	20131.6	8176.19	47060	1763.1	2778.14	4081.47	34964.4
sp|O75436|VP26A_HUMAN	114135	313884	346869	117817	83757.1	5343.5	120978	368859	81748.2	36353.2	154120
sp|O14579|COPE_HUMAN	361020	561588	677261	306246	217688	440312	356503	633814	132933	119270	123352
sp|Q8NBJ7|SUMF2_HUMAN	49210.4	103736	103890	38566	3044.11	68049.6	62440	81319	51789.6	19833.7	76632.1
sp|Q8N5K1|CISD2_HUMAN	8683.08	38597.7	20579.9	11068.8	65201.2	16301.7	25738.3	81759.6	14639.2	4309.82	16780.9
sp|Q9NR28|DBLOH_HUMAN	66879.7	117136	160594	254091	117036	198764	221622	289548	140391	26029.4	144261
sp|Q14192|FHL2_HUMAN	10393.5	46180.7	34420.6	18464.6	2502.78	14939.4	3556.71	28746.5	2272.55	4117.07	6861.07
sp|O75223|GGCT_HUMAN	178864	460009	642215	669028	137444	34264	289656	833965	2955.94	124891	10560.1
sp|Q13162|PRDX4_HUMAN	343750	459109	475826	497736	504579	342248	353773	475180	102900	99831.3	51168.3
sp|Q9UNM6|PSD13_HUMAN	171980	332317	273452	252789	145325	300160	207131	349538	31242.8	79786.3	169800
sp|Q16778|H2B2E_HUMAN	2.774e+06	1.90346e+06	3.89774e+06	2.96539e+06	3.2761e+06	1.41805e+07	1.41316e+07	3.6477e+06	413955	9.48361e+06	178253
sp|Q9UKT9|IKZF3_HUMAN	23399.4	7131.29	62823.7	17962.3	2564.1	31629.3	575.897	89851.8	3586.76	8730.65	44255.6
sp|Q4V9L6|TM119_HUMAN	26878.5	17312.2	18269.1	2530.18	10835.2	3287.98	9552.61	2728.41	137853	15577.6	81190.1
sp|Q8TD06|AGR3_HUMAN	55949.7	26163	15984.8	37484.9	2391.42	19136.4	3322.39	9375.28	2304.17	2317.79	22483.8
sp|Q9Y5J7|TIM9_HUMAN	50915.2	86261.5	204813	145101	2540.94	162990	127750	156838	6259.47	36991.4	10547.2
sp|Q8TBQ9|KISHA_HUMAN	55280.6	106872	181133	22814.2	40416.6	45678.5	50966.4	112334	94966.2	13595.7	69746.9
sp|P21399|ACOC_HUMAN	2587.87	3151.32	3334.27	48969.1	7348.74	50438.4	42915.8	81572.6	2096.78	548.279	777.849
sp|A6NHR9|SMHD1_HUMAN	50224.6	73095.9	151265	29764.5	14774.9	55177.6	67701.3	41473.6	42876.3	24730.1	86412.5
sp|Q7RTV2|GSTA5_HUMAN	65174.9	13968.4	60771.9	6124.58	4613.17	207711	333634	4859.55	2637.44	88342.7	4025.27
sp|Q9H0U4|RAB1B_HUMAN	273887	633471	484820	727786	120980	338106	743255	618076	61895.9	80386.9	50665.5
sp|Q14240|IF4A2_HUMAN	76727.8	70446.3	187967	52493.9	80263.2	82355.4	104036	121784	6611.44	48564.7	1.51316e+06
sp|Q6P996|PDXD1_HUMAN	20908.4	7011.26	27190	17165.3	65526.2	211823	3703.83	4563.46	135254	292541	365748
sp|Q13501|SQSTM_HUMAN	741.126	56916.9	43622.3	51814.7	644.509	19194.8	15887.2	38295	719.596	1083.61	16887
sp|O14735|CDIPT_HUMAN	328955	13281.5	643183	335892	54297.2	96467.2	210791	1284.26	12374.6	71845.1	539.215
sp|Q13618|CUL3_HUMAN	5964.88	6747.07	14526.1	37419.8	26251.9	35178.6	3089.87	16566	60473.9	7970.95	43641.6
sp|Q15075|EEA1_HUMAN	44967.1	110397	83770.1	43158.4	22683.2	54477.8	66589.7	96306.3	1577.73	23024.9	2601.14
sp|P27338|AOFB_HUMAN	40814.8	16506.8	39972.1	1755.17	12548.3	44918.2	39652.5	93404.6	27241.2	38833.1	37317.9
sp|Q9NX14|NDUBB_HUMAN	64127.5	239791	345006	223178	21084.1	187634	178859	264835	890.957	4995.49	870.784
sp|Q05519|SRS11_HUMAN	191252	106551	156147	105639	249840	40297.8	108696	172400	354037	132317	587238
sp|Q05655|KPCD_HUMAN	22030.5	47049.8	99393.7	4675.14	3592.82	43462.2	4220.11	102612	2358.04	911.245	2434.02
sp|Q14344|GNA13_HUMAN	93769.8	1840.65	2471.52	1285.09	84714.5	6318.06	7365.51	3402.35	226633	116943	156046
sp|Q9Y5V0|ZN706_HUMAN	118339	167003	111237	56449.1	106857	29642	81973.1	8207.37	9065.83	8711.26	11325.9
sp|P16278|BGAL_HUMAN	55565.2	17056.2	56518	48590	63449.9	43792.3	74896.3	178942	39502	4111.82	4937.02
sp|P31949|S10AB_HUMAN	9058.79	8317.21	6039.89	967.349	5498.28	13512.7	13724.7	1028.01	2327.33	4310.59	19359.9
sp|P23786|CPT2_HUMAN	41175.8	37547.3	66298.5	21162.8	46137.9	40281.8	41987.6	56237.9	82758.6	18649.9	126879
sp|P36542|ATPG_HUMAN	29613.6	7688.08	11743.9	15625.8	14592.8	6248.43	2948.59	30196.4	102157	22814	34056.9
sp|Q8WXX5|DNJC9_HUMAN	83871.1	70672.1	193544	105903	60779.9	123528	94388.7	52678.1	10714.5	39268.9	57191.9
sp|Q07507|DERM_HUMAN	25227.4	19396.7	33455	1279.6	28941.4	55201.6	40916.7	92383.4	198803	50335.6	39844.5
sp|P41567|EIF1_HUMAN	121932	207146	595609	166854	302046	221896	180049	267797	13796.2	74944.4	368473
sp|Q9Y6B6|SAR1B_HUMAN	158038	217830	73399.4	206495	95819.4	254606	111552	34537.9	3363.88	3393.98	4012.5
sp|P60228|EIF3E_HUMAN	68074.9	123452	135102	82913	15438.4	51804.2	62633.6	96336.6	33683	7090.92	72045
sp|Q99598|TSNAX_HUMAN	17338.9	3306	3527.76	34863.9	49667.2	16085.9	4886.48	5718.31	92598.6	16957.6	130055
sp|P63098|CANB1_HUMAN	10702.3	232932	4792.38	29590.2	24714.6	14155.4	13063.4	7203.02	1015.62	10875.7	2708.19
sp|Q13045|FLII_HUMAN	271304	75409.5	619103	61916	95672	39499.8	90686	249294	33747.5	106437	257348
sp|O60306|AQR_HUMAN	52761.4	88409.7	128459	69289.4	6126.81	8213.51	81558.4	103594	44877.6	6052.98	79735.5
sp|Q9NQR4|NIT2_HUMAN	53668.2	179629	48093.1	34396.5	47694.8	76613.2	58662.7	90545.4	3174.59	11027.6	82375.3
sp|P07858|CATB_HUMAN	276175	425320	418422	130536	242638	155789	105767	469771	251120	75726.8	392939
sp|Q14157|UBP2L_HUMAN	40127.4	132633	17989.6	10618.5	51447	7632.53	37146.9	68411.2	4204.56	22532	89659.2
sp|O95716|RAB3D_HUMAN	14085.2	8329.37	180088	109806	23867.3	12306.3	6074.48	70804.2	4802.1	1835.91	9550.13
sp|Q9Y385|UB2J1_HUMAN	52332.4	31734.1	100970	63941	13133.6	92547	50331.6	133431	2479.36	5001.28	45145.9
sp|P02765|FETUA_HUMAN	20334.6	16515.3	142754	31357.1	18713	14274.5	32867	41359.2	16668.2	46904.1	140484
sp|P07711|CATL1_HUMAN	55338.7	77409.3	325685	70864.7	34908.6	81087.6	78844.8	180362	64291.8	9463.45	2551.36
sp|Q9H2M9|RBGPR_HUMAN	5126.13	40167.6	6583.88	87719.2	14481.2	51367.9	42975.4	8934.65	6943.97	6359.31	1269.51
sp|P49903|SPS1_HUMAN	6655.47	102595	58453.4	32662.7	47323.7	41132.5	69814.8	112883	2014.8	14501.4	40146
sp|O95470|SGPL1_HUMAN	49330.2	65449.1	241578	26800.7	43446	4579.62	52197.3	165820	48622.6	14650.5	64752.2
sp|Q9H0N0|RAB6C_HUMAN	67218.4	16376.6	23998.1	62828.5	110848	8435.38	30383.2	66751.1	96762.3	2192.85	13971.5
sp|Q9P0L0|VAPA_HUMAN	21108.9	298909	259724	227946	59268.1	227116	179455	380643	4597.93	7216.28	19156.5
sp|Q14314|FGL2_HUMAN	3365.97	28960.3	249159	11066.1	17504.8	13268	47822.3	19279.7	13239.4	264357	13198.4
sp|P09917|LOX5_HUMAN	19457.7	13768.3	233653	67581.3	1885.22	8486.58	183130	128748	6698.77	17064.3	5017.07
sp|Q8TEM1|PO210_HUMAN	45820	51979.4	200748	65686.5	5820.12	80371	68296.2	109817	1453.22	40423.9	44189.1
sp|P50452|SPB8_HUMAN	60855.4	110609	163172	120260	7287.33	65506.8	95495.5	187261	5132.19	17240	7112.32
sp|P32926|DSG3_HUMAN	1410.25	47724.2	6552.15	54595.5	4781.56	20833.6	11897.7	28800.5	62483.8	19824.4	4423.65
sp|Q9BUF5|TBB6_HUMAN	6.92152e+06	116861	199329	90922.5	8.59297e+06	91694.8	106408	238941	2.99333e+06	5.9046e+06	3.21808e+06
sp|Q9HAV7|GRPE1_HUMAN	292172	38885	412844	18241.8	50130.7	72317.2	48951	52720.4	88569.6	310343	107566
sp|Q01629|IFM2_HUMAN	144617	325837	1.27097e+06	456673	135681	138541	261199	439406	210239	60202	162539
sp|Q8NBF2|NHLC2_HUMAN	4271.71	60790.6	20111.2	208390	9221.14	9683.62	21768.1	15882.8	2146.05	3432.93	3048.15
sp|P62136|PP1A_HUMAN	385846	7593.19	1949.47	13160.3	892096	1738.17	9585.87	2081.3	36310.9	5542.5	15558
sp|Q02818|NUCB1_HUMAN	39407.5	67628.3	74867.5	40781.5	16268	77730.5	32483.5	75485.4	61675.2	2354.91	81420.3
sp|P37198|NUP62_HUMAN	63223.2	204384	160263	143752	81946.6	157849	126596	227053	33502.6	34539.1	13860.7
sp|Q8IYM9|TRI22_HUMAN	38382.9	110278	244482	69763.2	16298.1	13816	31871.6	141020	23709	6651.94	15480.1
sp|P32942|ICAM3_HUMAN	3042.07	6188.74	23994.8	7897	15535.7	15539.2	6623.2	10079.8	204416	31738.9	250592
sp|Q8IVM0|CCD50_HUMAN	58474.5	50459.2	33259.8	44884.8	2752.54	35355	22964.8	146984	6688.11	3385.78	3048.16
sp|P19404|NDUV2_HUMAN	606210	171264	90382	3721.07	546174	5255.27	17165.9	6509.9	358880	571741	337039
sp|P02774|VTDB_HUMAN	2460.73	499249	204564	326202	938.6	45266.8	30921.3	168912	13841.8	753.89	685.335
sp|Q9H8S9|MOB1A_HUMAN	267190	65466.9	152162	4973.32	469410	11998.1	13313.2	5822.17	107424	203116	95322.6
sp|O15533|TPSN_HUMAN	106788	193169	433083	134786	155047	95918	142113	228080	54638.1	53525.5	65720.2
sp|O00754|MA2B1_HUMAN	51003.3	100208	85465	34941	19645.4	71143.1	3661.61	101676	29453	12065.3	22486
sp|Q8TCT9|HM13_HUMAN	30272.5	12009.8	2004.73	12344.9	40304.1	14852.4	5571.04	5953.29	31026.6	57854.1	16592
sp|Q7Z4V5|HDGR2_HUMAN	32968.8	59264.9	57177.9	254426	27268.9	95341	66055.3	44071.8	35444.5	14089.8	64603
sp|Q96D15|RCN3_HUMAN	7345.12	132722	14786.1	23436	224570	3615.62	11986.3	13492.6	12431.4	20960.9	55997.4
sp|P02747|C1QC_HUMAN	29916.6	212523	626727	81070.2	69604.8	25024	54196.3	75455	56756.5	9189.98	44489.6
sp|O94903|PROSC_HUMAN	17901.1	146335	118892	80939.7	18347.4	134962	81458	173815	8832.35	30611.8	5190.96
sp|O15162|PLS1_HUMAN	7237.99	68958.2	157196	65347.7	5075.76	46287.1	42604	78522.7	616.802	6350.77	342.678
sp|P62899|RL31_HUMAN	97561.4	168593	158584	54355.7	92460.4	124679	93864.1	161734	106051	64525.4	218800
sp|Q969Q0|RL36L_HUMAN	31824	24266	2509.08	10081.6	53173.4	11828.5	9551.23	25732.1	2332.76	4893.65	9083.31
sp|O15258|RER1_HUMAN	100268	135488	349756	171115	79715.8	42187.1	50355.9	143855	75178.2	8731.6	176792
sp|Q93008|USP9X_HUMAN	23002.1	34376.2	57935.1	61265.9	21506.8	36328.4	28606.5	904519	12760.3	11450.9	5266.55
sp|Q15172|2A5A_HUMAN	25265.3	32207.7	61655	20836.6	19922.3	25393.6	9123.59	4943.26	6460.1	4397.83	1810.54
sp|Q8IZQ5|SELH_HUMAN	136612	119156	270552	2181.63	70452.9	146112	210709	272464	137762	87032.5	189881
sp|P49755|TMEDA_HUMAN	30924.3	31541	6435.65	14598.1	55608.4	15693.8	18135.3	20431.1	4195.67	22835.8	9583.09
sp|P82909|RT36_HUMAN	90583.3	5612.99	12079.1	14041.4	6031.6	15428.3	5572.11	4004.56	60285.2	9757.95	166482
sp|P62837|UB2D2_HUMAN	146684	564545	414237	338207	165995	340345	379025	499809	74685.2	100212	122407
sp|P10253|LYAG_HUMAN	22218.2	83179.2	40117.4	6747.24	30802.1	30223.8	29031.3	23516	61558.4	8583	31570.9
sp|O00233|PSMD9_HUMAN	33759.8	111395	90810.7	100168	30749	79954.9	63233.8	147713	1563.57	8170.56	1787.25
sp|Q9BTE6|AASD1_HUMAN	4188.43	10923.8	3753.84	26877.3	14413.5	1197.7	29054.4	39815.3	2265.35	1161.96	3649.03
sp|Q99538|LGMN_HUMAN	33028.3	60261	136492	33357.2	31079.5	45393.2	32664.2	84719.6	8723.01	7069.51	28519.9
sp|Q16762|THTR_HUMAN	93830.2	16332.2	90423	146841	2928.79	101800	92339.2	23493.9	14038.8	6570.77	2931.81
