# Supplementary material for: SWATH-based proteomics identified carbonic anhydrase 2 as a potential diagnosis biomarker for nasopharyngeal carcinoma
Source: Sci Rep. 2017 Jan 24;7:41191. doi: 10.1038/srep41191 (PMC5259699; doi:10.1038/srep41191)
Supplement: Supplementary Table S4 [file srep41191-s3.xls]

## Sheet: NPC
Supplementary Table S4. Identification and quantitation results of super-SILAC MS
N	Unused	Total	%Cov	%Cov(50)	%Cov(95)	Accession	Name	Species	Peptides(95%)	H:L	PVal H:L	EF H:L
1	310.02	310.02	70	60.12	56.43	sp|Q09666|AHNK_HUMAN	Neuroblast differentiation-associated protein AHNAK OS=Homo sapiens GN=AHNAK PE=1 SV=2	HUMAN	198	0.996822	0.977172	1.24306
2	196.49	196.49	50.06	35.4	31.04	sp|Q15149|PLEC_HUMAN	Plectin OS=Homo sapiens GN=PLEC PE=1 SV=3	HUMAN	147	0.847954	0.329602	1.39129
3	172.05	172.05	53.88	46.68	43.52	sp|P35579|MYH9_HUMAN	Myosin-9 OS=Homo sapiens GN=MYH9 PE=1 SV=4	HUMAN	150	0.258493	1.45e-16	1.28605
4	165.44	165.44	56.14	48.62	46.28	sp|P21333|FLNA_HUMAN	Filamin-A OS=Homo sapiens GN=FLNA PE=1 SV=4	HUMAN	125	0.630148	0.000178549	1.26267
5	151.5	151.5	38.76	28.8	26.65	sp|P78527|PRKDC_HUMAN	DNA-dependent protein kinase catalytic subunit OS=Homo sapiens GN=PRKDC PE=1 SV=3	HUMAN	106	1.48468	0.0100292	1.34785
6	141.47	141.47	37.32	25.03	22.99	sp|Q14204|DYHC1_HUMAN	Cytoplasmic dynein 1 heavy chain 1 OS=Homo sapiens GN=DYNC1H1 PE=1 SV=5	HUMAN	96	1.53859	0.0075962	1.3679
7	120.87	120.87	48.6	41.2	39.98	sp|Q9Y490|TLN1_HUMAN	Talin-1 OS=Homo sapiens GN=TLN1 PE=1 SV=3	HUMAN	85	0.584404	0.0232795	1.58601
8	120.29	120.29	33.87	28.11	26.66	sp|P12111|CO6A3_HUMAN	Collagen alpha-3(VI) chain OS=Homo sapiens GN=COL6A3 PE=1 SV=5	HUMAN	100	0.072445	1.37e-12	1.78504
9	117.71	123.75	51.08	42.62	37.97	sp|O75369|FLNB_HUMAN	Filamin-B OS=Homo sapiens GN=FLNB PE=1 SV=2	HUMAN	78	2.00437	0.00229126	1.54617
10	117.02	117.02	53	40.1	36.21	sp|Q01082|SPTB2_HUMAN	Spectrin beta chain, non-erythrocytic 1 OS=Homo sapiens GN=SPTBN1 PE=1 SV=2	HUMAN	67	0.972831	0.893727	1.50834
11	115.94	115.94	41.5	34.97	33.33	sp|P49327|FAS_HUMAN	Fatty acid synthase OS=Homo sapiens GN=FASN PE=1 SV=3	HUMAN	76	5.47623	1.47e-08	1.66851
12	113.18	113.18	50.45	44.12	42.33	sp|Q00610|CLH1_HUMAN	Clathrin heavy chain 1 OS=Homo sapiens GN=CLTC PE=1 SV=5	HUMAN	89	1.34375	7.04e-10	1.08128
13	111.19	111.19	49.72	35.03	31.15	sp|Q13813|SPTN1_HUMAN	Spectrin alpha chain, non-erythrocytic 1 OS=Homo sapiens GN=SPTAN1 PE=1 SV=3	HUMAN	65	0.810291	0.00257709	1.1431
14	103.15	103.15	73.23	71.26	69.46	sp|P02768|ALBU_HUMAN	Serum albumin OS=Homo sapiens GN=ALB PE=1 SV=2	HUMAN	101	0.0204676	1.9e-17	1.69632
15	99.52	99.52	69.48	64.64	61.19	sp|P08238|HS90B_HUMAN	Heat shock protein HSP 90-beta OS=Homo sapiens GN=HSP90AB1 PE=1 SV=4	HUMAN	120	2.19555	0.0155328	1.85758
16	97.72	97.72	39.37	30.53	26.67	sp|Q99715|COCA1_HUMAN	Collagen alpha-1(XII) chain OS=Homo sapiens GN=COL12A1 PE=1 SV=2	HUMAN	58	0.174208	3.17e-06	1.96233
17	92.17	92.17	60.48	54.12	54.12	sp|O43707|ACTN4_HUMAN	Alpha-actinin-4 OS=Homo sapiens GN=ACTN4 PE=1 SV=2	HUMAN	87	1.50704	3.85e-12	1.07705
18	91.98	91.98	77.07	74.13	71.73	sp|P60709|ACTB_HUMAN	Actin, cytoplasmic 1 OS=Homo sapiens GN=ACTB PE=1 SV=1	HUMAN	211	100	0.0137374	3.54539
19	88.56	88.56	41.07	33.03	31.31	sp|P02751|FINC_HUMAN	Fibronectin OS=Homo sapiens GN=FN1 PE=1 SV=4	HUMAN	69	0.0475976	8.74e-15	1.72533
20	87.01	87.01	45.99	37.66	35.67	sp|P46940|IQGA1_HUMAN	Ras GTPase-activating-like protein IQGAP1 OS=Homo sapiens GN=IQGAP1 PE=1 SV=1	HUMAN	59	0.884869	0.540005	1.49089
21	82.57	82.57	37.55	27.34	26.59	sp|O75643|U520_HUMAN	U5 small nuclear ribonucleoprotein 200 kDa helicase OS=Homo sapiens GN=SNRNP200 PE=1 SV=2	HUMAN	50	1.21397	0.404713	1.59161
22	81.84	82.09	39.78	23.75	20.79	sp|P15924|DESP_HUMAN	Desmoplakin OS=Homo sapiens GN=DSP PE=1 SV=3	HUMAN	55	0.254395	0.000559815	2.10401
23	80.21	80.21	70.51	60.51	57.8	sp|P13647|K2C5_HUMAN	Keratin, type II cytoskeletal 5 OS=Homo sapiens GN=KRT5 PE=1 SV=3	HUMAN	79	0.0375464	0.000125883	4.07007
24	79.88	79.88	38.72	29.99	27.12	sp|Q9NZM1|MYOF_HUMAN	Myoferlin OS=Homo sapiens GN=MYOF PE=1 SV=1	HUMAN	47	1.76745	0.0700864	1.85562
25	78.31	78.31	32.29	22.66	20.18	sp|P98160|PGBM_HUMAN	Basement membrane-specific heparan sulfate proteoglycan core protein OS=Homo sapiens GN=HSPG2 PE=1 SV=4	HUMAN	51	0.193815	0.000134186	2.20625
26	77.09	77.09	37.39	30.35	26.22	sp|P24821|TENA_HUMAN	Tenascin OS=Homo sapiens GN=TNC PE=1 SV=3	HUMAN	52	0.0315374	6.34e-18	1.59788
27	74.76	74.76	69.49	66.1	64.97	sp|P14618|KPYM_HUMAN	Pyruvate kinase PKM OS=Homo sapiens GN=PKM PE=1 SV=4	HUMAN	86	1.75651	1.12e-16	1.06773
28	73.93	73.93	54.08	48.6	44.06	sp|P13639|EF2_HUMAN	Elongation factor 2 OS=Homo sapiens GN=EEF2 PE=1 SV=4	HUMAN	57	1.68554	0.0135458	1.50219
29	73.61	73.61	76.39	63.52	59.44	sp|P08670|VIME_HUMAN	Vimentin OS=Homo sapiens GN=VIM PE=1 SV=4	HUMAN	105	0.579289	1.64e-11	1.11081
30	70.62	70.62	37.73	34.58	29.34	sp|P42704|LPPRC_HUMAN	Leucine-rich PPR motif-containing protein, mitochondrial OS=Homo sapiens GN=LRPPRC PE=1 SV=3	HUMAN	41	1.59701	0.0740089	1.67612
31	68.86	68.86	46.6	37.07	31.4	sp|P31327|CPSM_HUMAN	Carbamoyl-phosphate synthase [ammonia], mitochondrial OS=Homo sapiens GN=CPS1 PE=1 SV=2	HUMAN	42	7.66192	2.5e-09	1.70918
32	68.52	68.52	89.75	84.75	83.25	sp|P08727|K1C19_HUMAN	Keratin, type I cytoskeletal 19 OS=Homo sapiens GN=KRT19 PE=1 SV=4	HUMAN	65	0.15774	1.32e-05	1.90616
33	67.03	67.03	62.11	54.83	50.67	sp|P08133|ANXA6_HUMAN	Annexin A6 OS=Homo sapiens GN=ANXA6 PE=1 SV=3	HUMAN	39	0.117805	1e-06	2.01031
34	66.34	66.34	73.2	68.92	67.34	sp|P07437|TBB5_HUMAN	Tubulin beta chain OS=Homo sapiens GN=TUBB PE=1 SV=2	HUMAN	80	1.69851	0.120694	3.63866
35	65.95	65.95	67.65	55.42	49.69	sp|P11142|HSP7C_HUMAN	Heat shock cognate 71 kDa protein OS=Homo sapiens GN=HSPA8 PE=1 SV=1	HUMAN	94	1.84482	0.0610127	1.90311
36	65.89	65.89	47.83	37.57	36.09	sp|P09874|PARP1_HUMAN	Poly [ADP-ribose] polymerase 1 OS=Homo sapiens GN=PARP1 PE=1 SV=4	HUMAN	42	0.624472	0.138227	1.87892
37	65.12	77.85	39.08	29.39	26.24	sp|Q14315|FLNC_HUMAN	Filamin-C OS=Homo sapiens GN=FLNC PE=1 SV=3	HUMAN	49	4.63166	0.00678286	2.95103
38	64.44	64.44	42.79	32.14	29.17	sp|P07814|SYEP_HUMAN	Bifunctional glutamate/proline--tRNA ligase OS=Homo sapiens GN=EPRS PE=1 SV=5	HUMAN	36	1.5192	0.320027	2.32598
39	64.22	86.29	46.51	31.68	27.78	sp|P35580|MYH10_HUMAN	Myosin-10 OS=Homo sapiens GN=MYH10 PE=1 SV=3	HUMAN	55	0.622691	0.442477	3.45583
40	63.65	67.72	49.07	40.97	39.6	sp|P14625|ENPL_HUMAN	Endoplasmin OS=Homo sapiens GN=HSP90B1 PE=1 SV=1	HUMAN	61	0.321491	6.92e-07	1.43664
41	62.67	62.68	33.21	22.05	19.73	sp|Q92616|GCN1L_HUMAN	Translational activator GCN1 OS=Homo sapiens GN=GCN1L1 PE=1 SV=6	HUMAN	38	1.7223	0.0615772	1.77083
42	61.11	61.11	45.59	37.25	33.91	sp|P53621|COPA_HUMAN	Coatomer subunit alpha OS=Homo sapiens GN=COPA PE=1 SV=2	HUMAN	39	0.83211	0.464805	1.65671
43	60.34	60.99	32.84	20.44	18.24	sp|P12270|TPR_HUMAN	Nucleoprotein TPR OS=Homo sapiens GN=TPR PE=1 SV=3	HUMAN	38	0.965714	0.894304	1.69755
44	58.93	58.93	58.45	53.45	49.4	sp|P34932|HSP74_HUMAN	Heat shock 70 kDa protein 4 OS=Homo sapiens GN=HSPA4 PE=1 SV=4	HUMAN	45	2.24772	0.000105875	1.44015
45	58.28	58.28	94.56	93.88	91.84	sp|P68871|HBB_HUMAN	Hemoglobin subunit beta OS=Homo sapiens GN=HBB PE=1 SV=2	HUMAN	102	0.014642	0.000643754	4.20926
46	57.83	57.83	52.11	47.02	46.15	sp|P55072|TERA_HUMAN	Transitional endoplasmic reticulum ATPase OS=Homo sapiens GN=VCP PE=1 SV=4	HUMAN	50	1.19744	0.0406026	1.18747
47	57.32	57.32	39.21	27.18	23.93	sp|P01024|CO3_HUMAN	Complement C3 OS=Homo sapiens GN=C3 PE=1 SV=2	HUMAN	30	0.0471728	6.31e-07	2.63696
48	56.81	56.81	29.76	21.8	16.87	sp|Q6P2Q9|PRP8_HUMAN	Pre-mRNA-processing-splicing factor 8 OS=Homo sapiens GN=PRPF8 PE=1 SV=2	HUMAN	35	1.2191	0.240856	1.40084
49	56.71	56.71	68.2	56.68	53	sp|P06733|ENOA_HUMAN	Alpha-enolase OS=Homo sapiens GN=ENO1 PE=1 SV=2	HUMAN	78	1.95146	0.000399926	1.38621
50	56.33	56.33	63.55	44.88	44.73	sp|P02545|LMNA_HUMAN	Prelamin-A/C OS=Homo sapiens GN=LMNA PE=1 SV=1	HUMAN	49	0.870559	0.578866	1.66036
52	55.97	55.97	43.95	37.24	35.92	sp|P22314|UBA1_HUMAN	Ubiquitin-like modifier-activating enzyme 1 OS=Homo sapiens GN=UBA1 PE=1 SV=3	HUMAN	47	1.22515	0.461729	1.74398
53	55.44	55.44	65.8	60.82	58.44	sp|P68104|EF1A1_HUMAN	Elongation factor 1-alpha 1 OS=Homo sapiens GN=EEF1A1 PE=1 SV=1	HUMAN	66	1.84465	0.00309825	1.34311
54	54.95	54.95	67.19	56.89	55.32	sp|P10809|CH60_HUMAN	60 kDa heat shock protein, mitochondrial OS=Homo sapiens GN=HSPD1 PE=1 SV=2	HUMAN	52	1.43675	0.185398	1.7308
55	54.82	54.82	64.01	59.88	59.88	sp|P07355|ANXA2_HUMAN	Annexin A2 OS=Homo sapiens GN=ANXA2 PE=1 SV=2	HUMAN	42	1.01746	0.94565	1.68144
56	53.93	53.93	70.15	70.15	68.36	sp|P04406|G3P_HUMAN	Glyceraldehyde-3-phosphate dehydrogenase OS=Homo sapiens GN=GAPDH PE=1 SV=3	HUMAN	98	1.38288	0.000684607	1.15607
57	53.47	75.26	73.58	59.22	59.04	sp|P02538|K2C6A_HUMAN	Keratin, type II cytoskeletal 6A OS=Homo sapiens GN=KRT6A PE=1 SV=3	HUMAN	69	0.0282676	0.000500981	3.618
58	53.22	60.52	60.4	47.86	46.33	sp|P11021|GRP78_HUMAN	78 kDa glucose-regulated protein OS=Homo sapiens GN=HSPA5 PE=1 SV=2	HUMAN	60	0.625481	1.97e-07	1.14215
59	53.09	53.09	47.94	28.37	24.75	sp|Q9P2E9|RRBP1_HUMAN	Ribosome-binding protein 1 OS=Homo sapiens GN=RRBP1 PE=1 SV=4	HUMAN	29	0.368243	0.0706864	2.97436
60	52.54	52.54	51.69	45.21	45.21	sp|P38646|GRP75_HUMAN	Stress-70 protein, mitochondrial OS=Homo sapiens GN=HSPA9 PE=1 SV=2	HUMAN	42	2.07708	0.00442309	1.61105
61	52.22	98.19	67.76	56.83	54.92	sp|P07900|HS90A_HUMAN	Heat shock protein HSP 90-alpha OS=Homo sapiens GN=HSP90AA1 PE=1 SV=5	HUMAN	109	4.05475	3.36e-14	1.14841
62	51.63	51.63	36.06	27.24	26.77	sp|Q08211|DHX9_HUMAN	ATP-dependent RNA helicase A OS=Homo sapiens GN=DHX9 PE=1 SV=4	HUMAN	34	1.3243	0.249833	1.63333
63	51.36	51.36	59.45	55.12	53.15	sp|P07237|PDIA1_HUMAN	Protein disulfide-isomerase OS=Homo sapiens GN=P4HB PE=1 SV=3	HUMAN	48	0.570216	1.8e-08	1.14236
64	51.21	51.21	74.82	62.83	57.07	sp|P00558|PGK1_HUMAN	Phosphoglycerate kinase 1 OS=Homo sapiens GN=PGK1 PE=1 SV=3	HUMAN	50	1.41355	0.101295	1.52295
65	50.81	50.81	53.48	47.42	47.42	sp|P54136|SYRC_HUMAN	Arginine--tRNA ligase, cytoplasmic OS=Homo sapiens GN=RARS PE=1 SV=2	HUMAN	35	1.855	0.0918193	2.06813
66	50.69	50.69	47.59	35.24	31.79	sp|P53396|ACLY_HUMAN	ATP-citrate synthase OS=Homo sapiens GN=ACLY PE=1 SV=3	HUMAN	25	2.10354	1.83e-07	1.23674
67	49.07	49.99	51.47	47.75	41.86	sp|P13667|PDIA4_HUMAN	Protein disulfide-isomerase A4 OS=Homo sapiens GN=PDIA4 PE=1 SV=2	HUMAN	35	0.539828	0.085028	2.03061
68	48.69	48.69	40.37	39.19	36.66	sp|P27824|CALX_HUMAN	Calnexin OS=Homo sapiens GN=CANX PE=1 SV=2	HUMAN	31	0.724092	0.0121596	1.27669
69	48.22	48.22	62.24	56.26	52.9	sp|P78371|TCPB_HUMAN	T-complex protein 1 subunit beta OS=Homo sapiens GN=CCT2 PE=1 SV=4	HUMAN	33	2.22872	5.2e-14	1.09982
70	47.88	47.88	47.27	33.6	29.54	sp|P18206|VINC_HUMAN	Vinculin OS=Homo sapiens GN=VCL PE=1 SV=4	HUMAN	30	0.987902	0.961605	1.67599
71	47.72	47.72	48	39.73	38.27	sp|P42224|STAT1_HUMAN	Signal transducer and activator of transcription 1-alpha/beta OS=Homo sapiens GN=STAT1 PE=1 SV=2	HUMAN	33	0.193404	4.04e-07	1.63655
72	47.17	47.17	56.16	52.96	52.71	sp|P60842|IF4A1_HUMAN	Eukaryotic initiation factor 4A-I OS=Homo sapiens GN=EIF4A1 PE=1 SV=1	HUMAN	40	2.71021	3.83e-09	1.1251
73	47.15	47.15	35.35	26.49	22.11	sp|Q16531|DDB1_HUMAN	DNA damage-binding protein 1 OS=Homo sapiens GN=DDB1 PE=1 SV=1	HUMAN	24	1.08905	0.797061	1.97644
74	47.1	47.1	51.72	44.83	43.68	sp|P12956|XRCC6_HUMAN	X-ray repair cross-complementing protein 6 OS=Homo sapiens GN=XRCC6 PE=1 SV=2	HUMAN	35	0.943145	0.809252	1.64208
75	46.97	46.97	77.46	75.35	74.65	sp|P69905|HBA_HUMAN	Hemoglobin subunit alpha OS=Homo sapiens GN=HBA1 PE=1 SV=2	HUMAN	89	0.0132273	4.22e-06	2.23015
76	46.84	52.98	84.47	56.94	56.94	sp|P05787|K2C8_HUMAN	Keratin, type II cytoskeletal 8 OS=Homo sapiens GN=KRT8 PE=1 SV=7	HUMAN	58	1.85402	0.12642	2.24899
77	46.81	46.81	39.54	29.37	26.3	sp|P16615|AT2A2_HUMAN	Sarcoplasmic/endoplasmic reticulum calcium ATPase 2 OS=Homo sapiens GN=ATP2A2 PE=1 SV=1	HUMAN	24	0.909592	0.867576	3.25807
78	46.47	46.47	36.55	29.83	27.45	sp|P26640|SYVC_HUMAN	Valine--tRNA ligase OS=Homo sapiens GN=VARS PE=1 SV=4	HUMAN	28	1.82754	0.0674946	1.91674
79	46.11	46.11	65.87	49.6	46.89	sp|P13796|PLSL_HUMAN	Plastin-2 OS=Homo sapiens GN=LCP1 PE=1 SV=6	HUMAN	43	0.0365099	1.69e-07	2.1703
80	45.78	45.78	62.48	50.28	46.95	sp|P48643|TCPE_HUMAN	T-complex protein 1 subunit epsilon OS=Homo sapiens GN=CCT5 PE=1 SV=1	HUMAN	28	2.36603	1.48e-11	1.12934
81	45.33	45.33	31.6	25.69	22.93	sp|P08575|PTPRC_HUMAN	Receptor-type tyrosine-protein phosphatase C OS=Homo sapiens GN=PTPRC PE=1 SV=2	HUMAN	25	0.0708619	1.35e-06	2.355
82	45.13	45.13	44.12	38.3	37.4	sp|Q14764|MVP_HUMAN	Major vault protein OS=Homo sapiens GN=MVP PE=1 SV=4	HUMAN	29	0.32588	4.73e-05	1.57977
83	45.05	79.93	59.53	53.48	50.45	sp|P12814|ACTN1_HUMAN	Alpha-actinin-1 OS=Homo sapiens GN=ACTN1 PE=1 SV=2	HUMAN	60	0.72986	0.0055949	1.23759
84	45	45	38.3	30.9	29.6	sp|P55786|PSA_HUMAN	Puromycin-sensitive aminopeptidase OS=Homo sapiens GN=NPEPPS PE=1 SV=2	HUMAN	28	1.89959	0.0110009	1.61224
85	44.56	45.4	32	21.26	19.01	sp|P27708|PYR1_HUMAN	CAD protein OS=Homo sapiens GN=CAD PE=1 SV=3	HUMAN	26	2.56056	0.000717548	1.64635
86	44.55	60.25	77.31	63.43	60.88	sp|Q04695|K1C17_HUMAN	Keratin, type I cytoskeletal 17 OS=Homo sapiens GN=KRT17 PE=1 SV=2	HUMAN	47	0.0678615	4.12e-05	2.6141
87	44.4	44.4	46.03	39.49	37.05	sp|Q99798|ACON_HUMAN	Aconitate hydratase, mitochondrial OS=Homo sapiens GN=ACO2 PE=1 SV=2	HUMAN	28	0.335647	1.74e-05	1.52435
88	44.29	44.29	59.68	48.73	43.49	sp|P08195|4F2_HUMAN	4F2 cell-surface antigen heavy chain OS=Homo sapiens GN=SLC3A2 PE=1 SV=3	HUMAN	30	5.04042	1.78e-06	1.61716
89	44.27	45.11	61.33	51.98	45.14	sp|P17987|TCPA_HUMAN	T-complex protein 1 subunit alpha OS=Homo sapiens GN=TCP1 PE=1 SV=1	HUMAN	32	2.05844	0.0194945	1.80504
90	44.18	44.18	45.54	35.53	31.82	sp|Q92841|DDX17_HUMAN	Probable ATP-dependent RNA helicase DDX17 OS=Homo sapiens GN=DDX17 PE=1 SV=2	HUMAN	25	0.95874	0.818463	1.46643
91	43.46	43.46	56.07	52.6	46.44	sp|P28838|AMPL_HUMAN	Cytosol aminopeptidase OS=Homo sapiens GN=LAP3 PE=1 SV=3	HUMAN	22	0.371832	0.00746865	2.01591
92	43.25	46.17	54.65	46.14	46.14	sp|P30101|PDIA3_HUMAN	Protein disulfide-isomerase A3 OS=Homo sapiens GN=PDIA3 PE=1 SV=4	HUMAN	34	0.473537	0.000102578	1.36268
93	43.24	43.25	41.04	18.06	16.88	sp|Q14980|NUMA1_HUMAN	Nuclear mitotic apparatus protein 1 OS=Homo sapiens GN=NUMA1 PE=1 SV=2	HUMAN	27	0.600387	0.0707594	1.74519
94	43.07	45.1	51.37	39.08	35.67	sp|P20700|LMNB1_HUMAN	Lamin-B1 OS=Homo sapiens GN=LMNB1 PE=1 SV=2	HUMAN	33	0.485217	0.124666	2.55872
95	42.71	48.77	60.56	54.81	51.71	sp|P04264|K2C1_HUMAN	Keratin, type II cytoskeletal 1 OS=Homo sapiens GN=KRT1 PE=1 SV=6	HUMAN	39	0.0524072	8.58e-07	2.37163
96	42.35	48.44	62.05	53.3	53.3	sp|P08729|K2C7_HUMAN	Keratin, type II cytoskeletal 7 OS=Homo sapiens GN=KRT7 PE=1 SV=5	HUMAN	39	5.30621	0.00181563	2.61064
97	42.34	42.34	53.55	32.76	31.37	sp|P26038|MOES_HUMAN	Moesin OS=Homo sapiens GN=MSN PE=1 SV=3	HUMAN	31	0.822645	0.660518	2.57206
98	41.97	42.76	46.89	36.51	28.63	sp|P26639|SYTC_HUMAN	Threonine--tRNA ligase, cytoplasmic OS=Homo sapiens GN=TARS PE=1 SV=3	HUMAN	22	3.27792	0.00185363	1.975
99	41.69	41.69	67.21	52.75	48.88	sp|P02675|FIBB_HUMAN	Fibrinogen beta chain OS=Homo sapiens GN=FGB PE=1 SV=2	HUMAN	45	0.0179878	1.33e-12	1.5451
100	41.68	42.7	38.52	26.93	22.38	sp|Q14683|SMC1A_HUMAN	Structural maintenance of chromosomes protein 1A OS=Homo sapiens GN=SMC1A PE=1 SV=2	HUMAN	22	0.946842	0.915666	2.88663
101	41.5	41.5	35.46	29.81	27.99	sp|O00410|IPO5_HUMAN	Importin-5 OS=Homo sapiens GN=IPO5 PE=1 SV=4	HUMAN	23	2.65063	0.00281312	1.81722
102	41.49	41.49	45	33.95	32.63	sp|P02786|TFR1_HUMAN	Transferrin receptor protein 1 OS=Homo sapiens GN=TFRC PE=1 SV=2	HUMAN	28	4.18706	1.45e-11	1.23512
103	41.26	41.26	26.92	12.1	9.677	sp|P49792|RBP2_HUMAN	E3 SUMO-protein ligase RanBP2 OS=Homo sapiens GN=RANBP2 PE=1 SV=2	HUMAN	24	1.22413	0.65016	2.48556
104	41.26	41.26	29.84	23.74	22.52	sp|Q86VP6|CAND1_HUMAN	Cullin-associated NEDD8-dissociated protein 1 OS=Homo sapiens GN=CAND1 PE=1 SV=2	HUMAN	25	1.05824	0.855535	1.90385
105	41.13	43.15	43.77	30.84	26.1	sp|Q00341|VIGLN_HUMAN	Vigilin OS=Homo sapiens GN=HDLBP PE=1 SV=2	HUMAN	27	0.810767	0.580498	2.1791
106	40.7	40.7	57.33	42.83	42.83	sp|P04843|RPN1_HUMAN	Dolichyl-diphosphooligosaccharide--protein glycosyltransferase subunit 1 OS=Homo sapiens GN=RPN1 PE=1 SV=1	HUMAN	31	0.674285	0.222265	1.92502
107	40.63	40.63	48.48	39	32.91	sp|O60506|HNRPQ_HUMAN	Heterogeneous nuclear ribonucleoprotein Q OS=Homo sapiens GN=SYNCRIP PE=1 SV=2	HUMAN	25	1.74923	0.237243	2.62592
108	40.21	40.21	57.43	50.33	50.33	sp|O75083|WDR1_HUMAN	WD repeat-containing protein 1 OS=Homo sapiens GN=WDR1 PE=1 SV=4	HUMAN	25	0.662829	0.0365861	1.46503
109	40.18	40.18	63.95	54.01	48.26	sp|Q13263|TIF1B_HUMAN	Transcription intermediary factor 1-beta OS=Homo sapiens GN=TRIM28 PE=1 SV=5	HUMAN	24	1.03662	0.904058	1.85945
110	40.1	40.1	51.66	49.01	46.14	sp|P02679|FIBG_HUMAN	Fibrinogen gamma chain OS=Homo sapiens GN=FGG PE=1 SV=3	HUMAN	39	0.0227545	5.54e-09	1.98207
111	40.05	40.05	19.57	9.968	8.871	sp|Q7Z6Z7|HUWE1_HUMAN	E3 ubiquitin-protein ligase HUWE1 OS=Homo sapiens GN=HUWE1 PE=1 SV=3	HUMAN	29	1.7693	0.0535795	1.78616
112	39.85	39.85	58.33	42.65	39.46	sp|P05455|LA_HUMAN	Lupus La protein OS=Homo sapiens GN=SSB PE=1 SV=2	HUMAN	23	1.23099	0.0116441	1.16826
113	39.78	39.78	42.03	32.19	29.63	sp|P11586|C1TC_HUMAN	C-1-tetrahydrofolate synthase, cytoplasmic OS=Homo sapiens GN=MTHFD1 PE=1 SV=3	HUMAN	22	2.43136	0.171713	3.71121
114	39.78	39.78	35.07	29	27.26	sp|O95373|IPO7_HUMAN	Importin-7 OS=Homo sapiens GN=IPO7 PE=1 SV=1	HUMAN	27	3.49478	0.000545483	1.82693
115	39.67	39.67	53.61	47.67	40.93	sp|P29401|TKT_HUMAN	Transketolase OS=Homo sapiens GN=TKT PE=1 SV=3	HUMAN	36	2.04712	1.06e-06	1.23735
116	39.28	39.28	62.43	53.18	53.18	sp|P04083|ANXA1_HUMAN	Annexin A1 OS=Homo sapiens GN=ANXA1 PE=1 SV=2	HUMAN	30	0.998812	0.994685	1.44909
117	39.27	39.27	47.26	31.91	30.33	sp|Q14566|MCM6_HUMAN	DNA replication licensing factor MCM6 OS=Homo sapiens GN=MCM6 PE=1 SV=1	HUMAN	19	2.31424	0.110213	2.85239
118	39.01	39.01	72.13	59.1	49.89	sp|P50395|GDIB_HUMAN	Rab GDP dissociation inhibitor beta OS=Homo sapiens GN=GDI2 PE=1 SV=2	HUMAN	24	0.739955	0.483778	2.46566
119	38.95	38.95	39.93	35.87	31.08	sp|P55884|EIF3B_HUMAN	Eukaryotic translation initiation factor 3 subunit B OS=Homo sapiens GN=EIF3B PE=1 SV=3	HUMAN	23	1.39174	0.421294	2.32032
120	38.81	38.81	47.74	42.65	39.45	sp|P21980|TGM2_HUMAN	Protein-glutamine gamma-glutamyltransferase 2 OS=Homo sapiens GN=TGM2 PE=1 SV=2	HUMAN	24	0.396064	0.0837049	2.89205
121	38.8	38.8	29.96	19.26	15.57	sp|Q04637|IF4G1_HUMAN	Eukaryotic translation initiation factor 4 gamma 1 OS=Homo sapiens GN=EIF4G1 PE=1 SV=4	HUMAN	25	2.08897	0.095699	2.40808
122	38.77	38.77	45.47	31.93	31.8	sp|Q9NR30|DDX21_HUMAN	Nucleolar RNA helicase 2 OS=Homo sapiens GN=DDX21 PE=1 SV=5	HUMAN	21	2.00862	0.0690319	2.13355
123	38.68	38.7	50.36	44.98	44.09	sp|P06744|G6PI_HUMAN	Glucose-6-phosphate isomerase OS=Homo sapiens GN=GPI PE=1 SV=4	HUMAN	41	1.89192	0.12501	2.31204
124	38.61	38.61	51.09	43.8	42.52	sp|P50990|TCPQ_HUMAN	T-complex protein 1 subunit theta OS=Homo sapiens GN=CCT8 PE=1 SV=4	HUMAN	33	1.96481	0.124817	2.40948
125	38.56	50.58	62.09	51.01	51.01	sp|P08107|HSP71_HUMAN	Heat shock 70 kDa protein 1A/1B OS=Homo sapiens GN=HSPA1A PE=1 SV=5	HUMAN	62	2.04183	1.54e-05	1.28738
126	38.39	38.39	42.51	35.35	35.35	sp|Q12906|ILF3_HUMAN	Interleukin enhancer-binding factor 3 OS=Homo sapiens GN=ILF3 PE=1 SV=3	HUMAN	22	0.795246	0.108525	1.33364
127	38.29	40.32	47.9	35.66	31.59	sp|Q92598|HS105_HUMAN	Heat shock protein 105 kDa OS=Homo sapiens GN=HSPH1 PE=1 SV=1	HUMAN	30	2.93047	1.25e-09	1.22044
128	38.17	38.17	36.24	21.48	20.48	sp|Q9UM54|MYO6_HUMAN	Unconventional myosin-VI OS=Homo sapiens GN=MYO6 PE=1 SV=4	HUMAN	21	0.348044	0.00717884	2.07822
129	38.14	38.26	40.4	31.37	29.07	sp|P53618|COPB_HUMAN	Coatomer subunit beta OS=Homo sapiens GN=COPB1 PE=1 SV=3	HUMAN	24	0.900853	0.799591	2.34293
130	38.03	38.03	61.13	50.33	48.84	sp|Q07065|CKAP4_HUMAN	Cytoskeleton-associated protein 4 OS=Homo sapiens GN=CKAP4 PE=1 SV=2	HUMAN	26	0.309857	0.000719788	1.85656
131	37.98	37.98	41.61	36.87	31.24	sp|P35606|COPB2_HUMAN	Coatomer subunit beta' OS=Homo sapiens GN=COPB2 PE=1 SV=2	HUMAN	24	0.853999	0.537847	1.68898
132	37.78	37.78	39.58	25.77	25.77	sp|P19338|NUCL_HUMAN	Nucleolin OS=Homo sapiens GN=NCL PE=1 SV=3	HUMAN	27	1.23571	0.000154975	1.09266
133	37.73	37.73	42.08	34.1	29.59	sp|Q99460|PSMD1_HUMAN	26S proteasome non-ATPase regulatory subunit 1 OS=Homo sapiens GN=PSMD1 PE=1 SV=2	HUMAN	20	1.87257	0.219504	2.81795
134	37.65	37.67	42.92	27.88	27.88	sp|P49736|MCM2_HUMAN	DNA replication licensing factor MCM2 OS=Homo sapiens GN=MCM2 PE=1 SV=4	HUMAN	24	2.4926	6.39e-08	1.22857
135	37.61	37.61	55.09	51.55	51.55	sp|P49411|EFTU_HUMAN	Elongation factor Tu, mitochondrial OS=Homo sapiens GN=TUFM PE=1 SV=2	HUMAN	25	1.09977	0.0248264	1.08494
136	37.57	37.57	39.47	32.27	31.01	sp|Q9Y678|COPG1_HUMAN	Coatomer subunit gamma-1 OS=Homo sapiens GN=COPG1 PE=1 SV=1	HUMAN	23	0.782165	0.716992	4.12614
137	37.26	37.26	34.33	30.78	29.44	sp|P56192|SYMC_HUMAN	Methionine--tRNA ligase, cytoplasmic OS=Homo sapiens GN=MARS PE=1 SV=2	HUMAN	24	1.78529	0.000127543	1.27329
138	37.15	37.15	28.62	18.75	16.42	sp|Q5VYK3|ECM29_HUMAN	Proteasome-associated protein ECM29 homolog OS=Homo sapiens GN=ECM29 PE=1 SV=2	HUMAN	23	1.79075	0.141607	2.22002
139	37.08	37.08	51.6	41.69	38.82	sp|Q9Y3Z3|SAMH1_HUMAN	Deoxynucleoside triphosphate triphosphohydrolase SAMHD1 OS=Homo sapiens GN=SAMHD1 PE=1 SV=2	HUMAN	25	0.124604	0.00168002	3.33007
140	37.01	37.15	46.92	32.53	27.25	sp|Q7KZF4|SND1_HUMAN	Staphylococcal nuclease domain-containing protein 1 OS=Homo sapiens GN=SND1 PE=1 SV=1	HUMAN	26	0.734389	4.66e-06	1.106
141	36.98	36.98	22.84	13.31	10.89	sp|Q93008|USP9X_HUMAN	Probable ubiquitin carboxyl-terminal hydrolase FAF-X OS=Homo sapiens GN=USP9X PE=1 SV=3	HUMAN	21	1.21636	0.106518	1.27299
142	36.98	36.98	32.83	20.04	18.87	sp|Q9NTI5|PDS5B_HUMAN	Sister chromatid cohesion protein PDS5 homolog B OS=Homo sapiens GN=PDS5B PE=1 SV=1	HUMAN	22	0.923937	0.903861	4.00453
143	36.96	36.96	32.88	22.66	20.44	sp|P41252|SYIC_HUMAN	Isoleucine--tRNA ligase, cytoplasmic OS=Homo sapiens GN=IARS PE=1 SV=2	HUMAN	21	1.7595	0.289988	2.96374
144	36.93	36.93	73.59	56.34	51.06	sp|P09493|TPM1_HUMAN	Tropomyosin alpha-1 chain OS=Homo sapiens GN=TPM1 PE=1 SV=2	HUMAN	22	0.217421	0.0368467	4.06563
145	36.91	36.91	36.64	27.48	26.28	sp|P19367|HXK1_HUMAN	Hexokinase-1 OS=Homo sapiens GN=HK1 PE=1 SV=3	HUMAN	19	0.556839	0.353745	3.64085
146	36.84	36.84	49.83	43.75	40.88	sp|P31939|PUR9_HUMAN	Bifunctional purine biosynthesis protein PURH OS=Homo sapiens GN=ATIC PE=1 SV=3	HUMAN	20	1.54399	0.324386	2.47358
147	36.73	36.73	56.7	44.77	43.3	sp|P49368|TCPG_HUMAN	T-complex protein 1 subunit gamma OS=Homo sapiens GN=CCT3 PE=1 SV=4	HUMAN	28	2.08516	8.97e-11	1.12266
148	36.7	36.7	52.62	51.92	49.13	sp|Q16555|DPYL2_HUMAN	Dihydropyrimidinase-related protein 2 OS=Homo sapiens GN=DPYSL2 PE=1 SV=1	HUMAN	23	0.451535	0.0926188	2.5757
149	36.64	36.64	44.15	36.98	36.98	sp|P54886|P5CS_HUMAN	Delta-1-pyrroline-5-carboxylate synthase OS=Homo sapiens GN=ALDH18A1 PE=1 SV=2	HUMAN	21	1.16576	0.66215	2.07587
150	36.54	36.54	50.27	39.78	38.44	sp|P09651|ROA1_HUMAN	Heterogeneous nuclear ribonucleoprotein A1 OS=Homo sapiens GN=HNRNPA1 PE=1 SV=5	HUMAN	40	1.43214	0.158897	1.71392
151	36.43	36.43	35.87	29.42	26.39	sp|Q02218|ODO1_HUMAN	2-oxoglutarate dehydrogenase, mitochondrial OS=Homo sapiens GN=OGDH PE=1 SV=3	HUMAN	20	0.874659	0.677184	1.9372
152	36.41	36.41	55.89	37.26	37.26	sp|P52272|HNRPM_HUMAN	Heterogeneous nuclear ribonucleoprotein M OS=Homo sapiens GN=HNRNPM PE=1 SV=3	HUMAN	32	1.0917	0.852682	2.67938
153	36.37	36.37	36.12	29.13	26.17	sp|Q14697|GANAB_HUMAN	Neutral alpha-glucosidase AB OS=Homo sapiens GN=GANAB PE=1 SV=3	HUMAN	24	0.599247	1.96e-05	1.20644
154	36.34	36.34	34.43	25.47	21.86	sp|Q15393|SF3B3_HUMAN	Splicing factor 3B subunit 3 OS=Homo sapiens GN=SF3B3 PE=1 SV=4	HUMAN	21	0.986181	0.97075	2.18112
155	36.3	36.3	43.42	38.4	36.48	sp|Q15063|POSTN_HUMAN	Periostin OS=Homo sapiens GN=POSTN PE=1 SV=2	HUMAN	31	0.0175389	4.87e-13	1.59479
156	36.26	36.26	76.1	66.21	65.38	sp|P04075|ALDOA_HUMAN	Fructose-bisphosphate aldolase A OS=Homo sapiens GN=ALDOA PE=1 SV=2	HUMAN	48	1.38531	0.000129594	1.12268
157	36.17	36.17	41.45	33.6	30.48	sp|P02671|FIBA_HUMAN	Fibrinogen alpha chain OS=Homo sapiens GN=FGA PE=1 SV=2	HUMAN	25	0.032459	1.01e-06	2.44882
158	36.15	36.15	48.8	44.26	41.63	sp|P50454|SERPH_HUMAN	Serpin H1 OS=Homo sapiens GN=SERPINH1 PE=1 SV=2	HUMAN	21	0.704574	0.309276	2.02775
159	36.15	36.15	43.81	37.61	37.31	sp|P20591|MX1_HUMAN	Interferon-induced GTP-binding protein Mx1 OS=Homo sapiens GN=MX1 PE=1 SV=4	HUMAN	23	0.0541671	6.9e-06	2.52172
160	36.14	36.14	64.85	58.48	56.36	sp|P01857|IGHG1_HUMAN	Ig gamma-1 chain C region OS=Homo sapiens GN=IGHG1 PE=1 SV=1	HUMAN	45	0.0237061	0.00644282	5.72782
161	36.09	36.09	50.83	47.51	45.86	sp|Q99832|TCPH_HUMAN	T-complex protein 1 subunit eta OS=Homo sapiens GN=CCT7 PE=1 SV=2	HUMAN	28	2.15594	1.2e-08	1.1789
162	36.01	36.01	33.36	21.24	18.02	sp|O75533|SF3B1_HUMAN	Splicing factor 3B subunit 1 OS=Homo sapiens GN=SF3B1 PE=1 SV=3	HUMAN	21	1	1	3.34267
163	35.96	40.1	63.26	52.33	49.07	sp|P05783|K1C18_HUMAN	Keratin, type I cytoskeletal 18 OS=Homo sapiens GN=KRT18 PE=1 SV=2	HUMAN	38	3.99152	1.79e-06	1.53338
164	35.86	35.86	41.69	37.24	35.13	sp|P36578|RL4_HUMAN	60S ribosomal protein L4 OS=Homo sapiens GN=RPL4 PE=1 SV=5	HUMAN	26	1.54867	0.176795	1.92495
165	35.8	56.02	73.57	67.23	65.75	sp|P08779|K1C16_HUMAN	Keratin, type I cytoskeletal 16 OS=Homo sapiens GN=KRT16 PE=1 SV=4	HUMAN	44	0.0245164	1.95e-07	2.14695
166	35.66	35.66	56.33	48.96	48.96	sp|P06576|ATPB_HUMAN	ATP synthase subunit beta, mitochondrial OS=Homo sapiens GN=ATP5B PE=1 SV=3	HUMAN	48	0.636537	0.18475	1.99853
167	35.51	35.52	37.69	30.59	25.23	sp|P55060|XPO2_HUMAN	Exportin-2 OS=Homo sapiens GN=CSE1L PE=1 SV=3	HUMAN	24	2.28675	0.0765544	2.5184
168	35.5	35.5	48.48	45.08	40.72	sp|P54577|SYYC_HUMAN	Tyrosine--tRNA ligase, cytoplasmic OS=Homo sapiens GN=YARS PE=1 SV=4	HUMAN	21	2.1991	0.0354582	2.07129
169	35.42	35.42	55.56	46.24	37.46	sp|P00367|DHE3_HUMAN	Glutamate dehydrogenase 1, mitochondrial OS=Homo sapiens GN=GLUD1 PE=1 SV=2	HUMAN	18	0.706464	0.47498	2.72797
170	35.42	35.42	37.32	27.9	25.91	sp|Q9BSJ8|ESYT1_HUMAN	Extended synaptotagmin-1 OS=Homo sapiens GN=ESYT1 PE=1 SV=1	HUMAN	19	0.691401	0.401343	2.47799
171	35.32	35.32	32.08	29.57	29.57	sp|Q14974|IMB1_HUMAN	Importin subunit beta-1 OS=Homo sapiens GN=KPNB1 PE=1 SV=2	HUMAN	31	1.84088	2.53e-05	1.23733
172	35.24	35.24	41.12	31.66	30.23	sp|P02787|TRFE_HUMAN	Serotransferrin OS=Homo sapiens GN=TF PE=1 SV=3	HUMAN	20	0.0601672	1.01e-06	2.22456
173	35.21	35.21	43.71	31.57	28.15	sp|P35221|CTNA1_HUMAN	Catenin alpha-1 OS=Homo sapiens GN=CTNNA1 PE=1 SV=1	HUMAN	21	0.56456	0.0448905	1.74589
174	35.17	35.19	33.47	25.21	22.73	sp|P00533|EGFR_HUMAN	Epidermal growth factor receptor OS=Homo sapiens GN=EGFR PE=1 SV=2	HUMAN	21	1.56003	0.400469	2.9895
175	35.14	35.14	50.63	36.32	33.02	sp|P11940|PABP1_HUMAN	Polyadenylate-binding protein 1 OS=Homo sapiens GN=PABPC1 PE=1 SV=2	HUMAN	20	1.79047	0.221008	2.70253
176	35.07	35.07	47.37	43.12	43.12	sp|P14866|HNRPL_HUMAN	Heterogeneous nuclear ribonucleoprotein L OS=Homo sapiens GN=HNRNPL PE=1 SV=2	HUMAN	30	1.17414	0.0789825	1.19931
177	35.06	35.06	60.04	57.02	51.84	sp|P61978|HNRPK_HUMAN	Heterogeneous nuclear ribonucleoprotein K OS=Homo sapiens GN=HNRNPK PE=1 SV=1	HUMAN	40	1.17948	0.184355	1.28961
178	34.82	34.82	78.43	69.41	62.35	sp|P62258|1433E_HUMAN	14-3-3 protein epsilon OS=Homo sapiens GN=YWHAE PE=1 SV=1	HUMAN	35	1.71102	1.35e-05	1.18734
179	34.71	34.71	59.39	57.87	55.84	sp|Q9UQ80|PA2G4_HUMAN	Proliferation-associated protein 2G4 OS=Homo sapiens GN=PA2G4 PE=1 SV=3	HUMAN	25	2.12308	0.219055	3.49294
180	34.43	34.43	52.08	43.94	41.41	sp|P25705|ATPA_HUMAN	ATP synthase subunit alpha, mitochondrial OS=Homo sapiens GN=ATP5A1 PE=1 SV=1	HUMAN	25	0.732343	0.000157315	1.13366
181	34.39	34.39	44.55	39.88	35.99	sp|P12268|IMDH2_HUMAN	Inosine-5'-monophosphate dehydrogenase 2 OS=Homo sapiens GN=IMPDH2 PE=1 SV=2	HUMAN	19	2.9937	3.57e-10	1.18755
182	34.19	34.19	38.12	29.83	27.48	sp|P25205|MCM3_HUMAN	DNA replication licensing factor MCM3 OS=Homo sapiens GN=MCM3 PE=1 SV=3	HUMAN	17	2.0554	0.0129397	1.73113
183	34.14	34.14	39.88	25.41	24.59	sp|P49588|SYAC_HUMAN	Alanine--tRNA ligase, cytoplasmic OS=Homo sapiens GN=AARS PE=1 SV=2	HUMAN	23	2.40035	0.0330122	2.21819
184	34.03	34.03	35.99	26.17	24.61	sp|P12109|CO6A1_HUMAN	Collagen alpha-1(VI) chain OS=Homo sapiens GN=COL6A1 PE=1 SV=3	HUMAN	29	0.0249228	3.7e-08	2.08619
185	33.93	33.93	42.55	36.91	36.91	sp|P14923|PLAK_HUMAN	Junction plakoglobin OS=Homo sapiens GN=JUP PE=1 SV=3	HUMAN	24	0.322249	0.00449412	2.02951
186	33.82	33.85	37.21	23.51	18.5	sp|Q86UP2|KTN1_HUMAN	Kinectin OS=Homo sapiens GN=KTN1 PE=1 SV=1	HUMAN	23	0.820768	0.676884	2.68184
187	33.76	33.76	47.64	38.91	35.62	sp|Q06210|GFPT1_HUMAN	Glutamine--fructose-6-phosphate aminotransferase [isomerizing] 1 OS=Homo sapiens GN=GFPT1 PE=1 SV=3	HUMAN	17	1.39315	0.282497	1.87825
188	33.67	33.67	37.54	24.84	22.2	sp|O00159|MYO1C_HUMAN	Unconventional myosin-Ic OS=Homo sapiens GN=MYO1C PE=1 SV=4	HUMAN	21	1.17458	0.56938	1.80825
189	33.62	33.62	36.7	33.38	30.43	sp|P06396|GELS_HUMAN	Gelsolin OS=Homo sapiens GN=GSN PE=1 SV=1	HUMAN	28	0.158928	0.0096341	3.61155
190	33.56	33.56	45.21	24.12	22.18	sp|Q00839|HNRPU_HUMAN	Heterogeneous nuclear ribonucleoprotein U OS=Homo sapiens GN=HNRNPU PE=1 SV=6	HUMAN	25	1.19762	0.0559912	1.204
191	33.49	33.49	48.78	43.65	41.2	sp|P31943|HNRH1_HUMAN	Heterogeneous nuclear ribonucleoprotein H OS=Homo sapiens GN=HNRNPH1 PE=1 SV=4	HUMAN	25	1.22493	0.844374	12.4682
192	33.45	33.45	37.23	24.4	23.52	sp|O43143|DHX15_HUMAN	Putative pre-mRNA-splicing factor ATP-dependent RNA helicase DHX15 OS=Homo sapiens GN=DHX15 PE=1 SV=2	HUMAN	19	1.61724	0.133429	1.9052
193	33.36	33.36	57.52	48.15	45.97	sp|Q02790|FKBP4_HUMAN	Peptidyl-prolyl cis-trans isomerase FKBP4 OS=Homo sapiens GN=FKBP4 PE=1 SV=3	HUMAN	19	2.30403	0.0507828	2.31152
194	33.29	40.73	51.2	40.58	40.58	sp|P13645|K1C10_HUMAN	Keratin, type I cytoskeletal 10 OS=Homo sapiens GN=KRT10 PE=1 SV=6	HUMAN	29	0.0118216	3.77e-16	1.14249
195	33.12	35.17	51.41	45.92	40.56	sp|P02788|TRFL_HUMAN	Lactotransferrin OS=Homo sapiens GN=LTF PE=1 SV=6	HUMAN	24	0.0437492	2.78e-07	2.29115
196	33.12	33.13	35.87	23.17	21.9	sp|P05023|AT1A1_HUMAN	Sodium/potassium-transporting ATPase subunit alpha-1 OS=Homo sapiens GN=ATP1A1 PE=1 SV=1	HUMAN	18	1.00756	0.986808	2.56868
197	32.97	32.97	34.98	30.14	26.95	sp|Q15029|U5S1_HUMAN	116 kDa U5 small nuclear ribonucleoprotein component OS=Homo sapiens GN=EFTUD2 PE=1 SV=1	HUMAN	21	1.23336	0.00203288	1.12935
198	32.82	32.82	59.04	52.71	50.6	sp|P00338|LDHA_HUMAN	L-lactate dehydrogenase A chain OS=Homo sapiens GN=LDHA PE=1 SV=2	HUMAN	38	2.01739	8.83e-09	1.11578
199	32.62	37.5	33.18	19.47	13.71	sp|P11277|SPTB1_HUMAN	Spectrin beta chain, erythrocytic OS=Homo sapiens GN=SPTB PE=1 SV=5	HUMAN	26	0.298471	0.1908	6.47948
200	32.58	32.58	35.11	22.32	19.51	sp|O14980|XPO1_HUMAN	Exportin-1 OS=Homo sapiens GN=XPO1 PE=1 SV=1	HUMAN	19	1.88609	0.0377024	1.81208
201	32.47	32.47	39.65	30.81	29.8	sp|P23921|RIR1_HUMAN	Ribonucleoside-diphosphate reductase large subunit OS=Homo sapiens GN=RRM1 PE=1 SV=1	HUMAN	23	5.22431	0.00270587	2.65305
202	32.39	32.39	35.91	23.5	19.87	sp|Q9Y5B9|SP16H_HUMAN	FACT complex subunit SPT16 OS=Homo sapiens GN=SUPT16H PE=1 SV=1	HUMAN	17	1.59141	0.46956	3.82173
203	32.34	32.34	27.14	19.2	17.44	sp|P01023|A2MG_HUMAN	Alpha-2-macroglobulin OS=Homo sapiens GN=A2M PE=1 SV=3	HUMAN	21	0.0793521	0.000183643	2.99412
204	32.31	36.55	61.22	51.58	43.6	sp|P50991|TCPD_HUMAN	T-complex protein 1 subunit delta OS=Homo sapiens GN=CCT4 PE=1 SV=4	HUMAN	20	2.04565	0.0837252	2.27501
205	32.31	32.31	40.44	29.1	26.64	sp|P13010|XRCC5_HUMAN	X-ray repair cross-complementing protein 5 OS=Homo sapiens GN=XRCC5 PE=1 SV=3	HUMAN	21	0.975442	0.706746	1.14755
206	32.26	32.26	63.84	63.84	63.84	sp|P30041|PRDX6_HUMAN	Peroxiredoxin-6 OS=Homo sapiens GN=PRDX6 PE=1 SV=3	HUMAN	29	1.84785	8.43e-07	1.17737
207	32.22	32.22	45.45	21.52	21.52	sp|Q9Y4L1|HYOU1_HUMAN	Hypoxia up-regulated protein 1 OS=Homo sapiens GN=HYOU1 PE=1 SV=1	HUMAN	18	0.633816	0.0603467	1.61407
208	32.11	32.11	21.38	9.338	7.39	sp|Q5T4S7|UBR4_HUMAN	E3 ubiquitin-protein ligase UBR4 OS=Homo sapiens GN=UBR4 PE=1 SV=1	HUMAN	24	1.6447	0.391547	3.23002
209	32.06	32.06	47.57	33.24	26.43	sp|P33993|MCM7_HUMAN	DNA replication licensing factor MCM7 OS=Homo sapiens GN=MCM7 PE=1 SV=4	HUMAN	18	2.39848	0.0963919	2.85748
210	32	32	49.56	38.44	38.44	sp|Q9Y6N5|SQRD_HUMAN	Sulfide:quinone oxidoreductase, mitochondrial OS=Homo sapiens GN=SQRDL PE=1 SV=1	HUMAN	23	0.214931	0.000115702	1.90407
211	31.96	31.96	42.26	14.83	14.18	sp|Q14152|EIF3A_HUMAN	Eukaryotic translation initiation factor 3 subunit A OS=Homo sapiens GN=EIF3A PE=1 SV=1	HUMAN	22	1.45109	0.466445	2.86138
212	31.87	31.87	41.23	27.18	22.22	sp|Q1KMD3|HNRL2_HUMAN	Heterogeneous nuclear ribonucleoprotein U-like protein 2 OS=Homo sapiens GN=HNRNPUL2 PE=1 SV=1	HUMAN	16	0.614322	0.107925	1.83413
213	31.81	31.81	34.63	26.66	21.35	sp|Q92900|RENT1_HUMAN	Regulator of nonsense transcripts 1 OS=Homo sapiens GN=UPF1 PE=1 SV=2	HUMAN	15	1.40834	0.455641	2.56894
214	31.78	33.83	59.71	51.36	50.24	sp|P35527|K1C9_HUMAN	Keratin, type I cytoskeletal 9 OS=Homo sapiens GN=KRT9 PE=1 SV=3	HUMAN	22	0.082054	0.00043677	3.28123
215	31.77	31.77	41.99	29.54	25.74	sp|P11216|PYGB_HUMAN	Glycogen phosphorylase, brain form OS=Homo sapiens GN=PYGB PE=1 SV=5	HUMAN	19	1.04537	0.917721	2.45951
216	31.54	31.54	48.67	33.72	31.63	sp|P33991|MCM4_HUMAN	DNA replication licensing factor MCM4 OS=Homo sapiens GN=MCM4 PE=1 SV=5	HUMAN	22	2.60965	0.0627962	2.76742
217	31.52	31.53	28.78	11.72	8.929	sp|Q14789|GOGB1_HUMAN	Golgin subfamily B member 1 OS=Homo sapiens GN=GOLGB1 PE=1 SV=2	HUMAN	22	0.753215	0.623332	3.24031
218	31.24	31.24	31.42	23.91	21.05	sp|Q9NSE4|SYIM_HUMAN	Isoleucine--tRNA ligase, mitochondrial OS=Homo sapiens GN=IARS2 PE=1 SV=2	HUMAN	16	0.93611	0.85046	2.09049
219	31.2	31.3	72.87	65.93	63.41	sp|P63244|GBLP_HUMAN	Guanine nucleotide-binding protein subunit beta-2-like 1 OS=Homo sapiens GN=GNB2L1 PE=1 SV=3	HUMAN	34	1.41556	0.498668	2.89853
220	31.2	31.2	72.79	66.08	66.08	sp|P21796|VDAC1_HUMAN	Voltage-dependent anion-selective channel protein 1 OS=Homo sapiens GN=VDAC1 PE=1 SV=2	HUMAN	26	1.1625	0.0231321	1.1334
221	31.06	31.12	27.1	19.2	18.4	sp|P11047|LAMC1_HUMAN	Laminin subunit gamma-1 OS=Homo sapiens GN=LAMC1 PE=1 SV=3	HUMAN	18	0.274956	0.05588	3.77167
222	31.06	31.06	48.23	37.29	31.12	sp|P46063|RECQ1_HUMAN	ATP-dependent DNA helicase Q1 OS=Homo sapiens GN=RECQL PE=1 SV=3	HUMAN	18	1.09176	0.800127	2.04544
223	30.99	30.99	18.67	12.33	10.28	sp|P35555|FBN1_HUMAN	Fibrillin-1 OS=Homo sapiens GN=FBN1 PE=1 SV=3	HUMAN	24	0.157349	0.0479833	6.23775
224	30.98	30.98	28.56	16.33	14.66	sp|Q13085|ACACA_HUMAN	Acetyl-CoA carboxylase 1 OS=Homo sapiens GN=ACACA PE=1 SV=2	HUMAN	24	2.18977	0.23367	3.79472
225	30.79	30.79	29.58	15.35	10.83	sp|Q14008|CKAP5_HUMAN	Cytoskeleton-associated protein 5 OS=Homo sapiens GN=CKAP5 PE=1 SV=3	HUMAN	17	1.56128	0.0944636	1.69849
226	30.61	30.61	51.3	46.91	43.31	sp|P14868|SYDC_HUMAN	Aspartate--tRNA ligase, cytoplasmic OS=Homo sapiens GN=DARS PE=1 SV=2	HUMAN	17	1.50513	0.000146532	1.19418
227	30.59	30.59	73.22	64.75	63.05	sp|P54920|SNAA_HUMAN	Alpha-soluble NSF attachment protein OS=Homo sapiens GN=NAPA PE=1 SV=3	HUMAN	21	0.614717	0.0015769	1.30615
228	30.58	30.58	45.11	31.79	31.79	sp|O00429|DNM1L_HUMAN	Dynamin-1-like protein OS=Homo sapiens GN=DNM1L PE=1 SV=2	HUMAN	20	1.54031	0.308892	2.41359
229	30.56	30.56	89.09	70.91	70.91	sp|P62937|PPIA_HUMAN	Peptidyl-prolyl cis-trans isomerase A OS=Homo sapiens GN=PPIA PE=1 SV=2	HUMAN	49	1.43107	0.000178385	1.14823
230	30.49	30.49	66.43	58.04	58.04	sp|P60174|TPIS_HUMAN	Triosephosphate isomerase OS=Homo sapiens GN=TPI1 PE=1 SV=3	HUMAN	39	1.11522	0.0249652	1.0978
231	30.46	30.46	50.14	44.11	41.92	sp|P01892|1A02_HUMAN	HLA class I histocompatibility antigen, A-2 alpha chain OS=Homo sapiens GN=HLA-A PE=1 SV=1	HUMAN	20	0.202221	0.177342	13.7146
232	30.37	30.37	39.06	30.67	28.7	sp|P40939|ECHA_HUMAN	Trifunctional enzyme subunit alpha, mitochondrial OS=Homo sapiens GN=HADHA PE=1 SV=2	HUMAN	19	0.734142	0.00100083	1.17366
233	30.36	48.65	69.96	59.65	51.97	sp|P19012|K1C15_HUMAN	Keratin, type I cytoskeletal 15 OS=Homo sapiens GN=KRT15 PE=1 SV=3	HUMAN	38	0.023907	6.61e-05	3.12832
234	30.09	30.09	25.15	14.17	12.87	sp|P11388|TOP2A_HUMAN	DNA topoisomerase 2-alpha OS=Homo sapiens GN=TOP2A PE=1 SV=3	HUMAN	15	3.42164	0.000101247	1.4905
235	30.05	30.05	40	39.16	39.16	sp|Q96KP4|CNDP2_HUMAN	Cytosolic non-specific dipeptidase OS=Homo sapiens GN=CNDP2 PE=1 SV=2	HUMAN	19	0.339851	0.161987	4.81749
236	29.99	29.99	71.84	62.14	61.17	sp|P62805|H4_HUMAN	Histone H4 OS=Homo sapiens GN=HIST1H4A PE=1 SV=2	HUMAN	51	0.334663	1.23e-06	1.24366
237	29.97	29.97	65.72	53.46	51.57	sp|P27695|APEX1_HUMAN	DNA-(apurinic or apyrimidinic site) lyase OS=Homo sapiens GN=APEX1 PE=1 SV=2	HUMAN	17	0.683454	0.450914	2.86519
238	29.82	29.82	31.37	20.26	18.91	sp|Q02952|AKA12_HUMAN	A-kinase anchor protein 12 OS=Homo sapiens GN=AKAP12 PE=1 SV=4	HUMAN	18	8.26106	0.00112967	3.03637
239	29.67	29.67	29.98	21.41	18.06	sp|Q15021|CND1_HUMAN	Condensin complex subunit 1 OS=Homo sapiens GN=NCAPD2 PE=1 SV=3	HUMAN	17	3.52278	0.120573	5.12465
240	29.62	29.62	45.2	38.42	37.1	sp|P40227|TCPZ_HUMAN	T-complex protein 1 subunit zeta OS=Homo sapiens GN=CCT6A PE=1 SV=3	HUMAN	22	1.98601	0.0580628	2.04019
241	29.51	33.65	46.53	36.25	35.2	sp|O00571|DDX3X_HUMAN	ATP-dependent RNA helicase DDX3X OS=Homo sapiens GN=DDX3X PE=1 SV=3	HUMAN	19	1.88893	0.196292	2.71805
242	29.46	39.7	43.81	39.52	34.92	sp|P13797|PLST_HUMAN	Plastin-3 OS=Homo sapiens GN=PLS3 PE=1 SV=4	HUMAN	26	2.81085	0.0168941	2.2452
243	29.45	29.45	45.55	37.72	34.16	sp|P36871|PGM1_HUMAN	Phosphoglucomutase-1 OS=Homo sapiens GN=PGM1 PE=1 SV=3	HUMAN	16	1.23772	0.228227	1.43949
244	29.28	29.28	41.79	29.16	25.15	sp|P43243|MATR3_HUMAN	Matrin-3 OS=Homo sapiens GN=MATR3 PE=1 SV=2	HUMAN	20	1.05477	0.255564	1.10168
245	29.2	29.2	27.71	15.44	14.83	sp|Q9UIG0|BAZ1B_HUMAN	Tyrosine-protein kinase BAZ1B OS=Homo sapiens GN=BAZ1B PE=1 SV=2	HUMAN	18	1.23633	0.724886	3.51011
246	29.19	29.19	49.08	45.82	34.01	sp|P43490|NAMPT_HUMAN	Nicotinamide phosphoribosyltransferase OS=Homo sapiens GN=NAMPT PE=1 SV=1	HUMAN	16	1.02088	0.958489	2.3195
247	29.16	29.16	39.85	23.75	17.01	sp|Q9UQE7|SMC3_HUMAN	Structural maintenance of chromosomes protein 3 OS=Homo sapiens GN=SMC3 PE=1 SV=2	HUMAN	16	0.951575	0.889416	2.08252
248	29.09	29.09	42.6	30.38	27.18	sp|P49748|ACADV_HUMAN	Very long-chain specific acyl-CoA dehydrogenase, mitochondrial OS=Homo sapiens GN=ACADVL PE=1 SV=1	HUMAN	17	0.949221	0.889564	2.20452
249	29.02	29.02	48.01	33.98	33.98	sp|P28331|NDUS1_HUMAN	NADH-ubiquinone oxidoreductase 75 kDa subunit, mitochondrial OS=Homo sapiens GN=NDUFS1 PE=1 SV=3	HUMAN	16	0.752157	0.228039	1.62353
250	28.99	28.99	32.75	21.39	19.34	sp|O95782|AP2A1_HUMAN	AP-2 complex subunit alpha-1 OS=Homo sapiens GN=AP2A1 PE=1 SV=3	HUMAN	16	0.499391	0.00645575	1.57026
251	28.92	28.92	57.72	47.32	43.62	sp|P05141|ADT2_HUMAN	ADP/ATP translocase 2 OS=Homo sapiens GN=SLC25A5 PE=1 SV=7	HUMAN	16	1.2431	0.0606597	1.26098
252	28.9	28.9	24.43	15.33	15.33	sp|O94979|SC31A_HUMAN	Protein transport protein Sec31A OS=Homo sapiens GN=SEC31A PE=1 SV=3	HUMAN	15	0.721353	0.43467	2.39933
253	28.88	28.88	34.79	24.02	17.69	sp|P07996|TSP1_HUMAN	Thrombospondin-1 OS=Homo sapiens GN=THBS1 PE=1 SV=2	HUMAN	15	0.0817366	0.000398809	3.2481
254	28.76	28.76	19.95	8.066	6.146	sp|Q63HN8|RN213_HUMAN	E3 ubiquitin-protein ligase RNF213 OS=Homo sapiens GN=RNF213 PE=1 SV=3	HUMAN	24	0.397907	0.150782	3.59942
255	28.75	28.75	27.88	18.78	16.44	sp|P23634|AT2B4_HUMAN	Plasma membrane calcium-transporting ATPase 4 OS=Homo sapiens GN=ATP2B4 PE=1 SV=2	HUMAN	15	0.429134	0.339004	7.02817
256	28.68	28.68	68.72	58.02	55.97	sp|P23396|RS3_HUMAN	40S ribosomal protein S3 OS=Homo sapiens GN=RPS3 PE=1 SV=2	HUMAN	23	1.36199	0.000652127	1.159
257	28.58	28.58	45.93	44.98	44.98	sp|P61158|ARP3_HUMAN	Actin-related protein 3 OS=Homo sapiens GN=ACTR3 PE=1 SV=3	HUMAN	20	0.441367	2e-06	1.24436
258	28.5	28.5	45.36	39.74	39.09	sp|Q9Y230|RUVB2_HUMAN	RuvB-like 2 OS=Homo sapiens GN=RUVBL2 PE=1 SV=3	HUMAN	18	1.59882	0.207525	2.1472
259	28.29	28.29	29.36	19.66	19	sp|P55265|DSRAD_HUMAN	Double-stranded RNA-specific adenosine deaminase OS=Homo sapiens GN=ADAR PE=1 SV=4	HUMAN	17	0.693497	0.0176549	1.33791
260	28.14	30.19	51.88	43.75	41.25	sp|P08758|ANXA5_HUMAN	Annexin A5 OS=Homo sapiens GN=ANXA5 PE=1 SV=2	HUMAN	19	0.780508	0.00129015	1.12536
261	28.14	28.14	30.83	18.23	17.37	sp|Q14203|DCTN1_HUMAN	Dynactin subunit 1 OS=Homo sapiens GN=DCTN1 PE=1 SV=3	HUMAN	15	1.23495	0.787179	5.2886
262	27.99	27.99	26.26	15.32	14.44	sp|Q14839|CHD4_HUMAN	Chromodomain-helicase-DNA-binding protein 4 OS=Homo sapiens GN=CHD4 PE=1 SV=2	HUMAN	20	0.746383	0.554623	2.87616
263	27.96	27.96	49.65	46.84	46.84	sp|P24752|THIL_HUMAN	Acetyl-CoA acetyltransferase, mitochondrial OS=Homo sapiens GN=ACAT1 PE=1 SV=1	HUMAN	18	1.01949	0.97056	3.1159
264	27.95	27.95	48.01	36.28	34.29	sp|P48735|IDHP_HUMAN	Isocitrate dehydrogenase [NADP], mitochondrial OS=Homo sapiens GN=IDH2 PE=1 SV=2	HUMAN	21	0.0677536	0.000158747	2.87704
265	27.95	27.95	46.19	31.27	28.89	sp|Q14258|TRI25_HUMAN	E3 ubiquitin/ISG15 ligase TRIM25 OS=Homo sapiens GN=TRIM25 PE=1 SV=2	HUMAN	17	1.00989	0.978051	2.12491
266	27.89	27.89	28.72	19.97	19.31	sp|P69849|NOMO3_HUMAN	Nodal modulator 3 OS=Homo sapiens GN=NOMO3 PE=2 SV=2	HUMAN	15	0.675178	0.373064	2.52187
267	27.87	29.9	42.51	40.12	40.12	sp|P07195|LDHB_HUMAN	L-lactate dehydrogenase B chain OS=Homo sapiens GN=LDHB PE=1 SV=2	HUMAN	29	2.89881	8.37e-10	1.14487
268	27.81	27.81	45.56	40.64	33.27	sp|Q9Y2X3|NOP58_HUMAN	Nucleolar protein 58 OS=Homo sapiens GN=NOP58 PE=1 SV=1	HUMAN	19	0.895849	0.0769239	1.13163
269	27.71	27.71	45.15	37.4	37.4	sp|Q99873|ANM1_HUMAN	Protein arginine N-methyltransferase 1 OS=Homo sapiens GN=PRMT1 PE=1 SV=2	HUMAN	15	1.35931	0.444615	2.31881
270	27.68	28.2	55.05	44.28	40.07	sp|O00567|NOP56_HUMAN	Nucleolar protein 56 OS=Homo sapiens GN=NOP56 PE=1 SV=4	HUMAN	16	0.931007	0.940239	7.37613
271	27.68	27.68	33.15	26.54	21.37	sp|Q13200|PSMD2_HUMAN	26S proteasome non-ATPase regulatory subunit 2 OS=Homo sapiens GN=PSMD2 PE=1 SV=3	HUMAN	15	2.28392	0.00210024	1.60131
272	27.53	29.57	44.14	33.79	27.79	sp|P33992|MCM5_HUMAN	DNA replication licensing factor MCM5 OS=Homo sapiens GN=MCM5 PE=1 SV=5	HUMAN	17	1.69566	0.266548	2.65153
273	27.42	27.42	44.32	26.35	24.86	sp|Q92499|DDX1_HUMAN	ATP-dependent RNA helicase DDX1 OS=Homo sapiens GN=DDX1 PE=1 SV=2	HUMAN	19	1.08754	0.815579	2.11764
274	27.41	27.41	41.42	34.56	33.38	sp|Q16891|IMMT_HUMAN	Mitochondrial inner membrane protein OS=Homo sapiens GN=IMMT PE=1 SV=1	HUMAN	18	0.972779	0.950136	2.54726
275	27.35	28.02	22.27	14.59	13.14	sp|Q05707|COEA1_HUMAN	Collagen alpha-1(XIV) chain OS=Homo sapiens GN=COL14A1 PE=1 SV=3	HUMAN	17	0.202162	0.0783469	6.06938
276	27.31	27.31	45.42	41.31	38.5	sp|P05187|PPB1_HUMAN	Alkaline phosphatase, placental type OS=Homo sapiens GN=ALPP PE=1 SV=2	HUMAN	19	7.3066	0.000844138	2.6227
277	27.29	27.29	35.5	24.73	21.78	sp|Q8NE71|ABCF1_HUMAN	ATP-binding cassette sub-family F member 1 OS=Homo sapiens GN=ABCF1 PE=1 SV=2	HUMAN	16	2.25122	0.089942	2.60002
278	27.28	27.28	37.96	22.83	20.73	sp|P07384|CAN1_HUMAN	Calpain-1 catalytic subunit OS=Homo sapiens GN=CAPN1 PE=1 SV=1	HUMAN	13	0.428049	0.00396449	1.70225
279	27.2	27.2	35.63	22.73	22.51	sp|Q15424|SAFB1_HUMAN	Scaffold attachment factor B1 OS=Homo sapiens GN=SAFB PE=1 SV=4	HUMAN	16	1.0563	0.882773	2.33285
280	27.17	27.17	51.84	36.89	35.15	sp|P11413|G6PD_HUMAN	Glucose-6-phosphate 1-dehydrogenase OS=Homo sapiens GN=G6PD PE=1 SV=4	HUMAN	16	2.11313	0.281034	4.18389
281	27.13	27.13	40.02	23.57	21.38	sp|Q92888|ARHG1_HUMAN	Rho guanine nucleotide exchange factor 1 OS=Homo sapiens GN=ARHGEF1 PE=1 SV=2	HUMAN	16	0.673531	0.709376	9.72003
282	27.1	27.1	37.65	32.98	29.67	sp|P31040|SDHA_HUMAN	Succinate dehydrogenase [ubiquinone] flavoprotein subunit, mitochondrial OS=Homo sapiens GN=SDHA PE=1 SV=2	HUMAN	14	0.908662	0.859685	3.12994
283	26.92	26.92	33.99	26.34	23.35	sp|O60716|CTND1_HUMAN	Catenin delta-1 OS=Homo sapiens GN=CTNND1 PE=1 SV=1	HUMAN	16	0.503919	0.260731	3.48879
284	26.9	27.88	37.73	24.18	20.15	sp|Q8N1F7|NUP93_HUMAN	Nuclear pore complex protein Nup93 OS=Homo sapiens GN=NUP93 PE=1 SV=2	HUMAN	15	1.25965	0.100994	1.32581
285	26.85	26.85	46.41	30.94	28.36	sp|P31948|STIP1_HUMAN	Stress-induced-phosphoprotein 1 OS=Homo sapiens GN=STIP1 PE=1 SV=1	HUMAN	19	2.02786	0.228642	3.34923
286	26.83	26.83	45.89	43.67	41.14	sp|P15121|ALDR_HUMAN	Aldose reductase OS=Homo sapiens GN=AKR1B1 PE=1 SV=3	HUMAN	24	7.74361	6.88e-07	1.40378
287	26.83	26.83	59.76	52.66	52.66	sp|P40926|MDHM_HUMAN	Malate dehydrogenase, mitochondrial OS=Homo sapiens GN=MDH2 PE=1 SV=3	HUMAN	25	0.976989	0.593078	1.09613
288	26.81	26.81	41.05	21.99	17.07	sp|Q9Y2W1|TR150_HUMAN	Thyroid hormone receptor-associated protein 3 OS=Homo sapiens GN=THRAP3 PE=1 SV=2	HUMAN	14	0.802836	0.0915139	1.29968
289	26.72	26.78	24.34	7.458	5.238	sp|Q9UPN3|MACF1_HUMAN	Microtubule-actin cross-linking factor 1, isoforms 1/2/3/5 OS=Homo sapiens GN=MACF1 PE=1 SV=4	HUMAN	28	0.970508	0.957931	3.18168
290	26.7	26.7	69.88	60.24	60.24	sp|P23528|COF1_HUMAN	Cofilin-1 OS=Homo sapiens GN=CFL1 PE=1 SV=3	HUMAN	30	0.836931	0.0375347	1.17873
291	26.65	26.68	42.75	39.89	33.59	sp|P07602|SAP_HUMAN	Prosaposin OS=Homo sapiens GN=PSAP PE=1 SV=2	HUMAN	19	0.513599	0.00593654	1.5127
292	26.6	26.6	48.68	42.32	42.32	sp|Q9Y265|RUVB1_HUMAN	RuvB-like 1 OS=Homo sapiens GN=RUVBL1 PE=1 SV=1	HUMAN	15	1.74427	0.000641737	1.30916
293	26.54	30.03	46.16	39.2	33.38	sp|Q12931|TRAP1_HUMAN	Heat shock protein 75 kDa, mitochondrial OS=Homo sapiens GN=TRAP1 PE=1 SV=3	HUMAN	20	2.27721	0.000195326	1.40463
294	26.53	26.53	56.53	53.33	48	sp|P36952|SPB5_HUMAN	Serpin B5 OS=Homo sapiens GN=SERPINB5 PE=1 SV=2	HUMAN	17	1.09714	0.824944	2.41663
295	26.51	40.04	51.3	36.48	34.53	sp|P17844|DDX5_HUMAN	Probable ATP-dependent RNA helicase DDX5 OS=Homo sapiens GN=DDX5 PE=1 SV=1	HUMAN	27	1.72018	0.1831	2.29494
296	26.49	26.49	31.22	23.02	18.05	sp|Q9H0A0|NAT10_HUMAN	N-acetyltransferase 10 OS=Homo sapiens GN=NAT10 PE=1 SV=2	HUMAN	14	1.75323	0.383272	3.86453
297	26.47	35.42	44.53	39.42	37.71	sp|P38919|IF4A3_HUMAN	Eukaryotic initiation factor 4A-III OS=Homo sapiens GN=EIF4A3 PE=1 SV=4	HUMAN	21	1.25534	0.168893	1.40726
298	26.35	26.35	38.21	25.18	25.18	sp|Q15582|BGH3_HUMAN	Transforming growth factor-beta-induced protein ig-h3 OS=Homo sapiens GN=TGFBI PE=1 SV=1	HUMAN	17	0.0540433	0.0115494	8.54853
299	26.32	26.32	27.48	18.32	17.08	sp|P06756|ITAV_HUMAN	Integrin alpha-V OS=Homo sapiens GN=ITGAV PE=1 SV=2	HUMAN	14	0.458154	0.148438	2.99645
300	26.27	26.27	60.98	60.98	60.98	sp|P60900|PSA6_HUMAN	Proteasome subunit alpha type-6 OS=Homo sapiens GN=PSMA6 PE=1 SV=1	HUMAN	14	1.35733	0.0428572	1.34083
301	26.26	26.26	75.81	64.62	64.62	sp|P16152|CBR1_HUMAN	Carbonyl reductase [NADPH] 1 OS=Homo sapiens GN=CBR1 PE=1 SV=3	HUMAN	14	1.16951	0.0394227	1.15894
302	26.25	26.25	47.85	41.63	40.67	sp|P01009|A1AT_HUMAN	Alpha-1-antitrypsin OS=Homo sapiens GN=SERPINA1 PE=1 SV=3	HUMAN	15	0.0268423	7.6e-07	2.32924
303	26.24	26.24	26.13	18.86	17.07	sp|Q10567|AP1B1_HUMAN	AP-1 complex subunit beta-1 OS=Homo sapiens GN=AP1B1 PE=1 SV=2	HUMAN	16	0.674269	0.725145	18.1766
304	26.21	26.21	45.6	31.75	28.28	sp|P49915|GUAA_HUMAN	GMP synthase [glutamine-hydrolyzing] OS=Homo sapiens GN=GMPS PE=1 SV=1	HUMAN	15	2.95903	0.178682	5.19832
305	26.19	26.19	47.54	40.52	40.52	sp|O75955|FLOT1_HUMAN	Flotillin-1 OS=Homo sapiens GN=FLOT1 PE=1 SV=3	HUMAN	14	0.805247	0.603645	2.42354
306	26.11	34.43	36.88	25.38	20.37	sp|P58107|EPIPL_HUMAN	Epiplakin OS=Homo sapiens GN=EPPK1 PE=1 SV=2	HUMAN	26	1.46901	0.449268	2.83451
307	26.09	26.09	46.6	46.6	42.23	sp|P07339|CATD_HUMAN	Cathepsin D OS=Homo sapiens GN=CTSD PE=1 SV=1	HUMAN	18	0.302012	0.00637935	2.20639
308	26.06	26.06	51.88	36.87	36.87	sp|P22695|QCR2_HUMAN	Cytochrome b-c1 complex subunit 2, mitochondrial OS=Homo sapiens GN=UQCRC2 PE=1 SV=3	HUMAN	19	0.793203	0.322883	1.63175
309	26.05	26.05	44.65	41.65	39.59	sp|O43175|SERA_HUMAN	D-3-phosphoglycerate dehydrogenase OS=Homo sapiens GN=PHGDH PE=1 SV=4	HUMAN	22	2.58546	2.02e-05	1.2495
310	26.04	26.04	29.41	25.45	20.69	sp|P22102|PUR2_HUMAN	Trifunctional purine biosynthetic protein adenosine-3 OS=Homo sapiens GN=GART PE=1 SV=1	HUMAN	15	2.24949	0.287182	4.84446
311	26.01	26.01	62.04	54.17	54.17	sp|P23284|PPIB_HUMAN	Peptidyl-prolyl cis-trans isomerase B OS=Homo sapiens GN=PPIB PE=1 SV=2	HUMAN	19	0.527991	0.126293	2.33262
312	26.01	26.01	41.44	37.97	37.97	sp|Q7L2H7|EIF3M_HUMAN	Eukaryotic translation initiation factor 3 subunit M OS=Homo sapiens GN=EIF3M PE=1 SV=1	HUMAN	14	1.67574	0.000246237	1.2383
313	25.99	25.99	42.78	35.29	33.51	sp|P08243|ASNS_HUMAN	Asparagine synthetase [glutamine-hydrolyzing] OS=Homo sapiens GN=ASNS PE=1 SV=4	HUMAN	17	4.95382	0.000270652	1.95474
314	25.96	25.96	34.75	25.77	25.29	sp|O95831|AIFM1_HUMAN	Apoptosis-inducing factor 1, mitochondrial OS=Homo sapiens GN=AIFM1 PE=1 SV=1	HUMAN	15	1.1651	0.00930811	1.11283
315	25.95	25.95	42.11	31.38	29.96	sp|P54578|UBP14_HUMAN	Ubiquitin carboxyl-terminal hydrolase 14 OS=Homo sapiens GN=USP14 PE=1 SV=3	HUMAN	14	1.27197	0.234728	1.52039
316	25.94	25.94	33.1	26.45	26.45	sp|P23246|SFPQ_HUMAN	Splicing factor, proline- and glutamine-rich OS=Homo sapiens GN=SFPQ PE=1 SV=2	HUMAN	20	0.752538	0.106054	1.4268
317	25.86	25.86	42.79	31.12	31.12	sp|P26641|EF1G_HUMAN	Elongation factor 1-gamma OS=Homo sapiens GN=EEF1G PE=1 SV=3	HUMAN	21	1.71762	6.33e-06	1.14008
318	25.72	25.72	44.19	32.9	26.19	sp|P09960|LKHA4_HUMAN	Leukotriene A-4 hydrolase OS=Homo sapiens GN=LTA4H PE=1 SV=2	HUMAN	19	0.978895	0.875197	1.33326
319	25.66	25.66	40.68	36.8	29.81	sp|Q14166|TTL12_HUMAN	Tubulin--tyrosine ligase-like protein 12 OS=Homo sapiens GN=TTLL12 PE=1 SV=2	HUMAN	14	1.39254	0.38423	2.2128
320	25.64	25.67	70.63	61.54	61.54	sp|P52907|CAZA1_HUMAN	F-actin-capping protein subunit alpha-1 OS=Homo sapiens GN=CAPZA1 PE=1 SV=3	HUMAN	19	0.645733	0.660407	9.12512
321	25.59	25.59	44.99	34.45	34.45	sp|Q15008|PSMD6_HUMAN	26S proteasome non-ATPase regulatory subunit 6 OS=Homo sapiens GN=PSMD6 PE=1 SV=1	HUMAN	13	1.11466	0.203256	1.19215
322	25.59	25.59	68.05	68.05	68.05	sp|O00299|CLIC1_HUMAN	Chloride intracellular channel protein 1 OS=Homo sapiens GN=CLIC1 PE=1 SV=4	HUMAN	23	1.73708	1.95e-05	1.16612
323	25.55	25.55	42.26	40.87	32.34	sp|P34897|GLYM_HUMAN	Serine hydroxymethyltransferase, mitochondrial OS=Homo sapiens GN=SHMT2 PE=1 SV=3	HUMAN	16	1.59566	0.276726	2.45635
324	25.51	25.51	36.34	36.34	32.41	sp|P23526|SAHH_HUMAN	Adenosylhomocysteinase OS=Homo sapiens GN=AHCY PE=1 SV=4	HUMAN	19	1.91077	0.148876	2.49586
325	25.5	25.5	48.36	41.39	39.46	sp|P05091|ALDH2_HUMAN	Aldehyde dehydrogenase, mitochondrial OS=Homo sapiens GN=ALDH2 PE=1 SV=2	HUMAN	15	0.199346	0.00155181	2.37092
326	25.39	25.39	26.67	20.2	19.19	sp|O75694|NU155_HUMAN	Nuclear pore complex protein Nup155 OS=Homo sapiens GN=NUP155 PE=1 SV=1	HUMAN	18	1.48393	0.353208	2.39912
327	25.35	26.17	47.95	44.77	40.68	sp|Q15084|PDIA6_HUMAN	Protein disulfide-isomerase A6 OS=Homo sapiens GN=PDIA6 PE=1 SV=1	HUMAN	29	0.526309	1.63e-08	1.11155
328	25.35	25.35	31.84	23.8	22.91	sp|Q13435|SF3B2_HUMAN	Splicing factor 3B subunit 2 OS=Homo sapiens GN=SF3B2 PE=1 SV=2	HUMAN	16	1.41883	0.46929	2.81862
329	25.3	25.3	26.34	19.86	18.01	sp|P29144|TPP2_HUMAN	Tripeptidyl-peptidase 2 OS=Homo sapiens GN=TPP2 PE=1 SV=4	HUMAN	18	1.73793	0.117949	2.04017
330	25.26	25.26	50.75	28.28	24.91	sp|O43242|PSMD3_HUMAN	26S proteasome non-ATPase regulatory subunit 3 OS=Homo sapiens GN=PSMD3 PE=1 SV=2	HUMAN	14	1.2123	0.61915	2.26294
331	25.22	25.22	40	33.65	31.06	sp|P22234|PUR6_HUMAN	Multifunctional protein ADE2 OS=Homo sapiens GN=PAICS PE=1 SV=3	HUMAN	15	1.8315	0.0974119	2.08593
332	25.2	25.2	22.32	11.08	9.742	sp|Q92621|NU205_HUMAN	Nuclear pore complex protein Nup205 OS=Homo sapiens GN=NUP205 PE=1 SV=3	HUMAN	16	1.23079	0.669686	2.79474
333	25.18	25.18	44.55	36.04	34.65	sp|Q9Y3I0|RTCB_HUMAN	tRNA-splicing ligase RtcB homolog OS=Homo sapiens GN=RTCB PE=1 SV=1	HUMAN	15	0.948124	0.786924	1.52183
334	25.13	25.13	33.42	25	21.61	sp|Q96QK1|VPS35_HUMAN	Vacuolar protein sorting-associated protein 35 OS=Homo sapiens GN=VPS35 PE=1 SV=2	HUMAN	16	1.30206	0.0359553	1.27602
335	25.1	25.1	24.52	19.74	15.27	sp|Q5JTH9|RRP12_HUMAN	RRP12-like protein OS=Homo sapiens GN=RRP12 PE=1 SV=2	HUMAN	13	1.80588	0.478211	5.69657
336	25.09	25.09	30.66	22.73	17.1	sp|P36776|LONM_HUMAN	Lon protease homolog, mitochondrial OS=Homo sapiens GN=LONP1 PE=1 SV=2	HUMAN	12	1.09969	0.829309	2.54249
337	25.06	25.06	28.7	18.51	18.51	sp|Q99613|EIF3C_HUMAN	Eukaryotic translation initiation factor 3 subunit C OS=Homo sapiens GN=EIF3C PE=1 SV=1	HUMAN	14	1.53456	0.464727	3.41449
338	25.06	25.06	54.24	53.9	53.9	sp|P08865|RSSA_HUMAN	40S ribosomal protein SA OS=Homo sapiens GN=RPSA PE=1 SV=4	HUMAN	21	1.5311	0.125481	1.77568
339	25.05	25.05	63.31	55.65	55.65	sp|O14818|PSA7_HUMAN	Proteasome subunit alpha type-7 OS=Homo sapiens GN=PSMA7 PE=1 SV=1	HUMAN	16	1.30313	0.00431297	1.17142
340	25.01	25.01	36.47	18.62	16.39	sp|Q7L014|DDX46_HUMAN	Probable ATP-dependent RNA helicase DDX46 OS=Homo sapiens GN=DDX46 PE=1 SV=2	HUMAN	14	1.43702	0.0870029	1.5259
341	25	47.9	40.16	20.74	13.79	sp|P35749|MYH11_HUMAN	Myosin-11 OS=Homo sapiens GN=MYH11 PE=1 SV=3	HUMAN	34	0.166706	0.0122791	3.84207
342	24.97	29.2	45.83	30.33	27	sp|Q03252|LMNB2_HUMAN	Lamin-B2 OS=Homo sapiens GN=LMNB2 PE=1 SV=3	HUMAN	19	0.405078	0.0420984	2.37739
343	24.97	24.97	28.71	24.86	23.14	sp|P17655|CAN2_HUMAN	Calpain-2 catalytic subunit OS=Homo sapiens GN=CAPN2 PE=1 SV=6	HUMAN	16	1.01028	0.986376	3.58923
344	24.94	24.94	36.18	24.31	18.43	sp|Q8WUM4|PDC6I_HUMAN	Programmed cell death 6-interacting protein OS=Homo sapiens GN=PDCD6IP PE=1 SV=1	HUMAN	14	1.36011	0.425675	2.23457
345	24.92	24.92	36.18	29.31	29.15	sp|Q15046|SYK_HUMAN	Lysine--tRNA ligase OS=Homo sapiens GN=KARS PE=1 SV=3	HUMAN	14	1.61549	5.1e-05	1.1794
346	24.92	24.92	39.18	32.37	30.32	sp|P46060|RAGP1_HUMAN	Ran GTPase-activating protein 1 OS=Homo sapiens GN=RANGAP1 PE=1 SV=1	HUMAN	18	1.44984	0.364111	2.35846
347	24.91	24.91	34.76	25.29	18.13	sp|Q9BXJ9|NAA15_HUMAN	N-alpha-acetyltransferase 15, NatA auxiliary subunit OS=Homo sapiens GN=NAA15 PE=1 SV=1	HUMAN	14	1.84251	0.224109	2.84098
348	24.9	24.9	25.97	17.49	13.07	sp|P0C0L4|CO4A_HUMAN	Complement C4-A OS=Homo sapiens GN=C4A PE=1 SV=2	HUMAN	19	0.0101031
349	24.89	37.72	65.26	36.31	32.71	sp|P35908|K22E_HUMAN	Keratin, type II cytoskeletal 2 epidermal OS=Homo sapiens GN=KRT2 PE=1 SV=2	HUMAN	27	0.342824	0.26197	7.96671
350	24.89	24.89	49.73	38.3	36.44	sp|Q9UNM6|PSD13_HUMAN	26S proteasome non-ATPase regulatory subunit 13 OS=Homo sapiens GN=PSMD13 PE=1 SV=2	HUMAN	16	2.03948	7.21e-06	1.22998
351	24.89	24.89	43.57	37.34	37.34	sp|P19971|TYPH_HUMAN	Thymidine phosphorylase OS=Homo sapiens GN=TYMP PE=1 SV=2	HUMAN	17	0.0496919	2.43e-05	2.48219
352	24.79	24.79	70	70	70	sp|P09211|GSTP1_HUMAN	Glutathione S-transferase P OS=Homo sapiens GN=GSTP1 PE=1 SV=2	HUMAN	31	0.195092	0.00621425	2.83286
353	24.76	24.76	32.05	23.54	20.63	sp|P45974|UBP5_HUMAN	Ubiquitin carboxyl-terminal hydrolase 5 OS=Homo sapiens GN=USP5 PE=1 SV=2	HUMAN	18	1.47532	0.372268	2.50981
354	24.75	24.75	23.92	13.83	11.58	sp|Q9NYU2|UGGG1_HUMAN	UDP-glucose:glycoprotein glucosyltransferase 1 OS=Homo sapiens GN=UGGT1 PE=1 SV=3	HUMAN	16	0.483874	0.0351527	1.94983
355	24.75	24.75	26.61	20.27	16.26	sp|Q92973|TNPO1_HUMAN	Transportin-1 OS=Homo sapiens GN=TNPO1 PE=1 SV=2	HUMAN	15	1.60255	0.0101521	1.3944
356	24.73	24.86	41.55	26.58	21.42	sp|P47897|SYQ_HUMAN	Glutamine--tRNA ligase OS=Homo sapiens GN=QARS PE=1 SV=1	HUMAN	13	1.31132	0.0329228	1.27805
357	24.64	24.64	78.16	72.8	72.8	sp|Q99714|HCD2_HUMAN	3-hydroxyacyl-CoA dehydrogenase type-2 OS=Homo sapiens GN=HSD17B10 PE=1 SV=3	HUMAN	14	0.976902	0.853462	1.3126
358	24.62	24.62	28.49	21.09	18.69	sp|Q8TEX9|IPO4_HUMAN	Importin-4 OS=Homo sapiens GN=IPO4 PE=1 SV=2	HUMAN	15	3.33081	0.129347	5.16053
359	24.59	26.57	25.31	16.75	13.29	sp|O60610|DIAP1_HUMAN	Protein diaphanous homolog 1 OS=Homo sapiens GN=DIAPH1 PE=1 SV=2	HUMAN	13	1.37325	0.501611	2.7558
360	24.57	25.8	35.48	24.06	21.77	sp|P46459|NSF_HUMAN	Vesicle-fusing ATPase OS=Homo sapiens GN=NSF PE=1 SV=3	HUMAN	15	1.0038	0.963269	1.19079
361	24.55	24.55	48.11	35.98	34.09	sp|P14314|GLU2B_HUMAN	Glucosidase 2 subunit beta OS=Homo sapiens GN=PRKCSH PE=1 SV=2	HUMAN	16	0.705812	0.0592039	1.43979
362	24.54	24.54	44.64	38.51	32.38	sp|Q9P258|RCC2_HUMAN	Protein RCC2 OS=Homo sapiens GN=RCC2 PE=1 SV=2	HUMAN	14	0.817276	0.658826	2.64106
363	24.43	25.19	37.34	30.5	29.21	sp|Q9H223|EHD4_HUMAN	EH domain-containing protein 4 OS=Homo sapiens GN=EHD4 PE=1 SV=1	HUMAN	14	0.820405	0.16749	1.35531
364	24.31	24.31	31.89	21.17	17.18	sp|Q9P2J5|SYLC_HUMAN	Leucine--tRNA ligase, cytoplasmic OS=Homo sapiens GN=LARS PE=1 SV=2	HUMAN	15	1.66501	0.0273375	1.55887
365	24.31	24.31	35.16	20.13	19.35	sp|P11387|TOP1_HUMAN	DNA topoisomerase 1 OS=Homo sapiens GN=TOP1 PE=1 SV=2	HUMAN	16	1.21954	0.639011	2.44149
366	24.29	24.29	53.41	40.96	40.96	sp|Q06323|PSME1_HUMAN	Proteasome activator complex subunit 1 OS=Homo sapiens GN=PSME1 PE=1 SV=1	HUMAN	18	0.218932	0.00119244	2.19163
367	24.28	24.28	61.83	48.12	48.12	sp|O75367|H2AY_HUMAN	Core histone macro-H2A.1 OS=Homo sapiens GN=H2AFY PE=1 SV=4	HUMAN	18	0.499422	0.000103617	1.23297
368	24.23	24.23	33.75	21.98	16.77	sp|O60313|OPA1_HUMAN	Dynamin-like 120 kDa protein, mitochondrial OS=Homo sapiens GN=OPA1 PE=1 SV=3	HUMAN	13	1.03768	0.952776	3.79141
369	24.22	24.22	62.5	49.2	44.68	sp|P35237|SPB6_HUMAN	Serpin B6 OS=Homo sapiens GN=SERPINB6 PE=1 SV=3	HUMAN	18	1.70961	0.389716	3.73638
370	24.22	24.22	42.92	38.33	35.62	sp|P31930|QCR1_HUMAN	Cytochrome b-c1 complex subunit 1, mitochondrial OS=Homo sapiens GN=UQCRC1 PE=1 SV=3	HUMAN	17	0.766481	0.604131	3.06407
371	24.2	24.39	40.08	28.26	27.31	sp|P51659|DHB4_HUMAN	Peroxisomal multifunctional enzyme type 2 OS=Homo sapiens GN=HSD17B4 PE=1 SV=3	HUMAN	14	1.01148	0.834963	1.12496
372	24.19	24.19	29.99	13.62	12.53	sp|O95347|SMC2_HUMAN	Structural maintenance of chromosomes protein 2 OS=Homo sapiens GN=SMC2 PE=1 SV=2	HUMAN	13	2.77659	0.173895	4.63342
373	24.17	24.17	48.06	27.44	24.9	sp|Q13835|PKP1_HUMAN	Plakophilin-1 OS=Homo sapiens GN=PKP1 PE=1 SV=2	HUMAN	12	0.063993	0.00827751	6.6712
374	24.16	24.16	50.14	32.96	32.96	sp|Q14103|HNRPD_HUMAN	Heterogeneous nuclear ribonucleoprotein D0 OS=Homo sapiens GN=HNRNPD PE=1 SV=1	HUMAN	16	0.700517	0.685674	7.06504
375	24.15	25.07	37.32	27.38	25.65	sp|P42166|LAP2A_HUMAN	Lamina-associated polypeptide 2, isoform alpha OS=Homo sapiens GN=TMPO PE=1 SV=2	HUMAN	15	1.64821	0.558141	7.18932
376	24.1	24.1	57.8	47.4	45.57	sp|P62140|PP1B_HUMAN	Serine/threonine-protein phosphatase PP1-beta catalytic subunit OS=Homo sapiens GN=PPP1CB PE=1 SV=3	HUMAN	17	0.912065	0.551225	3.95377
377	24.07	24.07	67.84	63.32	63.32	sp|Q06830|PRDX1_HUMAN	Peroxiredoxin-1 OS=Homo sapiens GN=PRDX1 PE=1 SV=1	HUMAN	27	1.98638	0.447395	7.05827
378	24	24.05	48.29	44.09	44.09	sp|P12277|KCRB_HUMAN	Creatine kinase B-type OS=Homo sapiens GN=CKB PE=1 SV=1	HUMAN	16	4.29707	0.0209855	3.25822
379	23.92	23.92	66	49.43	46.57	sp|Q9Y3F4|STRAP_HUMAN	Serine-threonine kinase receptor-associated protein OS=Homo sapiens GN=STRAP PE=1 SV=1	HUMAN	14	2.86508	0.16842	4.75311
380	23.9	23.9	46.55	36.95	30.79	sp|P62195|PRS8_HUMAN	26S protease regulatory subunit 8 OS=Homo sapiens GN=PSMC5 PE=1 SV=1	HUMAN	14	1.55662	0.00024316	1.20073
381	23.84	23.84	36.29	32.01	28.68	sp|P04844|RPN2_HUMAN	Dolichyl-diphosphooligosaccharide--protein glycosyltransferase subunit 2 OS=Homo sapiens GN=RPN2 PE=1 SV=3	HUMAN	16	0.599057	0.20212	2.29649
382	23.8	23.8	35.41	25.99	20.13	sp|Q16666|IF16_HUMAN	Gamma-interferon-inducible protein 16 OS=Homo sapiens GN=IFI16 PE=1 SV=3	HUMAN	17	0.200855	0.0041407	2.59219
383	23.8	23.8	52.61	40.05	34.12	sp|O00231|PSD11_HUMAN	26S proteasome non-ATPase regulatory subunit 11 OS=Homo sapiens GN=PSMD11 PE=1 SV=3	HUMAN	14	1.69209	0.0252004	1.56161
384	23.68	23.68	76.67	58.75	50.42	sp|P51858|HDGF_HUMAN	Hepatoma-derived growth factor OS=Homo sapiens GN=HDGF PE=1 SV=1	HUMAN	13	1.38705	0.449732	2.49031
385	23.62	23.62	40.29	27.29	24.08	sp|Q9UG63|ABCF2_HUMAN	ATP-binding cassette sub-family F member 2 OS=Homo sapiens GN=ABCF2 PE=1 SV=2	HUMAN	12	2.36476	0.00029202	1.40661
386	23.61	23.61	21.17	10.38	10.38	sp|Q12769|NU160_HUMAN	Nuclear pore complex protein Nup160 OS=Homo sapiens GN=NUP160 PE=1 SV=3	HUMAN	14	1.12287	0.915991	10.4235
387	23.57	23.57	40.33	21.59	20.76	sp|P49756|RBM25_HUMAN	RNA-binding protein 25 OS=Homo sapiens GN=RBM25 PE=1 SV=3	HUMAN	14	1.30122	0.754512	5.93414
388	23.57	23.57	51.53	41.41	35.5	sp|Q13177|PAK2_HUMAN	Serine/threonine-protein kinase PAK 2 OS=Homo sapiens GN=PAK2 PE=1 SV=3	HUMAN	14	1.69993	0.376634	3.49716
389	23.54	35.02	58.07	52.12	46.46	sp|P22626|ROA2_HUMAN	Heterogeneous nuclear ribonucleoproteins A2/B1 OS=Homo sapiens GN=HNRNPA2B1 PE=1 SV=2	HUMAN	27	1.03538	0.857197	1.5213
390	23.54	23.71	28.46	21.54	16.67	sp|P29590|PML_HUMAN	Protein PML OS=Homo sapiens GN=PML PE=1 SV=3	HUMAN	11	0.156805	0.0362127	5.54245
391	23.54	23.54	56.83	54.15	49.51	sp|P43034|LIS1_HUMAN	Platelet-activating factor acetylhydrolase IB subunit alpha OS=Homo sapiens GN=PAFAH1B1 PE=1 SV=2	HUMAN	13	1.2755	0.62012	2.85804
392	23.51	23.51	51.69	37.71	35.38	sp|P41091|IF2G_HUMAN	Eukaryotic translation initiation factor 2 subunit 3 OS=Homo sapiens GN=EIF2S3 PE=1 SV=3	HUMAN	15	1.70771	0.253997	2.6247
393	23.48	23.48	37.83	32.35	22.64	sp|Q92945|FUBP2_HUMAN	Far upstream element-binding protein 2 OS=Homo sapiens GN=KHSRP PE=1 SV=4	HUMAN	12	0.977718	0.822261	1.24322
394	23.44	27.59	61.76	44.83	41.38	sp|P09525|ANXA4_HUMAN	Annexin A4 OS=Homo sapiens GN=ANXA4 PE=1 SV=4	HUMAN	16	0.433531	0.0409571	2.21532
395	23.43	23.43	64.39	50.38	47.35	sp|P61247|RS3A_HUMAN	40S ribosomal protein S3a OS=Homo sapiens GN=RPS3A PE=1 SV=2	HUMAN	14	1.38745	0.212048	1.72285
396	23.41	23.41	42.01	38.54	38.54	sp|Q02878|RL6_HUMAN	60S ribosomal protein L6 OS=Homo sapiens GN=RPL6 PE=1 SV=3	HUMAN	16	1.26283	0.0176338	1.20112
397	23.4	23.69	35.75	24.6	22.99	sp|P50570|DYN2_HUMAN	Dynamin-2 OS=Homo sapiens GN=DNM2 PE=1 SV=2	HUMAN	13	0.842063	0.77082	3.48432
398	23.35	23.35	20.24	10.82	8.165	sp|A5YKK6|CNOT1_HUMAN	CCR4-NOT transcription complex subunit 1 OS=Homo sapiens GN=CNOT1 PE=1 SV=2	HUMAN	14	1.06068	0.936397	4.69674
399	23.35	23.35	39.47	32.26	29.03	sp|P04040|CATA_HUMAN	Catalase OS=Homo sapiens GN=CAT PE=1 SV=3	HUMAN	14	0.347294	0.216237	5.95963
400	23.3	23.3	32.24	12.48	8.681	sp|P02549|SPTA1_HUMAN	Spectrin alpha chain, erythrocytic 1 OS=Homo sapiens GN=SPTA1 PE=1 SV=5	HUMAN	14	0.215232	0.0201941	3.53529
401	23.29	23.29	44.8	29.72	28.45	sp|P23381|SYWC_HUMAN	Tryptophan--tRNA ligase, cytoplasmic OS=Homo sapiens GN=WARS PE=1 SV=2	HUMAN	16	0.472067	0.0111749	1.72662
402	23.28	24.54	45.71	42.32	31.94	sp|P00352|AL1A1_HUMAN	Retinal dehydrogenase 1 OS=Homo sapiens GN=ALDH1A1 PE=1 SV=2	HUMAN	12	0.120896	0.00842206	4.21778
403	23.25	23.25	36.41	22.67	20.12	sp|P12110|CO6A2_HUMAN	Collagen alpha-2(VI) chain OS=Homo sapiens GN=COL6A2 PE=1 SV=4	HUMAN	20	0.0408555	6.54e-05	3.10116
404	23.21	23.23	30.64	18.95	18.34	sp|P29317|EPHA2_HUMAN	Ephrin type-A receptor 2 OS=Homo sapiens GN=EPHA2 PE=1 SV=2	HUMAN	14	7.09221	0.000288645	2.17129
405	23.06	23.06	50.15	41.74	39.34	sp|P20042|IF2B_HUMAN	Eukaryotic translation initiation factor 2 subunit 2 OS=Homo sapiens GN=EIF2S2 PE=1 SV=2	HUMAN	15	2.24687	0.244774	4.30377
406	23.02	23.02	40.98	34.71	34.51	sp|P49257|LMAN1_HUMAN	Protein ERGIC-53 OS=Homo sapiens GN=LMAN1 PE=1 SV=2	HUMAN	21	0.308788	0.0796357	3.84021
407	22.95	22.95	29.45	12.53	11.25	sp|Q7L576|CYFP1_HUMAN	Cytoplasmic FMR1-interacting protein 1 OS=Homo sapiens GN=CYFIP1 PE=1 SV=1	HUMAN	12	0.785902	0.532246	2.43474
408	22.92	22.92	28.16	17.47	17.47	sp|Q08J23|NSUN2_HUMAN	tRNA (cytosine(34)-C(5))-methyltransferase OS=Homo sapiens GN=NSUN2 PE=1 SV=2	HUMAN	13	2.3164	0.000323386	1.44489
409	22.89	22.92	28.86	15.43	14.79	sp|Q93009|UBP7_HUMAN	Ubiquitin carboxyl-terminal hydrolase 7 OS=Homo sapiens GN=USP7 PE=1 SV=2	HUMAN	13	0.950226	0.679356	1.30303
410	22.89	22.91	33.54	21.69	18.54	sp|Q05682|CALD1_HUMAN	Caldesmon OS=Homo sapiens GN=CALD1 PE=1 SV=3	HUMAN	16	0.153847	0.00244354	2.90944
411	22.86	35.67	36.52	31.4	28.84	sp|P15311|EZRI_HUMAN	Ezrin OS=Homo sapiens GN=EZR PE=1 SV=4	HUMAN	24	1.69092	0.546467	6.51993
412	22.84	22.84	38.31	19.01	15.68	sp|O60264|SMCA5_HUMAN	SWI/SNF-related matrix-associated actin-dependent regulator of chromatin subfamily A member 5 OS=Homo sapiens GN=SMARCA5 PE=1 SV=1	HUMAN	16	0.956776	0.960326	6.76091
413	22.84	22.84	39.23	36.92	34.36	sp|Q12905|ILF2_HUMAN	Interleukin enhancer-binding factor 2 OS=Homo sapiens GN=ILF2 PE=1 SV=2	HUMAN	18	0.916558	0.200294	1.15114
414	22.8	22.8	49.01	42.54	40.85	sp|P04899|GNAI2_HUMAN	Guanine nucleotide-binding protein G(i) subunit alpha-2 OS=Homo sapiens GN=GNAI2 PE=1 SV=3	HUMAN	13	0.390379	0.00490085	1.70053
415	22.79	22.79	41.02	22.85	18.8	sp|P33176|KINH_HUMAN	Kinesin-1 heavy chain OS=Homo sapiens GN=KIF5B PE=1 SV=1	HUMAN	15	1.38544	0.491782	2.76727
416	22.79	22.79	40.06	22.56	19.72	sp|Q9NVI7|ATD3A_HUMAN	ATPase family AAA domain-containing protein 3A OS=Homo sapiens GN=ATAD3A PE=1 SV=2	HUMAN	15	1.32954	0.798778	18.2183
417	22.78	22.78	44.26	38.23	36.91	sp|P26599|PTBP1_HUMAN	Polypyrimidine tract-binding protein 1 OS=Homo sapiens GN=PTBP1 PE=1 SV=1	HUMAN	22	1.22299	0.0458335	1.21634
418	22.77	22.77	36.94	27.22	25	sp|O95573|ACSL3_HUMAN	Long-chain-fatty-acid--CoA ligase 3 OS=Homo sapiens GN=ACSL3 PE=1 SV=3	HUMAN	15	1.81878	0.310202	3.51926
419	22.72	22.72	23.01	12.09	9.798	sp|P07942|LAMB1_HUMAN	Laminin subunit beta-1 OS=Homo sapiens GN=LAMB1 PE=1 SV=2	HUMAN	12	0.437764	0.382051	7.26951
420	22.71	22.71	39	30.95	29.52	sp|Q9UHX1|PUF60_HUMAN	Poly(U)-binding-splicing factor PUF60 OS=Homo sapiens GN=PUF60 PE=1 SV=1	HUMAN	12	1.52609	0.319603	2.44137
421	22.67	23.51	24.26	16.18	13.82	sp|P52701|MSH6_HUMAN	DNA mismatch repair protein Msh6 OS=Homo sapiens GN=MSH6 PE=1 SV=2	HUMAN	14	1.96332	0.221766	3.14692
422	22.67	22.81	50.35	23.28	21.79	sp|O43491|E41L2_HUMAN	Band 4.1-like protein 2 OS=Homo sapiens GN=EPB41L2 PE=1 SV=1	HUMAN	15	1.01497	0.984791	5.35272
423	22.62	22.62	45.67	45.28	45.28	sp|P61289|PSME3_HUMAN	Proteasome activator complex subunit 3 OS=Homo sapiens GN=PSME3 PE=1 SV=1	HUMAN	12	1.89264	0.000790526	1.33842
424	22.58	22.58	21.85	16.35	13.75	sp|O75153|CLU_HUMAN	Clustered mitochondria protein homolog OS=Homo sapiens GN=CLUH PE=1 SV=2	HUMAN	13	2.86867	0.0768036	3.28792
425	22.54	22.54	27.44	18.8	17.79	sp|P05556|ITB1_HUMAN	Integrin beta-1 OS=Homo sapiens GN=ITGB1 PE=1 SV=2	HUMAN	14	1.01692	0.982609	5.32738
426	22.5	22.5	62.98	51.56	51.56	sp|Q15181|IPYR_HUMAN	Inorganic pyrophosphatase OS=Homo sapiens GN=PPA1 PE=1 SV=2	HUMAN	17	1.43318	0.428728	2.60511
427	22.48	22.48	25.3	13.33	11.3	sp|Q9BQG0|MBB1A_HUMAN	Myb-binding protein 1A OS=Homo sapiens GN=MYBBP1A PE=1 SV=2	HUMAN	12	2.10335	0.0646056	2.2189
428	22.47	22.47	19.5	12.61	10.42	sp|Q9Y6D5|BIG2_HUMAN	Brefeldin A-inhibited guanine nucleotide-exchange protein 2 OS=Homo sapiens GN=ARFGEF2 PE=1 SV=3	HUMAN	13	0.644183	0.829473	202.551
429	22.47	22.47	36.62	27.38	20.62	sp|Q9H4A4|AMPB_HUMAN	Aminopeptidase B OS=Homo sapiens GN=RNPEP PE=1 SV=2	HUMAN	13	1.44078	0.457254	2.83837
430	22.46	30.84	29.39	21.17	19.45	sp|Q29RF7|PDS5A_HUMAN	Sister chromatid cohesion protein PDS5 homolog A OS=Homo sapiens GN=PDS5A PE=1 SV=1	HUMAN	18	1.26545	0.764286	5.3246
431	22.42	22.42	48.39	34.49	26.3	sp|P39023|RL3_HUMAN	60S ribosomal protein L3 OS=Homo sapiens GN=RPL3 PE=1 SV=2	HUMAN	17	1.63921	0.34373	3.02803
432	22.42	22.42	31.42	20.46	15.97	sp|Q9Y2L1|RRP44_HUMAN	Exosome complex exonuclease RRP44 OS=Homo sapiens GN=DIS3 PE=1 SV=2	HUMAN	12	1.28962	0.695908	3.99175
433	22.4	22.4	24.54	12.07	7.232	sp|A6NHR9|SMHD1_HUMAN	Structural maintenance of chromosomes flexible hinge domain-containing protein 1 OS=Homo sapiens GN=SMCHD1 PE=1 SV=2	HUMAN	12	1.07214	0.909396	3.56961
434	22.34	22.34	53.47	46.53	46.53	sp|Q15293|RCN1_HUMAN	Reticulocalbin-1 OS=Homo sapiens GN=RCN1 PE=1 SV=1	HUMAN	15	0.895199	0.0985725	1.14385
435	22.34	22.34	58.05	52.89	52.89	sp|O00151|PDLI1_HUMAN	PDZ and LIM domain protein 1 OS=Homo sapiens GN=PDLIM1 PE=1 SV=4	HUMAN	14	0.748322	0.795933	12.1864
436	22.3	22.38	52.72	41.42	39.33	sp|Q9NUU7|DD19A_HUMAN	ATP-dependent RNA helicase DDX19A OS=Homo sapiens GN=DDX19A PE=1 SV=1	HUMAN	13	2.95388	0.263878	426.33
437	22.29	22.29	51.27	34.46	30.79	sp|P20810|ICAL_HUMAN	Calpastatin OS=Homo sapiens GN=CAST PE=1 SV=4	HUMAN	12	1.49495	0.0121047	1.3371
438	22.21	22.21	46.13	38.05	38.05	sp|P46777|RL5_HUMAN	60S ribosomal protein L5 OS=Homo sapiens GN=RPL5 PE=1 SV=3	HUMAN	21	1.43874	0.564013	3.89001
439	22.19	22.19	54.42	54.42	54.42	sp|P45880|VDAC2_HUMAN	Voltage-dependent anion-selective channel protein 2 OS=Homo sapiens GN=VDAC2 PE=1 SV=2	HUMAN	15	1.11961	0.208235	1.20964
440	22.17	22.17	47.95	46.69	46.69	sp|P05388|RLA0_HUMAN	60S acidic ribosomal protein P0 OS=Homo sapiens GN=RPLP0 PE=1 SV=1	HUMAN	21	1.4598	0.00039619	1.16172
441	22.16	22.16	43.29	39.22	32.09	sp|P30153|2AAA_HUMAN	Serine/threonine-protein phosphatase 2A 65 kDa regulatory subunit A alpha isoform OS=Homo sapiens GN=PPP2R1A PE=1 SV=4	HUMAN	16	1.23919	0.721135	3.80895
442	22.16	22.16	32.09	24.11	22.92	sp|Q9NSD9|SYFB_HUMAN	Phenylalanine--tRNA ligase beta subunit OS=Homo sapiens GN=FARSB PE=1 SV=3	HUMAN	12	1.20892	0.437687	1.67956
443	22	22	60.58	53.53	53.53	sp|P28066|PSA5_HUMAN	Proteasome subunit alpha type-5 OS=Homo sapiens GN=PSMA5 PE=1 SV=3	HUMAN	14	1.42755	0.115773	1.59262
444	21.96	21.96	30.82	15.45	15.45	sp|P27816|MAP4_HUMAN	Microtubule-associated protein 4 OS=Homo sapiens GN=MAP4 PE=1 SV=3	HUMAN	13	2.21834	0.255685	4.31672
445	21.96	21.96	36.77	26.91	23.17	sp|O94925|GLSK_HUMAN	Glutaminase kidney isoform, mitochondrial OS=Homo sapiens GN=GLS PE=1 SV=1	HUMAN	12	1.35019	0.166373	1.56991
446	21.94	21.94	42.43	36.49	32.43	sp|Q9Y617|SERC_HUMAN	Phosphoserine aminotransferase OS=Homo sapiens GN=PSAT1 PE=1 SV=2	HUMAN	13	4.68665	1.8e-05	1.57077
447	21.93	21.93	47.17	32.39	32.39	sp|O60701|UGDH_HUMAN	UDP-glucose 6-dehydrogenase OS=Homo sapiens GN=UGDH PE=1 SV=1	HUMAN	13	2.80022	3.87e-07	1.19616
448	21.92	21.92	39.76	37.93	36.31	sp|Q16658|FSCN1_HUMAN	Fascin OS=Homo sapiens GN=FSCN1 PE=1 SV=3	HUMAN	16	2.07836	0.280466	4.13121
449	21.88	21.88	28.91	18.42	16.38	sp|P43246|MSH2_HUMAN	DNA mismatch repair protein Msh2 OS=Homo sapiens GN=MSH2 PE=1 SV=1	HUMAN	13	1.58848	0.521371	4.65424
450	21.87	21.87	22	17.43	16.47	sp|Q9NZ08|ERAP1_HUMAN	Endoplasmic reticulum aminopeptidase 1 OS=Homo sapiens GN=ERAP1 PE=1 SV=3	HUMAN	13	0.176823	0.000716536	2.2325
451	21.83	21.83	67.98	56.58	56.58	sp|Q9HB71|CYBP_HUMAN	Calcyclin-binding protein OS=Homo sapiens GN=CACYBP PE=1 SV=2	HUMAN	15	3.04991	0.0271052	2.60391
452	21.81	22.04	26.89	20.33	16.23	sp|O60841|IF2P_HUMAN	Eukaryotic translation initiation factor 5B OS=Homo sapiens GN=EIF5B PE=1 SV=4	HUMAN	12	1.51286	0.44418	3.18327
453	21.68	21.68	34.05	26.65	26.65	sp|P49591|SYSC_HUMAN	Serine--tRNA ligase, cytoplasmic OS=Homo sapiens GN=SARS PE=1 SV=3	HUMAN	13	0.958323	0.680272	1.25812
454	21.59	21.59	27.93	19.52	17.72	sp|P32926|DSG3_HUMAN	Desmoglein-3 OS=Homo sapiens GN=DSG3 PE=1 SV=2	HUMAN	11	0.0474799	3.95e-05	2.65672
455	21.52	21.52	42.33	36.74	32.56	sp|P09429|HMGB1_HUMAN	High mobility group protein B1 OS=Homo sapiens GN=HMGB1 PE=1 SV=3	HUMAN	32	0.682309	0.510725	3.53505
456	21.48	21.48	48.52	36.9	29.61	sp|P17980|PRS6A_HUMAN	26S protease regulatory subunit 6A OS=Homo sapiens GN=PSMC3 PE=1 SV=3	HUMAN	14	1.6301	0.259315	2.45772
457	21.45	21.45	32.61	21.11	18.67	sp|O95202|LETM1_HUMAN	LETM1 and EF-hand domain-containing protein 1, mitochondrial OS=Homo sapiens GN=LETM1 PE=1 SV=1	HUMAN	11	1.17885	0.833302	5.45726
458	21.44	21.44	32.38	21.74	18.52	sp|Q14126|DSG2_HUMAN	Desmoglein-2 OS=Homo sapiens GN=DSG2 PE=1 SV=2	HUMAN	13	0.551644	0.512903	7.20908
459	21.42	21.42	42.95	40.13	40.13	sp|P13489|RINI_HUMAN	Ribonuclease inhibitor OS=Homo sapiens GN=RNH1 PE=1 SV=2	HUMAN	14	0.989337	0.846051	1.12735
460	21.34	27.22	31.76	23.26	21.25	sp|P06737|PYGL_HUMAN	Glycogen phosphorylase, liver form OS=Homo sapiens GN=PYGL PE=1 SV=4	HUMAN	14	1.5931	0.637241	8.14528
461	21.29	21.29	34.58	29.06	26.46	sp|P27694|RFA1_HUMAN	Replication protein A 70 kDa DNA-binding subunit OS=Homo sapiens GN=RPA1 PE=1 SV=2	HUMAN	15	1.1409	0.767153	2.60094
462	21.28	21.28	62.32	52.97	52.97	sp|P01876|IGHA1_HUMAN	Ig alpha-1 chain C region OS=Homo sapiens GN=IGHA1 PE=1 SV=2	HUMAN	18	0.0233676	0.00062867	2.92543
463	21.19	21.19	22.38	19.77	14.4	sp|O14617|AP3D1_HUMAN	AP-3 complex subunit delta-1 OS=Homo sapiens GN=AP3D1 PE=1 SV=1	HUMAN	13	1.21951	0.669484	2.73323
464	21.18	21.18	51.67	40.67	34	sp|O15144|ARPC2_HUMAN	Actin-related protein 2/3 complex subunit 2 OS=Homo sapiens GN=ARPC2 PE=1 SV=1	HUMAN	15	0.487322	0.114027	2.52166
465	21.06	29.53	38.38	29.68	22.65	sp|O95757|HS74L_HUMAN	Heat shock 70 kDa protein 4L OS=Homo sapiens GN=HSPA4L PE=1 SV=3	HUMAN	16	2.51252	1.13e-05	1.27064
466	21.05	21.05	35.56	22.96	22.96	sp|Q9UJS0|CMC2_HUMAN	Calcium-binding mitochondrial carrier protein Aralar2 OS=Homo sapiens GN=SLC25A13 PE=1 SV=2	HUMAN	12	1.63005	0.575997	8.17673
467	20.99	20.99	23.95	17.82	15.45	sp|P53992|SC24C_HUMAN	Protein transport protein Sec24C OS=Homo sapiens GN=SEC24C PE=1 SV=3	HUMAN	13	0.908943	0.813408	2.36837
468	20.98	23.01	29.56	16.59	16.59	sp|Q9BUJ2|HNRL1_HUMAN	Heterogeneous nuclear ribonucleoprotein U-like protein 1 OS=Homo sapiens GN=HNRNPUL1 PE=1 SV=2	HUMAN	15	1.08657	0.211801	1.14995
469	20.97	20.97	25.49	22.11	19.3	sp|P48147|PPCE_HUMAN	Prolyl endopeptidase OS=Homo sapiens GN=PREP PE=1 SV=2	HUMAN	11	0.994985	0.977764	1.47993
470	20.96	20.96	46.29	33.23	30.56	sp|P37837|TALDO_HUMAN	Transaldolase OS=Homo sapiens GN=TALDO1 PE=1 SV=2	HUMAN	21	1.10352	0.274012	1.20879
471	20.94	20.96	64.01	55.71	55.71	sp|P00491|PNPH_HUMAN	Purine nucleoside phosphorylase OS=Homo sapiens GN=PNP PE=1 SV=2	HUMAN	14	1.07794	0.884609	3.07463
472	20.91	20.91	55.12	47.64	43.31	sp|P18669|PGAM1_HUMAN	Phosphoglycerate mutase 1 OS=Homo sapiens GN=PGAM1 PE=1 SV=2	HUMAN	21	1.33731	0.586794	3.16844
473	20.88	22.67	58.84	51.36	46.26	sp|P06748|NPM_HUMAN	Nucleophosmin OS=Homo sapiens GN=NPM1 PE=1 SV=2	HUMAN	22	1.92026	0.000393274	1.27613
474	20.87	20.88	42.3	29.34	27.88	sp|P38606|VATA_HUMAN	V-type proton ATPase catalytic subunit A OS=Homo sapiens GN=ATP6V1A PE=1 SV=2	HUMAN	12	1.02219	0.974133	4.28911
475	20.83	22.68	44.4	30.65	23.58	sp|P12081|SYHC_HUMAN	Histidine--tRNA ligase, cytoplasmic OS=Homo sapiens GN=HARS PE=1 SV=2	HUMAN	10	1.40917	0.608722	4.19033
476	20.81	21.55	41.2	34.49	32.18	sp|Q8NBS9|TXND5_HUMAN	Thioredoxin domain-containing protein 5 OS=Homo sapiens GN=TXNDC5 PE=1 SV=2	HUMAN	15	0.382675	0.0486188	2.59462
477	20.8	20.8	61.79	59.91	59.91	sp|P61019|RAB2A_HUMAN	Ras-related protein Rab-2A OS=Homo sapiens GN=RAB2A PE=1 SV=1	HUMAN	17	1.08467	0.794484	1.984
478	20.77	20.77	48.69	32.96	32.96	sp|P02647|APOA1_HUMAN	Apolipoprotein A-I OS=Homo sapiens GN=APOA1 PE=1 SV=1	HUMAN	11	0.0343415	2.95e-05	2.84157
479	20.74	21.92	60.52	48.34	47.97	sp|P48739|PIPNB_HUMAN	Phosphatidylinositol transfer protein beta isoform OS=Homo sapiens GN=PITPNB PE=1 SV=2	HUMAN	13	1.46795	0.0707456	1.5265
480	20.73	20.74	43.65	33.73	30.75	sp|Q16401|PSMD5_HUMAN	26S proteasome non-ATPase regulatory subunit 5 OS=Homo sapiens GN=PSMD5 PE=1 SV=3	HUMAN	14	1.60852	4.91e-05	1.1693
481	20.72	21.93	43.32	30.97	28.14	sp|P49189|AL9A1_HUMAN	4-trimethylaminobutyraldehyde dehydrogenase OS=Homo sapiens GN=ALDH9A1 PE=1 SV=3	HUMAN	13	0.871931	0.865239	5.90149
482	20.71	20.71	32.41	20.81	20.81	sp|Q15459|SF3A1_HUMAN	Splicing factor 3A subunit 1 OS=Homo sapiens GN=SF3A1 PE=1 SV=1	HUMAN	13	0.988946	0.905367	1.22274
483	20.7	20.7	19.78	10.29	8.976	sp|Q12888|TP53B_HUMAN	Tumor suppressor p53-binding protein 1 OS=Homo sapiens GN=TP53BP1 PE=1 SV=2	HUMAN	11	1.54297	0.714645	13.0495
484	20.68	26.76	61.22	52.24	42.86	sp|P63104|1433Z_HUMAN	14-3-3 protein zeta/delta OS=Homo sapiens GN=YWHAZ PE=1 SV=1	HUMAN	35	1.09805	0.14208	1.14163
485	20.65	20.65	20.38	11.15	8.909	sp|Q9H583|HEAT1_HUMAN	HEAT repeat-containing protein 1 OS=Homo sapiens GN=HEATR1 PE=1 SV=3	HUMAN	15	1.65272	0.223687	2.34722
486	20.63	20.63	50.69	44.24	44.24	sp|O60664|PLIN3_HUMAN	Perilipin-3 OS=Homo sapiens GN=PLIN3 PE=1 SV=3	HUMAN	15	2.28591	9.7e-05	1.32645
487	20.6	20.6	24.65	20.34	13.33	sp|P78347|GTF2I_HUMAN	General transcription factor II-I OS=Homo sapiens GN=GTF2I PE=1 SV=2	HUMAN	10	1.23371	0.150293	1.35272
488	20.59	20.6	31.98	19	13.81	sp|Q15020|SART3_HUMAN	Squamous cell carcinoma antigen recognized by T-cells 3 OS=Homo sapiens GN=SART3 PE=1 SV=1	HUMAN	11	0.774926	0.761713	6.08218
489	20.55	20.55	31.92	21.17	21.17	sp|O95340|PAPS2_HUMAN	Bifunctional 3'-phosphoadenosine 5'-phosphosulfate synthase 2 OS=Homo sapiens GN=PAPSS2 PE=1 SV=2	HUMAN	11	1.93748	0.250385	3.37946
490	20.52	20.52	46.91	41.37	41.37	sp|Q96AG4|LRC59_HUMAN	Leucine-rich repeat-containing protein 59 OS=Homo sapiens GN=LRRC59 PE=1 SV=1	HUMAN	15	1.62498	0.0513678	1.63095
491	20.46	20.46	37.03	23.66	18.58	sp|P49589|SYCC_HUMAN	Cysteine--tRNA ligase, cytoplasmic OS=Homo sapiens GN=CARS PE=1 SV=3	HUMAN	11	0.89422	0.8609	3.89919
492	20.45	22.5	61.54	56	51.69	sp|P14550|AK1A1_HUMAN	Alcohol dehydrogenase [NADP(+)] OS=Homo sapiens GN=AKR1A1 PE=1 SV=3	HUMAN	15	0.347979	0.0827351	3.4347
493	20.4	20.4	39.74	32.82	27.44	sp|P29508|SPB3_HUMAN	Serpin B3 OS=Homo sapiens GN=SERPINB3 PE=1 SV=2	HUMAN	17	0.0216644	0.00250091	5.80184
494	20.38	29.12	43.6	33.49	28.59	sp|O43390|HNRPR_HUMAN	Heterogeneous nuclear ribonucleoprotein R OS=Homo sapiens GN=HNRNPR PE=1 SV=1	HUMAN	17	0.983467	0.785511	1.14395
495	20.36	20.36	42.86	37.22	30.83	sp|P62424|RL7A_HUMAN	60S ribosomal protein L7a OS=Homo sapiens GN=RPL7A PE=1 SV=2	HUMAN	14	1.42793	0.500939	3.11635
496	20.32	20.32	42.42	22.01	18.52	sp|P05164|PERM_HUMAN	Myeloperoxidase OS=Homo sapiens GN=MPO PE=1 SV=1	HUMAN	11	0.0938599	0.200391	55.9908
497	20.3	20.3	51.11	41.59	39.37	sp|P05198|IF2A_HUMAN	Eukaryotic translation initiation factor 2 subunit 1 OS=Homo sapiens GN=EIF2S1 PE=1 SV=3	HUMAN	10	2.23047	5.98e-05	1.31029
498	20.27	20.27	35.19	14.6	10.79	sp|Q8IVF2|AHNK2_HUMAN	Protein AHNAK2 OS=Homo sapiens GN=AHNAK2 PE=1 SV=2	HUMAN	18	1.88745	0.309911	3.58692
499	20.27	20.27	37.97	25.95	23	sp|P55084|ECHB_HUMAN	Trifunctional enzyme subunit beta, mitochondrial OS=Homo sapiens GN=HADHB PE=1 SV=3	HUMAN	10	0.657907	0.118424	1.73102
500	20.19	20.19	40.39	40.39	35.93	sp|P11177|ODPB_HUMAN	Pyruvate dehydrogenase E1 component subunit beta, mitochondrial OS=Homo sapiens GN=PDHB PE=1 SV=3	HUMAN	12	0.906025	0.287399	1.22102
501	20.16	20.16	74.88	64.25	55.56	sp|P51149|RAB7A_HUMAN	Ras-related protein Rab-7a OS=Homo sapiens GN=RAB7A PE=1 SV=1	HUMAN	13	1.52162	0.53815	4.33697
502	20.15	62.05	72.25	67.58	64.41	sp|P02533|K1C14_HUMAN	Keratin, type I cytoskeletal 14 OS=Homo sapiens GN=KRT14 PE=1 SV=4	HUMAN	53	0.0259606	4.93e-06	2.51365
503	20.14	20.14	46.21	41.16	41.16	sp|P47756|CAPZB_HUMAN	F-actin-capping protein subunit beta OS=Homo sapiens GN=CAPZB PE=1 SV=4	HUMAN	16	0.651305	0.000940348	1.22264
504	20.13	20.13	30.65	16.04	14.01	sp|P11498|PYC_HUMAN	Pyruvate carboxylase, mitochondrial OS=Homo sapiens GN=PC PE=1 SV=2	HUMAN	11	1.76193	0.127916	2.12206
505	20.12	20.14	45.65	31.4	28.5	sp|P30740|ILEU_HUMAN	Leukocyte elastase inhibitor OS=Homo sapiens GN=SERPINB1 PE=1 SV=1	HUMAN	15	0.422416	0.00143117	1.53809
506	20.08	20.08	38.51	24.21	19.53	sp|Q02809|PLOD1_HUMAN	Procollagen-lysine,2-oxoglutarate 5-dioxygenase 1 OS=Homo sapiens GN=PLOD1 PE=1 SV=2	HUMAN	12	1.16064	0.833398	5.02116
507	20.07	20.07	34.74	26.28	23.21	sp|P08237|PFKAM_HUMAN	ATP-dependent 6-phosphofructokinase, muscle type OS=Homo sapiens GN=PFKM PE=1 SV=2	HUMAN	15	2.16922	0.360791	6.16725
508	20.06	20.07	42.76	26.64	26.64	sp|Q13838|DX39B_HUMAN	Spliceosome RNA helicase DDX39B OS=Homo sapiens GN=DDX39B PE=1 SV=1	HUMAN	12	1.34209	0.0854601	1.48581
509	20.04	20.04	42.36	28.01	28.01	sp|Q96I99|SUCB2_HUMAN	Succinyl-CoA ligase [GDP-forming] subunit beta, mitochondrial OS=Homo sapiens GN=SUCLG2 PE=1 SV=2	HUMAN	13	0.552938	0.00528629	1.45074
510	20.02	20.02	42.33	34.1	30.66	sp|P62495|ERF1_HUMAN	Eukaryotic peptide chain release factor subunit 1 OS=Homo sapiens GN=ETF1 PE=1 SV=3	HUMAN	12	1.70454	0.318017	3.09745
511	20.02	20.02	58.99	55.06	55.06	sp|Q15365|PCBP1_HUMAN	Poly(rC)-binding protein 1 OS=Homo sapiens GN=PCBP1 PE=1 SV=2	HUMAN	16	1.20098	0.169831	1.32305
512	20.01	20.01	44.97	38.99	36.48	sp|P60891|PRPS1_HUMAN	Ribose-phosphate pyrophosphokinase 1 OS=Homo sapiens GN=PRPS1 PE=1 SV=2	HUMAN	12	2.09381	0.00712238	1.49854
513	20.01	20.01	49.66	40.34	40.34	sp|P30084|ECHM_HUMAN	Enoyl-CoA hydratase, mitochondrial OS=Homo sapiens GN=ECHS1 PE=1 SV=4	HUMAN	11	0.855178	0.806687	4.16298
514	20	20	36.31	20.07	20.07	sp|P22059|OSBP1_HUMAN	Oxysterol-binding protein 1 OS=Homo sapiens GN=OSBP PE=1 SV=1	HUMAN	12	0.759894	0.122655	1.43735
515	20	20	36.7	30.69	30.69	sp|Q13283|G3BP1_HUMAN	Ras GTPase-activating protein-binding protein 1 OS=Homo sapiens GN=G3BP1 PE=1 SV=1	HUMAN	16	1.95695	8.04e-07	1.14903
516	19.97	19.97	24.24	17.37	15.31	sp|P14735|IDE_HUMAN	Insulin-degrading enzyme OS=Homo sapiens GN=IDE PE=1 SV=4	HUMAN	13	0.978152	0.820629	1.23867
517	19.97	19.97	17.05	14.74	12.21	sp|Q9H0D6|XRN2_HUMAN	5'-3' exoribonuclease 2 OS=Homo sapiens GN=XRN2 PE=1 SV=1	HUMAN	10	1.37843	0.705403	6.08762
518	19.96	26	42.04	39.18	39.18	sp|P27348|1433T_HUMAN	14-3-3 protein theta OS=Homo sapiens GN=YWHAQ PE=1 SV=1	HUMAN	22	1.88792	0.0117092	1.5844
519	19.95	19.95	37.14	19.07	18.85	sp|Q7Z2W4|ZCCHV_HUMAN	Zinc finger CCCH-type antiviral protein 1 OS=Homo sapiens GN=ZC3HAV1 PE=1 SV=3	HUMAN	11	1.77142	0.223586	2.66931
520	19.95	19.95	70.16	56.59	56.59	sp|Q9UKY7|CDV3_HUMAN	Protein CDV3 homolog OS=Homo sapiens GN=CDV3 PE=1 SV=1	HUMAN	14	2.2179	3.32e-06	1.21221
521	19.94	19.94	36.68	29.56	26.28	sp|O43776|SYNC_HUMAN	Asparagine--tRNA ligase, cytoplasmic OS=Homo sapiens GN=NARS PE=1 SV=1	HUMAN	14	1.4015	0.533038	3.20523
522	19.85	19.85	35.22	33.75	29.35	sp|Q6NUK1|SCMC1_HUMAN	Calcium-binding mitochondrial carrier protein SCaMC-1 OS=Homo sapiens GN=SLC25A24 PE=1 SV=2	HUMAN	10	0.641758	0.488045	4.0056
523	19.84	19.84	66.17	58.21	58.21	sp|Q01995|TAGL_HUMAN	Transgelin OS=Homo sapiens GN=TAGLN PE=1 SV=4	HUMAN	13	0.162699	0.0348686	5.25042
524	19.82	19.82	60.82	48.49	35.62	sp|Q9Y2Z0|SUGT1_HUMAN	Suppressor of G2 allele of SKP1 homolog OS=Homo sapiens GN=SUGT1 PE=1 SV=3	HUMAN	12	2.63778	0.42929	14.6843
525	19.82	19.82	37.47	35.2	33.54	sp|P52209|6PGD_HUMAN	6-phosphogluconate dehydrogenase, decarboxylating OS=Homo sapiens GN=PGD PE=1 SV=3	HUMAN	12	1.05217	0.503382	1.19894
526	19.75	19.75	53.85	37.12	35.12	sp|Q99623|PHB2_HUMAN	Prohibitin-2 OS=Homo sapiens GN=PHB2 PE=1 SV=2	HUMAN	12	1.20702	0.0270267	1.17312
527	19.74	19.75	43.55	39.11	34.68	sp|P18124|RL7_HUMAN	60S ribosomal protein L7 OS=Homo sapiens GN=RPL7 PE=1 SV=1	HUMAN	16	1.41582	0.0162902	1.29354
528	19.73	19.73	43.1	39.41	34.98	sp|P00738|HPT_HUMAN	Haptoglobin OS=Homo sapiens GN=HP PE=1 SV=1	HUMAN	11	0.176123	0.0397193	5.14
529	19.72	19.72	34.97	33.33	29.74	sp|P07910|HNRPC_HUMAN	Heterogeneous nuclear ribonucleoproteins C1/C2 OS=Homo sapiens GN=HNRNPC PE=1 SV=4	HUMAN	25	1.14654	0.0657407	1.15952
530	19.69	19.69	55.03	39.35	39.35	sp|O95433|AHSA1_HUMAN	Activator of 90 kDa heat shock protein ATPase homolog 1 OS=Homo sapiens GN=AHSA1 PE=1 SV=1	HUMAN	13	3.65879	0.120446	5.53253
531	19.65	19.65	42.94	33.92	32.75	sp|P07954|FUMH_HUMAN	Fumarate hydratase, mitochondrial OS=Homo sapiens GN=FH PE=1 SV=3	HUMAN	13	0.789039	0.429013	1.89734
532	19.63	19.63	28.72	15.16	10.73	sp|Q9Y2A7|NCKP1_HUMAN	Nck-associated protein 1 OS=Homo sapiens GN=NCKAP1 PE=1 SV=1	HUMAN	9	1.08149	0.88484	3.28488
533	19.59	19.59	36.24	28.38	25.98	sp|Q9BY44|EIF2A_HUMAN	Eukaryotic translation initiation factor 2A OS=Homo sapiens GN=EIF2A PE=1 SV=3	HUMAN	11	1.29536	0.618904	3.07508
534	19.57	27.8	41.53	30.95	30.95	sp|P51991|ROA3_HUMAN	Heterogeneous nuclear ribonucleoprotein A3 OS=Homo sapiens GN=HNRNPA3 PE=1 SV=2	HUMAN	20	0.76618	0.054337	1.31302
535	19.54	19.58	29.06	14.62	12.18	sp|Q12965|MYO1E_HUMAN	Unconventional myosin-Ie OS=Homo sapiens GN=MYO1E PE=1 SV=2	HUMAN	11	1.77296	0.373795	4.06307
536	19.54	19.54	33.77	25	23.46	sp|O00232|PSD12_HUMAN	26S proteasome non-ATPase regulatory subunit 12 OS=Homo sapiens GN=PSMD12 PE=1 SV=3	HUMAN	10	1.73551	0.00118431	1.31568
537	19.53	31.66	65.73	57.66	57.66	sp|P67936|TPM4_HUMAN	Tropomyosin alpha-4 chain OS=Homo sapiens GN=TPM4 PE=1 SV=3	HUMAN	26	0.388513	0.00308004	1.40694
538	19.53	19.53	33.02	21.03	21.03	sp|Q8WVM8|SCFD1_HUMAN	Sec1 family domain-containing protein 1 OS=Homo sapiens GN=SCFD1 PE=1 SV=4	HUMAN	11	0.666587	0.000399433	1.16411
539	19.5	19.5	49.8	35.51	33.67	sp|O14879|IFIT3_HUMAN	Interferon-induced protein with tetratricopeptide repeats 3 OS=Homo sapiens GN=IFIT3 PE=1 SV=1	HUMAN	12	0.247758	0.016955	2.96521
540	19.49	19.49	60.63	49.77	40.72	sp|Q13242|SRSF9_HUMAN	Serine/arginine-rich splicing factor 9 OS=Homo sapiens GN=SRSF9 PE=1 SV=1	HUMAN	10	1.08529	0.707701	1.62531
541	19.48	19.48	26.32	24.14	21.6	sp|P19525|E2AK2_HUMAN	Interferon-induced, double-stranded RNA-activated protein kinase OS=Homo sapiens GN=EIF2AK2 PE=1 SV=2	HUMAN	10	0.753698	0.000566918	1.13533
542	19.43	19.43	30.07	17.85	14.13	sp|O94906|PRP6_HUMAN	Pre-mRNA-processing factor 6 OS=Homo sapiens GN=PRPF6 PE=1 SV=1	HUMAN	10	1.22698	0.322278	1.54914
543	19.4	19.4	20.76	10.96	10.96	sp|Q9HAV4|XPO5_HUMAN	Exportin-5 OS=Homo sapiens GN=XPO5 PE=1 SV=1	HUMAN	14	2.60159	0.0022193	1.61856
544	19.4	19.4	60.51	57.25	54.35	sp|Q9NQR4|NIT2_HUMAN	Omega-amidase NIT2 OS=Homo sapiens GN=NIT2 PE=1 SV=1	HUMAN	10	1.05675	0.917094	3.20995
545	19.39	21.43	42.77	27.72	25.15	sp|P50995|ANX11_HUMAN	Annexin A11 OS=Homo sapiens GN=ANXA11 PE=1 SV=1	HUMAN	12	0.817443	0.105193	1.28807
546	19.37	19.37	29.02	25.6	23.76	sp|P23142|FBLN1_HUMAN	Fibulin-1 OS=Homo sapiens GN=FBLN1 PE=1 SV=4	HUMAN	11	0.114968	0.00836908	4.28697
547	19.28	20.62	22.81	11.19	10.27	sp|Q92538|GBF1_HUMAN	Golgi-specific brefeldin A-resistance guanine nucleotide exchange factor 1 OS=Homo sapiens GN=GBF1 PE=1 SV=2	HUMAN	13	0.800846	0.583188	2.35875
548	19.26	21.32	49.82	43.06	37.72	sp|P29692|EF1D_HUMAN	Elongation factor 1-delta OS=Homo sapiens GN=EEF1D PE=1 SV=5	HUMAN	14	1.80697	3.36e-05	1.17877
549	19.23	19.23	57.96	52.55	49.55	sp|P13804|ETFA_HUMAN	Electron transfer flavoprotein subunit alpha, mitochondrial OS=Homo sapiens GN=ETFA PE=1 SV=1	HUMAN	13	1.00151	0.985394	1.20205
550	19.2	19.2	46.02	29.87	26.99	sp|O43615|TIM44_HUMAN	Mitochondrial import inner membrane translocase subunit TIM44 OS=Homo sapiens GN=TIMM44 PE=1 SV=2	HUMAN	11	1.35443	0.0757433	1.4112
551	19.2	19.2	40.66	38.38	32.58	sp|Q9NTK5|OLA1_HUMAN	Obg-like ATPase 1 OS=Homo sapiens GN=OLA1 PE=1 SV=2	HUMAN	11	1.54646	0.544753	4.90204
552	19.18	19.18	46.95	43.4	38.83	sp|P61160|ARP2_HUMAN	Actin-related protein 2 OS=Homo sapiens GN=ACTR2 PE=1 SV=1	HUMAN	17	0.448046	0.0818695	2.52145
553	19.17	19.17	59	50.5	50.5	sp|P61026|RAB10_HUMAN	Ras-related protein Rab-10 OS=Homo sapiens GN=RAB10 PE=1 SV=1	HUMAN	11	0.739207	0.0184046	1.25919
554	19.13	19.13	46.28	29.74	25.42	sp|P27797|CALR_HUMAN	Calreticulin OS=Homo sapiens GN=CALR PE=1 SV=1	HUMAN	21	0.384739	0.101777	3.27347
555	19.1	19.11	26.49	16.11	16.11	sp|O95786|DDX58_HUMAN	Probable ATP-dependent RNA helicase DDX58 OS=Homo sapiens GN=DDX58 PE=1 SV=2	HUMAN	13	0.343181	0.358785	12.2024
556	19.1	19.1	46.99	43.84	39.54	sp|Q6IBS0|TWF2_HUMAN	Twinfilin-2 OS=Homo sapiens GN=TWF2 PE=1 SV=2	HUMAN	13	0.677456	0.0117322	1.31303
557	19.09	19.1	30.95	19.17	14.04	sp|O75534|CSDE1_HUMAN	Cold shock domain-containing protein E1 OS=Homo sapiens GN=CSDE1 PE=1 SV=2	HUMAN	9	1.98074	0.367751	4.86496
558	19.08	19.08	20.56	10.57	9.698	sp|O60449|LY75_HUMAN	Lymphocyte antigen 75 OS=Homo sapiens GN=LY75 PE=1 SV=3	HUMAN	11	0.0364288	0.000321755	3.56833
559	19.07	19.07	30.98	18.01	18.01	sp|O94874|UFL1_HUMAN	E3 UFM1-protein ligase 1 OS=Homo sapiens GN=UFL1 PE=1 SV=2	HUMAN	11	0.694905	0.0364551	1.39845
560	19.06	19.06	65.1	54.36	54.36	sp|P62158|CALM_HUMAN	Calmodulin OS=Homo sapiens GN=CALM1 PE=1 SV=2	HUMAN	20	0.852067	0.613948	2.08879
561	19.04	19.04	26.63	21.79	21.79	sp|O75131|CPNE3_HUMAN	Copine-3 OS=Homo sapiens GN=CPNE3 PE=1 SV=1	HUMAN	11	1.14492	0.134618	1.20624
562	19.03	19.03	26.95	14.84	14.84	sp|O60271|JIP4_HUMAN	C-Jun-amino-terminal kinase-interacting protein 4 OS=Homo sapiens GN=SPAG9 PE=1 SV=4	HUMAN	11	2.32676	0.358919	7.07524
563	19.03	19.03	35.05	30.89	25.54	sp|Q9UHG3|PCYOX_HUMAN	Prenylcysteine oxidase 1 OS=Homo sapiens GN=PCYOX1 PE=1 SV=3	HUMAN	9	0.654165	0.0210586	1.41071
564	19.01	19.01	35.5	17.35	16.44	sp|Q9BXP5|SRRT_HUMAN	Serrate RNA effector molecule homolog OS=Homo sapiens GN=SRRT PE=1 SV=1	HUMAN	12	0.969753	0.966256	4.84338
565	18.97	18.97	29.98	16.73	10.64	sp|P08603|CFAH_HUMAN	Complement factor H OS=Homo sapiens GN=CFH PE=1 SV=4	HUMAN	9	0.179741	0.118066	9.58609
566	18.9	24.56	46.38	37.68	32.37	sp|O75874|IDHC_HUMAN	Isocitrate dehydrogenase [NADP] cytoplasmic OS=Homo sapiens GN=IDH1 PE=1 SV=2	HUMAN	15	0.886398	0.293306	1.27408
567	18.89	18.9	34.6	14.63	10.59	sp|Q92878|RAD50_HUMAN	DNA repair protein RAD50 OS=Homo sapiens GN=RAD50 PE=1 SV=1	HUMAN	12	1.18774	0.542502	1.82673
568	18.88	18.88	28.41	14.88	12.86	sp|P42285|SK2L2_HUMAN	Superkiller viralicidic activity 2-like 2 OS=Homo sapiens GN=SKIV2L2 PE=1 SV=3	HUMAN	11	1.43005	0.518443	3.28945
569	18.86	18.87	17.64	8.617	8.091	sp|Q5UIP0|RIF1_HUMAN	Telomere-associated protein RIF1 OS=Homo sapiens GN=RIF1 PE=1 SV=2	HUMAN	13	1.81771	0.316359	3.50068
570	18.84	19.59	45.92	24.11	19.77	sp|Q01813|PFKAP_HUMAN	ATP-dependent 6-phosphofructokinase, platelet type OS=Homo sapiens GN=PFKP PE=1 SV=2	HUMAN	13	1.76443	0.423067	4.62031
571	18.83	18.83	20.61	19.04	14.63	sp|Q14157|UBP2L_HUMAN	Ubiquitin-associated protein 2-like OS=Homo sapiens GN=UBAP2L PE=1 SV=2	HUMAN	10	2.86764	0.220988	6.38723
572	18.8	18.8	28.89	20.17	18.63	sp|Q9UH65|SWP70_HUMAN	Switch-associated protein 70 OS=Homo sapiens GN=SWAP70 PE=1 SV=1	HUMAN	9	0.855571	0.0223041	1.13665
573	18.75	18.76	20.9	12.18	11.41	sp|Q16363|LAMA4_HUMAN	Laminin subunit alpha-4 OS=Homo sapiens GN=LAMA4 PE=1 SV=4	HUMAN	15	0.383866	0.292368	6.93472
574	18.73	19.9	30.1	25.77	25.77	sp|P51648|AL3A2_HUMAN	Fatty aldehyde dehydrogenase OS=Homo sapiens GN=ALDH3A2 PE=1 SV=1	HUMAN	11	1.13993	0.433974	1.43584
575	18.73	18.73	62.78	60.56	60.56	sp|P18085|ARF4_HUMAN	ADP-ribosylation factor 4 OS=Homo sapiens GN=ARF4 PE=1 SV=3	HUMAN	14	0.946703	0.804606	1.77759
576	18.71	18.71	47.16	33.86	28.38	sp|P21281|VATB2_HUMAN	V-type proton ATPase subunit B, brain isoform OS=Homo sapiens GN=ATP6V1B2 PE=1 SV=3	HUMAN	12	0.867765	0.782392	3.14226
577	18.69	18.69	28.16	18.38	18.38	sp|Q15437|SC23B_HUMAN	Protein transport protein Sec23B OS=Homo sapiens GN=SEC23B PE=1 SV=2	HUMAN	11	0.460393	0.00210516	1.49312
578	18.68	18.68	50.8	35.17	27.13	sp|P18031|PTN1_HUMAN	Tyrosine-protein phosphatase non-receptor type 1 OS=Homo sapiens GN=PTPN1 PE=1 SV=1	HUMAN	12	0.721932	0.0326335	1.33934
579	18.66	19.14	41.52	25.06	19.7	sp|Q99459|CDC5L_HUMAN	Cell division cycle 5-like protein OS=Homo sapiens GN=CDC5L PE=1 SV=2	HUMAN	11	1.06518	0.314879	1.14219
580	18.62	18.62	33.09	18.17	16.99	sp|P16435|NCPR_HUMAN	NADPH--cytochrome P450 reductase OS=Homo sapiens GN=POR PE=1 SV=2	HUMAN	11	1.65462	0.466863	4.4075
581	18.6	20.92	37.11	31.08	31.08	sp|P52597|HNRPF_HUMAN	Heterogeneous nuclear ribonucleoprotein F OS=Homo sapiens GN=HNRNPF PE=1 SV=3	HUMAN	13	0.894605	0.0927914	1.14621
582	18.58	18.62	27.51	10.65	8.257	sp|O60437|PEPL_HUMAN	Periplakin OS=Homo sapiens GN=PPL PE=1 SV=4	HUMAN	11	0.571649	0.293507	3.03199
583	18.55	18.55	44.19	35.12	32.79	sp|P00505|AATM_HUMAN	Aspartate aminotransferase, mitochondrial OS=Homo sapiens GN=GOT2 PE=1 SV=3	HUMAN	12	1.06498	0.302703	1.13913
584	18.55	18.55	50.29	36.76	32.06	sp|P25685|DNJB1_HUMAN	DnaJ homolog subfamily B member 1 OS=Homo sapiens GN=DNAJB1 PE=1 SV=4	HUMAN	10	1.45429	0.184712	1.87039
585	18.53	18.53	41.12	23.75	18.36	sp|Q12874|SF3A3_HUMAN	Splicing factor 3A subunit 3 OS=Homo sapiens GN=SF3A3 PE=1 SV=1	HUMAN	10	1.11371	0.853191	3.59367
586	18.52	18.52	34.68	22.54	20.62	sp|O60749|SNX2_HUMAN	Sorting nexin-2 OS=Homo sapiens GN=SNX2 PE=1 SV=2	HUMAN	9	0.866965	0.547606	1.70642
587	18.5	18.5	40.12	27.59	20.35	sp|P48444|COPD_HUMAN	Coatomer subunit delta OS=Homo sapiens GN=ARCN1 PE=1 SV=1	HUMAN	11	0.901458	0.549293	1.44716
588	18.49	18.49	34.22	28.54	24.76	sp|P52292|IMA1_HUMAN	Importin subunit alpha-1 OS=Homo sapiens GN=KPNA2 PE=1 SV=1	HUMAN	9	4.04701	0.0288984	3.37984
589	18.48	20.51	55.2	40.13	35.03	sp|Q15233|NONO_HUMAN	Non-POU domain-containing octamer-binding protein OS=Homo sapiens GN=NONO PE=1 SV=4	HUMAN	13	1.13473	0.170777	1.21176
590	18.47	18.47	27.03	23.19	19.79	sp|P16278|BGAL_HUMAN	Beta-galactosidase OS=Homo sapiens GN=GLB1 PE=1 SV=2	HUMAN	10	0.716159	0.601243	4.23301
591	18.45	18.45	31.49	14.18	12.89	sp|Q13423|NNTM_HUMAN	NAD(P) transhydrogenase, mitochondrial OS=Homo sapiens GN=NNT PE=1 SV=3	HUMAN	10	0.377541	0.166838	4.28727
592	18.44	18.44	43.68	38.51	38.51	sp|P40121|CAPG_HUMAN	Macrophage-capping protein OS=Homo sapiens GN=CAPG PE=1 SV=2	HUMAN	13	0.289759	0.000858671	1.56603
593	18.43	18.44	20.69	9.232	9.232	sp|P55268|LAMB2_HUMAN	Laminin subunit beta-2 OS=Homo sapiens GN=LAMB2 PE=1 SV=2	HUMAN	12	0.241947	0.0904101	5.4732
594	18.42	18.42	40.55	27.04	23.05	sp|Q9NZI8|IF2B1_HUMAN	Insulin-like growth factor 2 mRNA-binding protein 1 OS=Homo sapiens GN=IGF2BP1 PE=1 SV=2	HUMAN	9	9.79862	0.0362558	7.99917
595	18.37	18.37	31.88	25.09	23.52	sp|P21589|5NTD_HUMAN	5'-nucleotidase OS=Homo sapiens GN=NT5E PE=1 SV=1	HUMAN	10	2.48527	0.000372137	1.36447
596	18.36	18.39	28.07	14.1	10.77	sp|Q15075|EEA1_HUMAN	Early endosome antigen 1 OS=Homo sapiens GN=EEA1 PE=1 SV=2	HUMAN	11	1.12881	0.799983	2.77092
597	18.36	18.36	31.81	13.77	11.91	sp|Q9C0C2|TB182_HUMAN	182 kDa tankyrase-1-binding protein OS=Homo sapiens GN=TNKS1BP1 PE=1 SV=4	HUMAN	13	0.652208	0.709722	12.0145
598	18.35	18.35	48.73	36.72	30.25	sp|P35998|PRS7_HUMAN	26S protease regulatory subunit 7 OS=Homo sapiens GN=PSMC2 PE=1 SV=3	HUMAN	12	1.5387	0.584833	5.47813
599	18.33	18.33	44	44	36.63	sp|P26368|U2AF2_HUMAN	Splicing factor U2AF 65 kDa subunit OS=Homo sapiens GN=U2AF2 PE=1 SV=4	HUMAN	10	1.34175	0.34913	1.97721
600	18.27	18.27	33.58	29.39	27.44	sp|Q86UX7|URP2_HUMAN	Fermitin family homolog 3 OS=Homo sapiens GN=FERMT3 PE=1 SV=1	HUMAN	12	0.128081	0.0325679	6.22546
601	18.22	18.22	56.04	43.96	40.42	sp|P11172|UMPS_HUMAN	Uridine 5'-monophosphate synthase OS=Homo sapiens GN=UMPS PE=1 SV=1	HUMAN	12	2.06636	0.377608	6.18655
602	18.2	18.2	16.65	10.84	9.964	sp|Q14112|NID2_HUMAN	Nidogen-2 OS=Homo sapiens GN=NID2 PE=1 SV=3	HUMAN	10	0.0300331	2.72e-05	2.76495
603	18.19	18.19	54	46.5	42	sp|Q9BTV4|TMM43_HUMAN	Transmembrane protein 43 OS=Homo sapiens GN=TMEM43 PE=1 SV=1	HUMAN	11	0.794939	0.147734	1.39132
604	18.18	18.18	28.1	18.89	15.7	sp|Q8IY81|SPB1_HUMAN	pre-rRNA processing protein FTSJ3 OS=Homo sapiens GN=FTSJ3 PE=1 SV=2	HUMAN	9	2.47457	0.176961	4.26052
605	18.18	18.18	76.3	76.3	69.63	sp|Q01469|FABP5_HUMAN	Fatty acid-binding protein, epidermal OS=Homo sapiens GN=FABP5 PE=1 SV=3	HUMAN	13	1.3899	0.00902147	1.24816
606	18.15	18.15	57.79	41.18	41.18	sp|O43396|TXNL1_HUMAN	Thioredoxin-like protein 1 OS=Homo sapiens GN=TXNL1 PE=1 SV=3	HUMAN	9	1.08571	0.907371	5.01396
607	18.14	18.14	24.12	16.74	12.79	sp|O43592|XPOT_HUMAN	Exportin-T OS=Homo sapiens GN=XPOT PE=1 SV=2	HUMAN	9	1.91566	8.28e-05	1.24303
608	18.11	18.22	23.83	16.03	11.49	sp|P46977|STT3A_HUMAN	Dolichyl-diphosphooligosaccharide--protein glycosyltransferase subunit STT3A OS=Homo sapiens GN=STT3A PE=1 SV=2	HUMAN	9	0.58445	0.0109755	1.45663
609	18.1	18.1	57.69	57.69	57.69	sp|P62979|RS27A_HUMAN	Ubiquitin-40S ribosomal protein S27a OS=Homo sapiens GN=RPS27A PE=1 SV=2	HUMAN	21	1.15228	0.115042	1.20719
610	18.09	18.09	58.78	43.35	40.96	sp|P61163|ACTZ_HUMAN	Alpha-centractin OS=Homo sapiens GN=ACTR1A PE=1 SV=1	HUMAN	10	1.15932	0.882024	11.4051
611	18.09	18.09	23.72	15.81	15.81	sp|Q13619|CUL4A_HUMAN	Cullin-4A OS=Homo sapiens GN=CUL4A PE=1 SV=3	HUMAN	11	1.14432	0.696415	2.71368
612	18.09	18.09	84.29	78.57	72.86	sp|P07737|PROF1_HUMAN	Profilin-1 OS=Homo sapiens GN=PFN1 PE=1 SV=2	HUMAN	17	0.632871	0.098219	1.76372
613	18.08	18.08	39.96	32.09	30.51	sp|Q9Y285|SYFA_HUMAN	Phenylalanine--tRNA ligase alpha subunit OS=Homo sapiens GN=FARSA PE=1 SV=3	HUMAN	11	1.39926	0.0269305	1.32624
614	18.03	18.03	46.11	32.71	32.71	sp|P22087|FBRL_HUMAN	rRNA 2'-O-methyltransferase fibrillarin OS=Homo sapiens GN=FBL PE=1 SV=2	HUMAN	10	0.964293	0.842596	1.50495
615	18.02	18.02	34.19	23.56	20.06	sp|O00116|ADAS_HUMAN	Alkyldihydroxyacetonephosphate synthase, peroxisomal OS=Homo sapiens GN=AGPS PE=1 SV=1	HUMAN	10	2.0027	0.316413	4.47561
616	18	18.07	38.74	30.11	22.74	sp|Q9UBB4|ATX10_HUMAN	Ataxin-10 OS=Homo sapiens GN=ATXN10 PE=1 SV=1	HUMAN	9	1.56207	0.634769	8.36966
617	18	18	25.89	17.77	17.77	sp|P17812|PYRG1_HUMAN	CTP synthase 1 OS=Homo sapiens GN=CTPS1 PE=1 SV=2	HUMAN	9	2.36265	0.150961	3.48536
618	18	18	31.37	31.37	31.37	sp|O00303|EIF3F_HUMAN	Eukaryotic translation initiation factor 3 subunit F OS=Homo sapiens GN=EIF3F PE=1 SV=1	HUMAN	10	1.72584	0.39364	4.13727
619	18	18	49.52	49.52	49.52	sp|P62241|RS8_HUMAN	40S ribosomal protein S8 OS=Homo sapiens GN=RPS8 PE=1 SV=2	HUMAN	19	1.45507	6.18e-05	1.12843
620	18	18	39.75	39.75	39.75	sp|O75947|ATP5H_HUMAN	ATP synthase subunit d, mitochondrial OS=Homo sapiens GN=ATP5H PE=1 SV=3	HUMAN	12	0.851027	0.806401	4.66967
621	17.96	17.96	34.4	21.63	21.63	sp|Q9Y262|EIF3L_HUMAN	Eukaryotic translation initiation factor 3 subunit L OS=Homo sapiens GN=EIF3L PE=1 SV=1	HUMAN	11	1.39647	0.505494	2.97202
622	17.92	18.01	48.51	44.78	44.78	sp|Q15691|MARE1_HUMAN	Microtubule-associated protein RP/EB family member 1 OS=Homo sapiens GN=MAPRE1 PE=1 SV=3	HUMAN	14	1.11359	0.655337	1.70784
623	17.92	17.92	32.55	18.23	15.63	sp|Q13618|CUL3_HUMAN	Cullin-3 OS=Homo sapiens GN=CUL3 PE=1 SV=2	HUMAN	10	0.966474	0.539204	1.13309
624	17.86	18.02	27.05	17.48	13.71	sp|O00267|SPT5H_HUMAN	Transcription elongation factor SPT5 OS=Homo sapiens GN=SUPT5H PE=1 SV=1	HUMAN	10	1.94027	0.506917	8.38687
625	17.84	19.09	24.8	20.49	20.49	sp|P20073|ANXA7_HUMAN	Annexin A7 OS=Homo sapiens GN=ANXA7 PE=1 SV=3	HUMAN	12	0.859285	0.410019	1.52064
626	17.83	39.32	75.07	71.88	68.44	sp|P62736|ACTA_HUMAN	Actin, aortic smooth muscle OS=Homo sapiens GN=ACTA2 PE=1 SV=1	HUMAN	68	0.509646	0.579811	14.7882
627	17.8	17.8	45.05	39.11	33.17	sp|P13861|KAP2_HUMAN	cAMP-dependent protein kinase type II-alpha regulatory subunit OS=Homo sapiens GN=PRKAR2A PE=1 SV=2	HUMAN	11	1.06214	0.456075	1.21161
628	17.79	17.79	39.68	31.09	29.93	sp|P55010|IF5_HUMAN	Eukaryotic translation initiation factor 5 OS=Homo sapiens GN=EIF5 PE=1 SV=2	HUMAN	10	2.11455	0.311613	4.94749
629	17.74	17.74	33.91	26.37	21.35	sp|P48506|GSH1_HUMAN	Glutamate--cysteine ligase catalytic subunit OS=Homo sapiens GN=GCLC PE=1 SV=2	HUMAN	10	2.20358	0.294806	4.98597
630	17.66	17.66	34.23	20.82	18.77	sp|Q9BZE4|NOG1_HUMAN	Nucleolar GTP-binding protein 1 OS=Homo sapiens GN=GTPBP4 PE=1 SV=3	HUMAN	9	2.19171	1.5e-05	1.25198
631	17.66	17.66	30.13	25.69	25.69	sp|Q6DD88|ATLA3_HUMAN	Atlastin-3 OS=Homo sapiens GN=ATL3 PE=1 SV=1	HUMAN	10	0.882859	0.152751	1.20166
632	17.65	17.66	28.16	21.24	19.33	sp|Q7L1Q6|BZW1_HUMAN	Basic leucine zipper and W2 domain-containing protein 1 OS=Homo sapiens GN=BZW1 PE=1 SV=1	HUMAN	10	2.11859	0.290255	4.87539
633	17.65	17.65	22.32	15.82	15.17	sp|Q9Y5L0|TNPO3_HUMAN	Transportin-3 OS=Homo sapiens GN=TNPO3 PE=1 SV=3	HUMAN	9	1.33713	0.7082	5.62423
634	17.65	17.65	34.76	28.54	28.54	sp|O75390|CISY_HUMAN	Citrate synthase, mitochondrial OS=Homo sapiens GN=CS PE=1 SV=2	HUMAN	12	0.954244	0.935608	4.12753
635	17.62	17.62	30.08	21.28	16.64	sp|Q14677|EPN4_HUMAN	Clathrin interactor 1 OS=Homo sapiens GN=CLINT1 PE=1 SV=1	HUMAN	9	0.983406	0.932136	1.54068
636	17.6	22.27	65.68	56.46	54.61	sp|Q13162|PRDX4_HUMAN	Peroxiredoxin-4 OS=Homo sapiens GN=PRDX4 PE=1 SV=1	HUMAN	15	0.745249	0.0917452	1.42252
637	17.6	17.6	51.35	42.7	40	sp|Q9UNZ2|NSF1C_HUMAN	NSFL1 cofactor p47 OS=Homo sapiens GN=NSFL1C PE=1 SV=2	HUMAN	10	1.3409	0.63878	4.00168
638	17.57	17.57	30.18	22.73	20.03	sp|P41250|SYG_HUMAN	Glycine--tRNA ligase OS=Homo sapiens GN=GARS PE=1 SV=3	HUMAN	13	2.58465	0.0692585	2.83405
639	17.54	17.54	42.81	25.33	20.92	sp|Q96G03|PGM2_HUMAN	Phosphoglucomutase-2 OS=Homo sapiens GN=PGM2 PE=1 SV=4	HUMAN	14	0.489776	0.276781	3.88908
640	17.49	19.67	55.73	39.32	32.82	sp|P12429|ANXA3_HUMAN	Annexin A3 OS=Homo sapiens GN=ANXA3 PE=1 SV=3	HUMAN	11	3.05385	0.173533	5.52132
641	17.43	17.43	24.22	19.02	16.63	sp|O60763|USO1_HUMAN	General vesicular transport factor p115 OS=Homo sapiens GN=USO1 PE=1 SV=2	HUMAN	11	0.765197	0.643175	3.44412
642	17.43	17.43	49.51	36.95	28.33	sp|Q9BT78|CSN4_HUMAN	COP9 signalosome complex subunit 4 OS=Homo sapiens GN=COPS4 PE=1 SV=1	HUMAN	12	1.55565	0.453896	3.49998
643	17.42	17.42	32.48	26.5	26.5	sp|Q96HE7|ERO1A_HUMAN	ERO1-like protein alpha OS=Homo sapiens GN=ERO1L PE=1 SV=2	HUMAN	10	0.989309	0.95049	1.46345
644	17.42	17.42	40.73	25	25	sp|P01008|ANT3_HUMAN	Antithrombin-III OS=Homo sapiens GN=SERPINC1 PE=1 SV=1	HUMAN	9	0.0477391	0.000226146	3.03053
645	17.38	17.58	28.57	20	20	sp|P40763|STAT3_HUMAN	Signal transducer and activator of transcription 3 OS=Homo sapiens GN=STAT3 PE=1 SV=2	HUMAN	12	1.36782	0.535589	3.00424
646	17.35	17.35	29.73	19.77	17.11	sp|Q9HD20|AT131_HUMAN	Manganese-transporting ATPase 13A1 OS=Homo sapiens GN=ATP13A1 PE=1 SV=2	HUMAN	13	0.338777	0.149711	4.97151
647	17.33	17.33	38.59	35.68	30.71	sp|P78417|GSTO1_HUMAN	Glutathione S-transferase omega-1 OS=Homo sapiens GN=GSTO1 PE=1 SV=2	HUMAN	9	0.790397	0.687314	3.66672
648	17.32	19.3	20.09	14.61	13.3	sp|O43847|NRDC_HUMAN	Nardilysin OS=Homo sapiens GN=NRD1 PE=1 SV=2	HUMAN	12	1.77986	0.662685	19.9815
649	17.31	17.31	30.69	29.92	29.92	sp|P68400|CSK21_HUMAN	Casein kinase II subunit alpha OS=Homo sapiens GN=CSNK2A1 PE=1 SV=1	HUMAN	14	0.943259	0.940962	6.04836
650	17.31	17.31	40.39	40.39	40.39	sp|P38117|ETFB_HUMAN	Electron transfer flavoprotein subunit beta OS=Homo sapiens GN=ETFB PE=1 SV=3	HUMAN	12	0.792155	0.0654358	1.28574
651	17.29	17.29	28.67	16.96	15.86	sp|Q92896|GSLG1_HUMAN	Golgi apparatus protein 1 OS=Homo sapiens GN=GLG1 PE=1 SV=2	HUMAN	13	0.363997	0.235199	5.94521
652	17.29	17.29	30.39	20.72	15.46	sp|Q8NI36|WDR36_HUMAN	WD repeat-containing protein 36 OS=Homo sapiens GN=WDR36 PE=1 SV=1	HUMAN	9	1.67881	0.308395	2.96088
653	17.25	17.25	42.72	34.18	34.18	sp|P30519|HMOX2_HUMAN	Heme oxygenase 2 OS=Homo sapiens GN=HMOX2 PE=1 SV=2	HUMAN	11	1.05767	0.509853	1.21636
654	17.24	46.44	64.57	55.16	51.57	sp|Q9BUF5|TBB6_HUMAN	Tubulin beta-6 chain OS=Homo sapiens GN=TUBB6 PE=1 SV=1	HUMAN	49	1.8675	0.0560759	1.91655
655	17.23	17.23	26.59	14.03	10.56	sp|O14776|TCRG1_HUMAN	Transcription elongation regulator 1 OS=Homo sapiens GN=TCERG1 PE=1 SV=2	HUMAN	8	1.07077	0.878698	2.6005
656	17.2	17.22	32.67	32.67	28.22	sp|P41240|CSK_HUMAN	Tyrosine-protein kinase CSK OS=Homo sapiens GN=CSK PE=1 SV=1	HUMAN	10	0.375268	0.0682344	2.92383
657	17.18	17.18	21.68	8.452	8.123	sp|P16144|ITB4_HUMAN	Integrin beta-4 OS=Homo sapiens GN=ITGB4 PE=1 SV=5	HUMAN	10	0.374324	0.243609	6.05061
658	17.18	17.18	38.74	31.16	23.79	sp|Q01518|CAP1_HUMAN	Adenylyl cyclase-associated protein 1 OS=Homo sapiens GN=CAP1 PE=1 SV=5	HUMAN	14	0.579386	0.0398557	1.66925
659	17.18	17.18	26.59	21.71	18.59	sp|Q9NY33|DPP3_HUMAN	Dipeptidyl peptidase 3 OS=Homo sapiens GN=DPP3 PE=1 SV=2	HUMAN	8	0.629871	0.58201	6.11325
660	17.18	17.18	52.19	48.15	37.37	sp|P06493|CDK1_HUMAN	Cyclin-dependent kinase 1 OS=Homo sapiens GN=CDK1 PE=1 SV=3	HUMAN	11	2.1619	0.243567	3.99956
661	17.15	17.15	22.83	15.29	12.54	sp|Q9Y4E8|UBP15_HUMAN	Ubiquitin carboxyl-terminal hydrolase 15 OS=Homo sapiens GN=USP15 PE=1 SV=3	HUMAN	10	1.45191	0.65059	6.21968
662	17.13	17.13	41.35	26.29	24.27	sp|P60228|EIF3E_HUMAN	Eukaryotic translation initiation factor 3 subunit E OS=Homo sapiens GN=EIF3E PE=1 SV=1	HUMAN	13	1.56618	0.00398748	1.3028
663	17.12	19.22	55.9	29.4	27.12	sp|P26196|DDX6_HUMAN	Probable ATP-dependent RNA helicase DDX6 OS=Homo sapiens GN=DDX6 PE=1 SV=2	HUMAN	11	0.96318	0.946083	3.38847
664	17.12	17.12	44.58	27.35	27.35	sp|Q9HCC0|MCCB_HUMAN	Methylcrotonoyl-CoA carboxylase beta chain, mitochondrial OS=Homo sapiens GN=MCCC2 PE=1 SV=1	HUMAN	11	0.292028	0.144241	5.87718
665	17.1	17.1	25.29	12.93	11.45	sp|Q8TAQ2|SMRC2_HUMAN	SWI/SNF complex subunit SMARCC2 OS=Homo sapiens GN=SMARCC2 PE=1 SV=1	HUMAN	12	0.790897	0.837204	14.5151
666	17.06	17.06	48.47	42.02	42.02	sp|Q15717|ELAV1_HUMAN	ELAV-like protein 1 OS=Homo sapiens GN=ELAVL1 PE=1 SV=2	HUMAN	14	1.2607	0.732531	4.66571
667	17.05	17.05	32.59	23.33	18.87	sp|Q8N1G4|LRC47_HUMAN	Leucine-rich repeat-containing protein 47 OS=Homo sapiens GN=LRRC47 PE=1 SV=1	HUMAN	8	0.776056	0.678793	3.82014
668	17.05	17.05	46.83	33.6	33.6	sp|Q16543|CDC37_HUMAN	Hsp90 co-chaperone Cdc37 OS=Homo sapiens GN=CDC37 PE=1 SV=1	HUMAN	9	1.67542	0.16334	2.18953
669	17.04	17.04	36.08	27.43	27.43	sp|P48637|GSHB_HUMAN	Glutathione synthetase OS=Homo sapiens GN=GSS PE=1 SV=1	HUMAN	11	1.189	0.833201	6.86154
670	16.99	16.99	44.39	27.92	21.74	sp|Q16181|SEPT7_HUMAN	Septin-7 OS=Homo sapiens GN=SEPT7 PE=1 SV=2	HUMAN	10	0.618644	0.50221	4.98088
671	16.93	16.93	29.51	15.37	12.93	sp|Q9BUQ8|DDX23_HUMAN	Probable ATP-dependent RNA helicase DDX23 OS=Homo sapiens GN=DDX23 PE=1 SV=3	HUMAN	8	0.939238	0.932116	5.17841
672	16.88	16.88	38.87	34.55	34.55	sp|P00387|NB5R3_HUMAN	NADH-cytochrome b5 reductase 3 OS=Homo sapiens GN=CYB5R3 PE=1 SV=3	HUMAN	9	0.416449	0.178164	3.99205
673	16.85	16.85	38.97	23.99	20.61	sp|P51114|FXR1_HUMAN	Fragile X mental retardation syndrome-related protein 1 OS=Homo sapiens GN=FXR1 PE=1 SV=3	HUMAN	9	1.88077	0.000657427	1.29327
674	16.84	16.85	46.83	42.9	35.95	sp|Q9Y266|NUDC_HUMAN	Nuclear migration protein nudC OS=Homo sapiens GN=NUDC PE=1 SV=1	HUMAN	10	3.01946	2.08e-07	1.16986
675	16.82	16.82	31.17	26.02	20.87	sp|P16284|PECA1_HUMAN	Platelet endothelial cell adhesion molecule OS=Homo sapiens GN=PECAM1 PE=1 SV=1	HUMAN	9	0.16153	0.0712809	7.61218
676	16.76	16.76	27.77	19.25	19.25	sp|Q9NTJ5|SAC1_HUMAN	Phosphatidylinositide phosphatase SAC1 OS=Homo sapiens GN=SACM1L PE=1 SV=2	HUMAN	9	0.84687	0.821941	5.37817
677	16.75	20.93	42.28	31.05	31.05	sp|Q14195|DPYL3_HUMAN	Dihydropyrimidinase-related protein 3 OS=Homo sapiens GN=DPYSL3 PE=1 SV=1	HUMAN	13	0.273755	0.0483871	3.61123
678	16.75	18.79	74.88	64.19	56.74	sp|P61106|RAB14_HUMAN	Ras-related protein Rab-14 OS=Homo sapiens GN=RAB14 PE=1 SV=4	HUMAN	13	0.725981	0.000325965	1.13757
679	16.74	16.74	32.96	17.75	13.05	sp|P00450|CERU_HUMAN	Ceruloplasmin OS=Homo sapiens GN=CP PE=1 SV=1	HUMAN	8	0.090318	0.00622225	4.51237
680	16.7	16.7	50.89	40.97	40.97	sp|Q99536|VAT1_HUMAN	Synaptic vesicle membrane protein VAT-1 homolog OS=Homo sapiens GN=VAT1 PE=1 SV=2	HUMAN	11	1.88924	0.356812	4.59673
681	16.69	18.5	30.62	17.59	14.61	sp|O94832|MYO1D_HUMAN	Unconventional myosin-Id OS=Homo sapiens GN=MYO1D PE=1 SV=2	HUMAN	12	0.267989	0.129298	5.95254
682	16.64	17.25	38.49	23.02	23.02	sp|Q9Y263|PLAP_HUMAN	Phospholipase A-2-activating protein OS=Homo sapiens GN=PLAA PE=1 SV=2	HUMAN	12	1.79183	0.300335	3.36892
683	16.6	16.6	46.86	30.96	27.2	sp|P50579|MAP2_HUMAN	Methionine aminopeptidase 2 OS=Homo sapiens GN=METAP2 PE=1 SV=1	HUMAN	8	1.60084	0.0877311	1.75248
684	16.59	16.59	28.39	23.87	23.87	sp|Q16719|KYNU_HUMAN	Kynureninase OS=Homo sapiens GN=KYNU PE=1 SV=1	HUMAN	11	1.42152	0.150988	1.67534
685	16.58	16.58	21.74	12.11	7.87	sp|P52948|NUP98_HUMAN	Nuclear pore complex protein Nup98-Nup96 OS=Homo sapiens GN=NUP98 PE=1 SV=4	HUMAN	10	0.914128	0.858989	2.96403
686	16.56	16.56	32.22	24.04	20.7	sp|P61221|ABCE1_HUMAN	ATP-binding cassette sub-family E member 1 OS=Homo sapiens GN=ABCE1 PE=1 SV=1	HUMAN	10	1.41098	0.120941	1.59436
687	16.55	16.55	35.36	23.03	21.88	sp|O94826|TOM70_HUMAN	Mitochondrial import receptor subunit TOM70 OS=Homo sapiens GN=TOMM70A PE=1 SV=1	HUMAN	10	1.3228	0.706496	5.22172
688	16.55	16.55	29.61	26.97	23.68	sp|P39656|OST48_HUMAN	Dolichyl-diphosphooligosaccharide--protein glycosyltransferase 48 kDa subunit OS=Homo sapiens GN=DDOST PE=1 SV=4	HUMAN	8	0.546637	0.276913	3.2993
689	16.55	16.55	34.26	34.26	31.48	sp|Q9NR45|SIAS_HUMAN	Sialic acid synthase OS=Homo sapiens GN=NANS PE=1 SV=2	HUMAN	9	0.755432	0.0720649	1.36646
690	16.53	16.53	30.57	19.93	18.07	sp|P32455|GBP1_HUMAN	Interferon-induced guanylate-binding protein 1 OS=Homo sapiens GN=GBP1 PE=1 SV=2	HUMAN	14	0.0371614	0.00337066	4.33125
691	16.44	18.98	30.12	23.91	23.76	sp|Q96AE4|FUBP1_HUMAN	Far upstream element-binding protein 1 OS=Homo sapiens GN=FUBP1 PE=1 SV=3	HUMAN	15	1.56274	0.00856285	1.29364
692	16.43	16.43	33.24	24.11	20.68	sp|Q9Y3L3|3BP1_HUMAN	SH3 domain-binding protein 1 OS=Homo sapiens GN=SH3BP1 PE=1 SV=3	HUMAN	10	0.15512	0.0020892	2.74192
693	16.33	16.33	30.05	15.56	13.6	sp|Q9NZB2|F120A_HUMAN	Constitutive coactivator of PPAR-gamma-like protein 1 OS=Homo sapiens GN=FAM120A PE=1 SV=2	HUMAN	10	0.922627	0.904954	4.26578
694	16.33	16.33	18.49	10.92	10.92	sp|Q6P2E9|EDC4_HUMAN	Enhancer of mRNA-decapping protein 4 OS=Homo sapiens GN=EDC4 PE=1 SV=1	HUMAN	10	2.13674	0.451821	9.52633
695	16.3	18.32	34.04	27.66	22.46	sp|P01011|AACT_HUMAN	Alpha-1-antichymotrypsin OS=Homo sapiens GN=SERPINA3 PE=1 SV=2	HUMAN	10	0.0779866	0.0110406	5.81812
696	16.27	16.27	45.56	29.21	29.21	sp|Q14254|FLOT2_HUMAN	Flotillin-2 OS=Homo sapiens GN=FLOT2 PE=1 SV=2	HUMAN	11	0.704158	0.251026	1.90929
697	16.26	16.26	32.51	20.49	18.95	sp|Q16881|TRXR1_HUMAN	Thioredoxin reductase 1, cytoplasmic OS=Homo sapiens GN=TXNRD1 PE=1 SV=3	HUMAN	12	6.48728	0.0665418	7.62384
698	16.26	16.26	43.25	43.25	41.18	sp|P46926|GNPI1_HUMAN	Glucosamine-6-phosphate isomerase 1 OS=Homo sapiens GN=GNPDA1 PE=1 SV=1	HUMAN	10	1.53472	0.00593739	1.2717
699	16.25	25.1	43.29	23.45	18.43	sp|P52789|HXK2_HUMAN	Hexokinase-2 OS=Homo sapiens GN=HK2 PE=1 SV=2	HUMAN	14	2.33925	0.229581	4.3917
700	16.24	17.25	47.98	47.98	40.46	sp|P31942|HNRH3_HUMAN	Heterogeneous nuclear ribonucleoprotein H3 OS=Homo sapiens GN=HNRNPH3 PE=1 SV=2	HUMAN	10	1.32129	0.00543846	1.18087
701	16.24	16.24	44.75	32.3	30.74	sp|O43660|PLRG1_HUMAN	Pleiotropic regulator 1 OS=Homo sapiens GN=PLRG1 PE=1 SV=1	HUMAN	10	1.13921	0.482271	1.50366
702	16.24	16.24	46.94	41.67	31.94	sp|Q15435|PP1R7_HUMAN	Protein phosphatase 1 regulatory subunit 7 OS=Homo sapiens GN=PPP1R7 PE=1 SV=1	HUMAN	9	0.769307	0.0464604	1.29289
703	16.23	29.55	57.05	51.68	37.36	sp|P31150|GDIA_HUMAN	Rab GDP dissociation inhibitor alpha OS=Homo sapiens GN=GDI1 PE=1 SV=2	HUMAN	17	0.64769	0.580589	5.89104
704	16.22	16.22	31.35	19.46	18.11	sp|P51812|KS6A3_HUMAN	Ribosomal protein S6 kinase alpha-3 OS=Homo sapiens GN=RPS6KA3 PE=1 SV=1	HUMAN	10	0.846863	0.0686996	1.20509
705	16.21	16.21	25.26	19.08	17.89	sp|Q9UGP8|SEC63_HUMAN	Translocation protein SEC63 homolog OS=Homo sapiens GN=SEC63 PE=1 SV=2	HUMAN	10	1.11176	0.908715	8.73902
706	16.2	16.2	19.69	19.69	19.69	sp|P55209|NP1L1_HUMAN	Nucleosome assembly protein 1-like 1 OS=Homo sapiens GN=NAP1L1 PE=1 SV=1	HUMAN	15	1.93892	0.0041363	1.40646
707	16.18	16.18	45.86	42.11	36.47	sp|Q29974|2B1G_HUMAN	HLA class II histocompatibility antigen, DRB1-16 beta chain OS=Homo sapiens GN=HLA-DRB1 PE=1 SV=1	HUMAN	15	0.0628808	0.225096	431081
708	16.17	16.17	29.89	21.61	21.61	sp|Q96CW1|AP2M1_HUMAN	AP-2 complex subunit mu OS=Homo sapiens GN=AP2M1 PE=1 SV=2	HUMAN	9	0.743448	0.646195	4.31527
709	16.1	16.1	40.25	36.96	29.37	sp|P31153|METK2_HUMAN	S-adenosylmethionine synthase isoform type-2 OS=Homo sapiens GN=MAT2A PE=1 SV=1	HUMAN	8	1.49187	0.604647	5.40189
710	16.09	16.09	33.19	30.11	26.59	sp|Q9H0S4|DDX47_HUMAN	Probable ATP-dependent RNA helicase DDX47 OS=Homo sapiens GN=DDX47 PE=1 SV=1	HUMAN	8	1.46579	0.0289651	1.38773
711	16.05	24.04	49.18	43.44	43.44	sp|P04222|1C03_HUMAN	HLA class I histocompatibility antigen, Cw-3 alpha chain OS=Homo sapiens GN=HLA-C PE=1 SV=2	HUMAN	13	0.122532	0.447492	6540414976
712	16.04	16.04	40.87	35.65	35.65	sp|P02749|APOH_HUMAN	Beta-2-glycoprotein 1 OS=Homo sapiens GN=APOH PE=1 SV=3	HUMAN	9	0.0158818	0.0289081	34.7389
713	16.03	16.05	41.49	33.78	33.78	sp|P50453|SPB9_HUMAN	Serpin B9 OS=Homo sapiens GN=SERPINB9 PE=1 SV=1	HUMAN	12	0.0704832	0.00258072	3.71163
714	16.03	16.03	17.83	7.891	6.687	sp|O75165|DJC13_HUMAN	DnaJ homolog subfamily C member 13 OS=Homo sapiens GN=DNAJC13 PE=1 SV=5	HUMAN	11	0.814523	0.704262	3.1137
715	16.02	16.02	27.72	21.41	21.41	sp|Q9Y6G9|DC1L1_HUMAN	Cytoplasmic dynein 1 light intermediate chain 1 OS=Homo sapiens GN=DYNC1LI1 PE=1 SV=3	HUMAN	10	1.61141	0.435136	3.81599
716	16.02	16.02	44.31	36.23	32.63	sp|P40925|MDHC_HUMAN	Malate dehydrogenase, cytoplasmic OS=Homo sapiens GN=MDH1 PE=1 SV=4	HUMAN	14	0.803773	0.140881	1.37889
717	16.01	16.01	30.26	26.85	25.45	sp|P15170|ERF3A_HUMAN	Eukaryotic peptide chain release factor GTP-binding subunit ERF3A OS=Homo sapiens GN=GSPT1 PE=1 SV=1	HUMAN	10	2.11001	0.043029	2.05067
718	16	16	35.98	34.28	24.93	sp|Q8TDN6|BRX1_HUMAN	Ribosome biogenesis protein BRX1 homolog OS=Homo sapiens GN=BRIX1 PE=1 SV=2	HUMAN	8	2.14229	0.0022968	1.49121
719	16	16	44.35	33.06	33.06	sp|Q07955|SRSF1_HUMAN	Serine/arginine-rich splicing factor 1 OS=Homo sapiens GN=SRSF1 PE=1 SV=2	HUMAN	11	1.03979	0.801339	1.42345
720	16	16	55.92	55.92	55.92	sp|P56537|IF6_HUMAN	Eukaryotic translation initiation factor 6 OS=Homo sapiens GN=EIF6 PE=1 SV=1	HUMAN	13	2.08654	0.00505328	1.51871
721	15.99	18.25	30.19	16.81	12.85	sp|O43795|MYO1B_HUMAN	Unconventional myosin-Ib OS=Homo sapiens GN=MYO1B PE=1 SV=3	HUMAN	13	1.37789	0.548722	3.16053
722	15.95	15.95	37.73	29.48	29.48	sp|Q9NVX2|NLE1_HUMAN	Notchless protein homolog 1 OS=Homo sapiens GN=NLE1 PE=1 SV=4	HUMAN	9	1.6574	0.0351197	1.58175
723	15.95	15.95	28.75	21.09	20	sp|Q16822|PCKGM_HUMAN	Phosphoenolpyruvate carboxykinase [GTP], mitochondrial OS=Homo sapiens GN=PCK2 PE=1 SV=3	HUMAN	9	1.05688	0.951322	7.58011
724	15.95	15.95	45.7	44.92	41.02	sp|P30048|PRDX3_HUMAN	Thioredoxin-dependent peroxide reductase, mitochondrial OS=Homo sapiens GN=PRDX3 PE=1 SV=3	HUMAN	18	0.869188	0.877421	8.42804
725	15.94	15.94	28.57	20.09	20.09	sp|O14744|ANM5_HUMAN	Protein arginine N-methyltransferase 5 OS=Homo sapiens GN=PRMT5 PE=1 SV=4	HUMAN	9	2.8476	0.199355	5.61182
726	15.93	17.36	35.32	33.93	33.93	sp|Q9UMS4|PRP19_HUMAN	Pre-mRNA-processing factor 19 OS=Homo sapiens GN=PRPF19 PE=1 SV=1	HUMAN	15	0.98593	0.983671	4.85393
727	15.92	15.92	50.46	36.57	36.57	sp|P62826|RAN_HUMAN	GTP-binding nuclear protein Ran OS=Homo sapiens GN=RAN PE=1 SV=3	HUMAN	16	1.80214	0.551962	10.7621
728	15.89	20.8	33.33	31.09	27.34	sp|Q9H4M9|EHD1_HUMAN	EH domain-containing protein 1 OS=Homo sapiens GN=EHD1 PE=1 SV=2	HUMAN	13	0.783871	0.676679	3.66134
729	15.89	15.89	43.87	34.48	26.44	sp|Q16222|UAP1_HUMAN	UDP-N-acetylhexosamine pyrophosphorylase OS=Homo sapiens GN=UAP1 PE=1 SV=3	HUMAN	9	4.78734	0.0318687	4.04001
730	15.82	15.82	32.96	24.3	24.3	sp|Q9UBS4|DJB11_HUMAN	DnaJ homolog subfamily B member 11 OS=Homo sapiens GN=DNAJB11 PE=1 SV=1	HUMAN	8	0.467319	0.438533	9.4308
731	15.8	15.8	19.32	16.38	11.87	sp|Q9Y6K5|OAS3_HUMAN	2'-5'-oligoadenylate synthase 3 OS=Homo sapiens GN=OAS3 PE=1 SV=3	HUMAN	10	0.37647	0.367275	11.6132
732	15.79	15.79	45.03	45.03	45.03	sp|P62277|RS13_HUMAN	40S ribosomal protein S13 OS=Homo sapiens GN=RPS13 PE=1 SV=2	HUMAN	9	1.25388	0.0816951	1.30128
733	15.78	15.78	43.81	33.17	29.7	sp|Q9Y5X3|SNX5_HUMAN	Sorting nexin-5 OS=Homo sapiens GN=SNX5 PE=1 SV=1	HUMAN	11	0.952033	0.65162	1.27343
734	15.77	15.77	30.41	25.54	25.54	sp|Q2TAY7|SMU1_HUMAN	WD40 repeat-containing protein SMU1 OS=Homo sapiens GN=SMU1 PE=1 SV=2	HUMAN	8	1.0502	0.446598	1.15449
735	15.74	15.74	22.97	16.36	11.92	sp|Q8N163|CCAR2_HUMAN	Cell cycle and apoptosis regulator protein 2 OS=Homo sapiens GN=CCAR2 PE=1 SV=2	HUMAN	7	0.530138	0.474593	6.84682
736	15.73	17.18	28.95	18.45	15.69	sp|Q9UNX4|WDR3_HUMAN	WD repeat-containing protein 3 OS=Homo sapiens GN=WDR3 PE=1 SV=1	HUMAN	11	1.43524	0.826829	47.8985
737	15.73	15.73	63.14	54.49	43.59	sp|Q12904|AIMP1_HUMAN	Aminoacyl tRNA synthase complex-interacting multifunctional protein 1 OS=Homo sapiens GN=AIMP1 PE=1 SV=2	HUMAN	11	2.36548	0.293261	5.84178
738	15.71	15.71	39.9	24.96	21.82	sp|P08123|CO1A2_HUMAN	Collagen alpha-2(I) chain OS=Homo sapiens GN=COL1A2 PE=1 SV=7	HUMAN	19	0.29574	0.270979	12.5771
739	15.69	15.69	31.88	24.37	15.55	sp|Q9UHB6|LIMA1_HUMAN	LIM domain and actin-binding protein 1 OS=Homo sapiens GN=LIMA1 PE=1 SV=1	HUMAN	8	1.79897	0.448327	5.17493
740	15.67	15.67	19.4	12.67	8.687	sp|P33527|MRP1_HUMAN	Multidrug resistance-associated protein 1 OS=Homo sapiens GN=ABCC1 PE=1 SV=3	HUMAN	8	0.359221	0.0817302	3.27459
741	15.67	15.67	22.58	13.45	13.45	sp|Q27J81|INF2_HUMAN	Inverted formin-2 OS=Homo sapiens GN=INF2 PE=1 SV=2	HUMAN	11	2.7447	0.194385	5.17463
742	15.67	15.67	30.03	19.3	17.45	sp|Q96HC4|PDLI5_HUMAN	PDZ and LIM domain protein 5 OS=Homo sapiens GN=PDLIM5 PE=1 SV=5	HUMAN	8	1.15266	0.411042	1.48224
743	15.64	15.64	27.11	15.18	14.22	sp|Q8IWA0|WDR75_HUMAN	WD repeat-containing protein 75 OS=Homo sapiens GN=WDR75 PE=1 SV=1	HUMAN	8	1.57821	0.00803169	1.34252
744	15.62	15.62	50.75	50.75	50.75	sp|P37802|TAGL2_HUMAN	Transgelin-2 OS=Homo sapiens GN=TAGLN2 PE=1 SV=3	HUMAN	14	0.402095	4.46e-05	1.27262
745	15.6	15.6	34.3	25.33	25.33	sp|Q9NX58|LYAR_HUMAN	Cell growth-regulating nucleolar protein OS=Homo sapiens GN=LYAR PE=1 SV=2	HUMAN	8	2.37509	0.0448843	2.31122
746	15.6	15.6	41.75	32.99	32.99	sp|P46781|RS9_HUMAN	40S ribosomal protein S9 OS=Homo sapiens GN=RPS9 PE=1 SV=3	HUMAN	11	1.33195	0.0112944	1.22665
747	15.59	15.59	25.37	15.41	11.8	sp|Q6WCQ1|MPRIP_HUMAN	Myosin phosphatase Rho-interacting protein OS=Homo sapiens GN=MPRIP PE=1 SV=3	HUMAN	8	2.73801	0.365272	10.9094
748	15.57	15.57	51.47	37.87	37.87	sp|P35232|PHB_HUMAN	Prohibitin OS=Homo sapiens GN=PHB PE=1 SV=1	HUMAN	13	1.22965	0.781124	5.43626
749	15.56	15.56	34.27	16.96	16.84	sp|Q86Y56|HEAT2_HUMAN	HEAT repeat-containing protein 2 OS=Homo sapiens GN=HEATR2 PE=1 SV=4	HUMAN	9	1.57106	0.664307	9.7547
750	15.56	15.56	29.55	20.15	17.31	sp|Q9NVP1|DDX18_HUMAN	ATP-dependent RNA helicase DDX18 OS=Homo sapiens GN=DDX18 PE=1 SV=2	HUMAN	9	1.4942	0.00998018	1.29167
751	15.54	15.54	35.96	32.87	31.18	sp|Q9UJZ1|STML2_HUMAN	Stomatin-like protein 2, mitochondrial OS=Homo sapiens GN=STOML2 PE=1 SV=1	HUMAN	8	1.73459	0.210575	2.57311
752	15.53	15.53	44.61	32.11	24.02	sp|Q8NC51|PAIRB_HUMAN	Plasminogen activator inhibitor 1 RNA-binding protein OS=Homo sapiens GN=SERBP1 PE=1 SV=2	HUMAN	10	2.02303	0.233661	3.52975
753	15.52	17.39	39.25	32.53	28.76	sp|O15143|ARC1B_HUMAN	Actin-related protein 2/3 complex subunit 1B OS=Homo sapiens GN=ARPC1B PE=1 SV=3	HUMAN	15	0.428267	0.246684	5.03715
754	15.52	15.52	33.75	19.94	17.99	sp|Q9UH99|SUN2_HUMAN	SUN domain-containing protein 2 OS=Homo sapiens GN=SUN2 PE=1 SV=3	HUMAN	9	0.335281	0.0976355	3.7761
755	15.5	17.59	47.89	34.48	28.93	sp|P00390|GSHR_HUMAN	Glutathione reductase, mitochondrial OS=Homo sapiens GN=GSR PE=1 SV=2	HUMAN	9	0.762988	0.325682	1.81444
756	15.48	15.48	47.62	35.71	35.71	sp|Q99879|H2B1M_HUMAN	Histone H2B type 1-M OS=Homo sapiens GN=HIST1H2BM PE=1 SV=3	HUMAN	29	0.371397	0.0647976	3.61612
757	15.47	15.81	28.13	21.68	21.68	sp|P07948|LYN_HUMAN	Tyrosine-protein kinase Lyn OS=Homo sapiens GN=LYN PE=1 SV=3	HUMAN	10	0.415884	0.418563	12.9339
758	15.47	15.47	28.44	19.01	17.07	sp|O94776|MTA2_HUMAN	Metastasis-associated protein MTA2 OS=Homo sapiens GN=MTA2 PE=1 SV=1	HUMAN	8	1.05601	0.741355	1.45543
759	15.45	15.49	27.95	17.73	14.81	sp|Q08AF3|SLFN5_HUMAN	Schlafen family member 5 OS=Homo sapiens GN=SLFN5 PE=1 SV=1	HUMAN	12	0.184223	0.073781	6.71485
760	15.44	15.44	54.21	54.21	53.74	sp|P30044|PRDX5_HUMAN	Peroxiredoxin-5, mitochondrial OS=Homo sapiens GN=PRDX5 PE=1 SV=4	HUMAN	9	0.771493	0.735124	5.99533
761	15.43	15.43	25.74	13.06	12.1	sp|Q96P70|IPO9_HUMAN	Importin-9 OS=Homo sapiens GN=IPO9 PE=1 SV=3	HUMAN	10	1.41197	0.553803	3.55704
762	15.41	15.41	39.16	27.73	23.03	sp|P29350|PTN6_HUMAN	Tyrosine-protein phosphatase non-receptor type 6 OS=Homo sapiens GN=PTPN6 PE=1 SV=1	HUMAN	10	0.0947621	0.0117433	5.19815
763	15.4	15.4	20.35	8.082	5.891	sp|Q92614|MY18A_HUMAN	Unconventional myosin-XVIIIa OS=Homo sapiens GN=MYO18A PE=1 SV=3	HUMAN	8	0.71203	0.580593	3.71762
764	15.35	17.46	53.13	46.88	46.88	sp|Q99878|H2A1J_HUMAN	Histone H2A type 1-J OS=Homo sapiens GN=HIST1H2AJ PE=1 SV=3	HUMAN	24	0.390575	0.0288396	2.01835
765	15.32	15.32	56.95	49.78	49.78	sp|P09936|UCHL1_HUMAN	Ubiquitin carboxyl-terminal hydrolase isozyme L1 OS=Homo sapiens GN=UCHL1 PE=1 SV=2	HUMAN	12	13.7354	0.0012319	3.45311
766	15.3	15.32	22.2	12.45	11.72	sp|Q96JG6|CC132_HUMAN	Coiled-coil domain-containing protein 132 OS=Homo sapiens GN=CCDC132 PE=1 SV=3	HUMAN	8	1.26095	0.292202	1.61844
767	15.25	15.25	19.06	10.06	7.925	sp|P51531|SMCA2_HUMAN	Probable global transcription activator SNF2L2 OS=Homo sapiens GN=SMARCA2 PE=1 SV=2	HUMAN	10	0.43188	0.516298	17.3131
768	15.24	15.24	35.77	23.99	21.16	sp|O76094|SRP72_HUMAN	Signal recognition particle subunit SRP72 OS=Homo sapiens GN=SRP72 PE=1 SV=3	HUMAN	11	0.917002	0.398831	1.25621
769	15.24	15.24	32.03	23.01	17.29	sp|Q9H6T3|RPAP3_HUMAN	RNA polymerase II-associated protein 3 OS=Homo sapiens GN=RPAP3 PE=1 SV=2	HUMAN	9	1.35159	0.689783	5.54168
770	15.24	15.24	29	19.77	14.43	sp|P05107|ITB2_HUMAN	Integrin beta-2 OS=Homo sapiens GN=ITGB2 PE=1 SV=2	HUMAN	9	0.303893	0.176218	6.50506
771	15.24	15.24	29.77	19.84	18.68	sp|O60832|DKC1_HUMAN	H/ACA ribonucleoprotein complex subunit 4 OS=Homo sapiens GN=DKC1 PE=1 SV=3	HUMAN	9	0.917552	0.912155	5.92557
772	15.21	15.21	20.63	10.75	8.042	sp|Q16706|MA2A1_HUMAN	Alpha-mannosidase 2 OS=Homo sapiens GN=MAN2A1 PE=1 SV=2	HUMAN	10	0.480821	0.4115	6.8442
773	15.21	15.21	19.35	17.9	17.9	sp|Q5SSJ5|HP1B3_HUMAN	Heterochromatin protein 1-binding protein 3 OS=Homo sapiens GN=HP1BP3 PE=1 SV=1	HUMAN	9	0.289088	0.437609	38.5862
774	15.2	19.44	35.58	22.5	21.66	sp|O60488|ACSL4_HUMAN	Long-chain-fatty-acid--CoA ligase 4 OS=Homo sapiens GN=ACSL4 PE=1 SV=2	HUMAN	10	1.94397	0.435113	6.99648
775	15.19	15.19	18.66	8.324	6.311	sp|O15031|PLXB2_HUMAN	Plexin-B2 OS=Homo sapiens GN=PLXNB2 PE=1 SV=3	HUMAN	9	0.559077	0.301581	3.3678
776	15.17	15.17	42.91	30.27	30.27	sp|P30040|ERP29_HUMAN	Endoplasmic reticulum resident protein 29 OS=Homo sapiens GN=ERP29 PE=1 SV=4	HUMAN	9	0.477902	0.0243443	1.83018
777	15.14	15.14	24.19	13.36	7.51	sp|P16885|PLCG2_HUMAN	1-phosphatidylinositol 4,5-bisphosphate phosphodiesterase gamma-2 OS=Homo sapiens GN=PLCG2 PE=1 SV=4	HUMAN	8	0.241499	0.258622	13.6103
778	15.1	15.1	22.76	15.49	15.49	sp|O60684|IMA7_HUMAN	Importin subunit alpha-7 OS=Homo sapiens GN=KPNA6 PE=1 SV=1	HUMAN	8	1.3344	0.110523	1.45287
779	15.07	15.07	32.88	18.38	16.05	sp|P35269|T2FA_HUMAN	General transcription factor IIF subunit 1 OS=Homo sapiens GN=GTF2F1 PE=1 SV=2	HUMAN	9	1.61591	0.613733	8.22665
780	15.07	15.07	26.63	17.43	14.77	sp|Q9BQ52|RNZ2_HUMAN	Zinc phosphodiesterase ELAC protein 2 OS=Homo sapiens GN=ELAC2 PE=1 SV=2	HUMAN	8	2.80029	0.44821	20.7299
781	15.04	15.04	43.26	24.11	22.93	sp|Q9BXS5|AP1M1_HUMAN	AP-1 complex subunit mu-1 OS=Homo sapiens GN=AP1M1 PE=1 SV=3	HUMAN	9	1.0761	0.556262	1.37368
782	15	17.42	35.71	21.43	16.67	sp|O14979|HNRDL_HUMAN	Heterogeneous nuclear ribonucleoprotein D-like OS=Homo sapiens GN=HNRNPDL PE=1 SV=3	HUMAN	10	0.829363	0.0515898	1.2079
783	14.99	15	32	8.415	5.068	sp|P46013|KI67_HUMAN	Antigen KI-67 OS=Homo sapiens GN=MKI67 PE=1 SV=2	HUMAN	9	1.90278	0.367379	4.50978
784	14.97	14.99	23.64	12.51	8.123	sp|Q8N3U4|STAG2_HUMAN	Cohesin subunit SA-2 OS=Homo sapiens GN=STAG2 PE=1 SV=3	HUMAN	8	0.862944	0.688614	2.44012
785	14.96	14.96	55.19	39.89	39.89	sp|Q13185|CBX3_HUMAN	Chromobox protein homolog 3 OS=Homo sapiens GN=CBX3 PE=1 SV=4	HUMAN	12	0.804381	0.0798956	1.2955
786	14.95	14.95	42.06	37.06	37.06	sp|P62873|GBB1_HUMAN	Guanine nucleotide-binding protein G(I)/G(S)/G(T) subunit beta-1 OS=Homo sapiens GN=GNB1 PE=1 SV=3	HUMAN	10	0.577553	0.0291307	1.51018
787	14.94	14.94	47.67	47.67	47.67	sp|O95336|6PGL_HUMAN	6-phosphogluconolactonase OS=Homo sapiens GN=PGLS PE=1 SV=2	HUMAN	9	0.895761	0.237344	1.22783
788	14.93	33.54	35.29	12.38	9.424	sp|Q7Z406|MYH14_HUMAN	Myosin-14 OS=Homo sapiens GN=MYH14 PE=1 SV=2	HUMAN	25	0.122511	0.0555487	8.78322
789	14.93	25.83	25.95	12.48	10.46	sp|Q02880|TOP2B_HUMAN	DNA topoisomerase 2-beta OS=Homo sapiens GN=TOP2B PE=1 SV=3	HUMAN	16	0.751823	0.647402	3.9112
790	14.93	14.93	18.15	10.83	8.293	sp|Q9UIQ6|LCAP_HUMAN	Leucyl-cystinyl aminopeptidase OS=Homo sapiens GN=LNPEP PE=1 SV=3	HUMAN	7	0.474914	0.00352706	1.52304
791	14.93	14.93	57.51	50.78	50.78	sp|P21291|CSRP1_HUMAN	Cysteine and glycine-rich protein 1 OS=Homo sapiens GN=CSRP1 PE=1 SV=3	HUMAN	11	0.733578	0.00255613	1.1652
792	14.92	14.92	45.54	34.77	34.77	sp|Q13347|EIF3I_HUMAN	Eukaryotic translation initiation factor 3 subunit I OS=Homo sapiens GN=EIF3I PE=1 SV=1	HUMAN	9	2.16466	0.366571	6.63356
793	14.9	14.9	55.34	36.89	34.3	sp|Q15785|TOM34_HUMAN	Mitochondrial import receptor subunit TOM34 OS=Homo sapiens GN=TOMM34 PE=1 SV=2	HUMAN	9	1.91604	0.601773	20.1556
794	14.9	14.9	56.44	39.56	32.44	sp|P21266|GSTM3_HUMAN	Glutathione S-transferase Mu 3 OS=Homo sapiens GN=GSTM3 PE=1 SV=3	HUMAN	8	4.68036	0.0316034	3.93024
795	14.87	14.87	45.81	27.34	21.67	sp|Q9BS26|ERP44_HUMAN	Endoplasmic reticulum resident protein 44 OS=Homo sapiens GN=ERP44 PE=1 SV=1	HUMAN	7	0.474062	0.000634068	1.39128
796	14.85	14.86	38.79	20.13	16.38	sp|Q13617|CUL2_HUMAN	Cullin-2 OS=Homo sapiens GN=CUL2 PE=1 SV=2	HUMAN	9	0.895223	0.856618	3.84397
797	14.77	14.77	23.39	12.02	9.727	sp|Q6ZXV5|TMTC3_HUMAN	Transmembrane and TPR repeat-containing protein 3 OS=Homo sapiens GN=TMTC3 PE=1 SV=2	HUMAN	7	0.586957	0.539476	6.79985
798	14.75	14.75	21.2	12.55	12.07	sp|A0AVT1|UBA6_HUMAN	Ubiquitin-like modifier-activating enzyme 6 OS=Homo sapiens GN=UBA6 PE=1 SV=1	HUMAN	10	1.01049	0.974413	2.06877
799	14.75	14.75	39.96	25.55	19.53	sp|O15371|EIF3D_HUMAN	Eukaryotic translation initiation factor 3 subunit D OS=Homo sapiens GN=EIF3D PE=1 SV=1	HUMAN	8	1.65329	0.52337	5.68297
800	14.73	14.73	22.72	10.39	8.447	sp|O14974|MYPT1_HUMAN	Protein phosphatase 1 regulatory subunit 12A OS=Homo sapiens GN=PPP1R12A PE=1 SV=1	HUMAN	9	0.813895	0.684394	2.99269
801	14.73	14.73	47.73	37.01	32.47	sp|O14579|COPE_HUMAN	Coatomer subunit epsilon OS=Homo sapiens GN=COPE PE=1 SV=3	HUMAN	10	0.963858	0.852273	1.5692
802	14.59	14.65	42.66	35.33	25.54	sp|P21810|PGS1_HUMAN	Biglycan OS=Homo sapiens GN=BGN PE=1 SV=2	HUMAN	12	0.0129019	1.05e-07	1.43824
803	14.59	14.59	31.44	28.02	23.69	sp|P04181|OAT_HUMAN	Ornithine aminotransferase, mitochondrial OS=Homo sapiens GN=OAT PE=1 SV=1	HUMAN	8	1.2999	0.742324	6.44824
804	14.59	14.59	46.01	39.16	32.7	sp|P25786|PSA1_HUMAN	Proteasome subunit alpha type-1 OS=Homo sapiens GN=PSMA1 PE=1 SV=1	HUMAN	12	1.33567	0.00203744	1.15433
805	14.58	14.58	36.24	25.78	21.71	sp|Q9BVI4|NOC4L_HUMAN	Nucleolar complex protein 4 homolog OS=Homo sapiens GN=NOC4L PE=1 SV=1	HUMAN	8	1.91921	0.375319	5.29176
806	14.56	14.56	34.59	29.45	29.45	sp|Q14165|MLEC_HUMAN	Malectin OS=Homo sapiens GN=MLEC PE=1 SV=1	HUMAN	8	0.567626	0.598107	12.0713
807	14.55	14.55	41.27	37.4	33.52	sp|Q15019|SEPT2_HUMAN	Septin-2 OS=Homo sapiens GN=SEPT2 PE=1 SV=1	HUMAN	11	0.766658	0.0201132	1.23355
808	14.51	18.46	54.92	38.1	30.16	sp|O43852|CALU_HUMAN	Calumenin OS=Homo sapiens GN=CALU PE=1 SV=2	HUMAN	9	1.08201	0.78501	1.96604
809	14.51	14.51	14.89	5.781	5.42	sp|P11717|MPRI_HUMAN	Cation-independent mannose-6-phosphate receptor OS=Homo sapiens GN=IGF2R PE=1 SV=3	HUMAN	11	1.63303	0.100831	1.8271
810	14.5	14.5	45.14	19.78	14.51	sp|Q9UHB9|SRP68_HUMAN	Signal recognition particle subunit SRP68 OS=Homo sapiens GN=SRP68 PE=1 SV=2	HUMAN	8	0.838709	0.87806	13.655
811	14.5	14.5	39.15	29.5	25.79	sp|P49419|AL7A1_HUMAN	Alpha-aminoadipic semialdehyde dehydrogenase OS=Homo sapiens GN=ALDH7A1 PE=1 SV=5	HUMAN	11	1.53185	0.49763	3.99218
812	14.49	14.49	27.33	14.71	13.17	sp|P02730|B3AT_HUMAN	Band 3 anion transport protein OS=Homo sapiens GN=SLC4A1 PE=1 SV=3	HUMAN	9	0.256212	0.106646	5.57567
813	14.48	14.48	17.51	9.218	8.355	sp|Q8TEQ6|GEMI5_HUMAN	Gem-associated protein 5 OS=Homo sapiens GN=GEMIN5 PE=1 SV=3	HUMAN	8	2.78601	0.486259	27.0347
814	14.48	14.48	36.63	30.81	30.81	sp|Q9UJ70|NAGK_HUMAN	N-acetyl-D-glucosamine kinase OS=Homo sapiens GN=NAGK PE=1 SV=4	HUMAN	8	0.442651	0.0337544	2.05914
815	14.47	16.39	25.12	19.8	17.57	sp|Q03518|TAP1_HUMAN	Antigen peptide transporter 1 OS=Homo sapiens GN=TAP1 PE=1 SV=2	HUMAN	11	0.113528	0.0157478	5.07402
816	14.46	14.46	27.56	11.96	11.02	sp|Q9NTJ3|SMC4_HUMAN	Structural maintenance of chromosomes protein 4 OS=Homo sapiens GN=SMC4 PE=1 SV=2	HUMAN	11	2.83802	0.54474	53.3673
817	14.44	14.44	20.97	15.08	13.73	sp|Q99805|TM9S2_HUMAN	Transmembrane 9 superfamily member 2 OS=Homo sapiens GN=TM9SF2 PE=1 SV=1	HUMAN	8	0.71606	0.0256122	1.3143
818	14.44	14.44	40.93	31.19	20.58	sp|Q9NR50|EI2BG_HUMAN	Translation initiation factor eIF-2B subunit gamma OS=Homo sapiens GN=EIF2B3 PE=1 SV=1	HUMAN	7	1.60203	0.475874	4.39157
819	14.43	14.43	37.5	32.95	30.68	sp|Q9NYL9|TMOD3_HUMAN	Tropomodulin-3 OS=Homo sapiens GN=TMOD3 PE=1 SV=1	HUMAN	8	1.01802	0.983274	6.70987
820	14.42	14.42	21.59	8.914	7.784	sp|Q8NI27|THOC2_HUMAN	THO complex subunit 2 OS=Homo sapiens GN=THOC2 PE=1 SV=2	HUMAN	10	1.16414	0.856851	7.20728
821	14.39	14.39	27.23	27.23	27.23	sp|P16403|H12_HUMAN	Histone H1.2 OS=Homo sapiens GN=HIST1H1C PE=1 SV=2	HUMAN	19	0.235749	0.000662984	1.6402
822	14.36	14.36	42.41	34.55	30.1	sp|P51888|PRELP_HUMAN	Prolargin OS=Homo sapiens GN=PRELP PE=1 SV=1	HUMAN	15	0.0750145	0.010742	5.68448
823	14.33	14.33	42.8	31.82	26.7	sp|Q9H3P7|GCP60_HUMAN	Golgi resident protein GCP60 OS=Homo sapiens GN=ACBD3 PE=1 SV=4	HUMAN	10	0.55481	0.44742	5.4768
824	14.32	14.32	20.65	11.56	11.56	sp|P41226|UBA7_HUMAN	Ubiquitin-like modifier-activating enzyme 7 OS=Homo sapiens GN=UBA7 PE=1 SV=2	HUMAN	9	0.370142	0.652341	208.027
825	14.31	14.31	51.33	38.78	29.66	sp|P62701|RS4X_HUMAN	40S ribosomal protein S4, X isoform OS=Homo sapiens GN=RPS4X PE=1 SV=2	HUMAN	11	1.42479	0.00337395	1.21952
826	14.29	14.29	25.85	10.58	8.616	sp|Q8WWI1|LMO7_HUMAN	LIM domain only protein 7 OS=Homo sapiens GN=LMO7 PE=1 SV=3	HUMAN	10	1.49658	0.245561	2.15258
827	14.26	14.26	46.91	37.96	35.49	sp|P67809|YBOX1_HUMAN	Nuclease-sensitive element-binding protein 1 OS=Homo sapiens GN=YBX1 PE=1 SV=3	HUMAN	13	2.11182	0.000491939	1.22203
828	14.26	14.26	26.66	22.92	22.92	sp|Q9UMX0|UBQL1_HUMAN	Ubiquilin-1 OS=Homo sapiens GN=UBQLN1 PE=1 SV=2	HUMAN	9	2.24965	0.00592462	1.44372
829	14.24	14.24	19.61	13.43	12.37	sp|P46379|BAG6_HUMAN	Large proline-rich protein BAG6 OS=Homo sapiens GN=BAG6 PE=1 SV=2	HUMAN	9	0.956569	0.961669	8.23546
830	14.22	14.22	65.56	44.4	44.4	sp|P20618|PSB1_HUMAN	Proteasome subunit beta type-1 OS=Homo sapiens GN=PSMB1 PE=1 SV=2	HUMAN	8	1.09293	0.90528	5.49323
831	14.21	16.17	20.42	12.19	11.15	sp|Q6P179|ERAP2_HUMAN	Endoplasmic reticulum aminopeptidase 2 OS=Homo sapiens GN=ERAP2 PE=1 SV=2	HUMAN	9	0.229991	0.115214	7.05309
832	14.2	14.2	43.91	37.06	35.53	sp|O75521|ECI2_HUMAN	Enoyl-CoA delta isomerase 2, mitochondrial OS=Homo sapiens GN=ECI2 PE=1 SV=4	HUMAN	9	2.50107	0.49858	20.8686
833	14.19	14.19	45.37	32.1	28.7	sp|Q9NUQ9|FA49B_HUMAN	Protein FAM49B OS=Homo sapiens GN=FAM49B PE=1 SV=1	HUMAN	11	0.420021	9.26e-07	1.13729
834	14.18	14.18	50	21.12	19.83	sp|P49821|NDUV1_HUMAN	NADH dehydrogenase [ubiquinone] flavoprotein 1, mitochondrial OS=Homo sapiens GN=NDUFV1 PE=1 SV=4	HUMAN	7	0.894911	0.753044	2.28141
835	14.18	14.18	69.08	53.95	53.95	sp|P22392|NDKB_HUMAN	Nucleoside diphosphate kinase B OS=Homo sapiens GN=NME2 PE=1 SV=1	HUMAN	10	2.18054	0.676178	1022.82
836	14.16	14.16	29.36	9.888	9.888	sp|Q9HC35|EMAL4_HUMAN	Echinoderm microtubule-associated protein-like 4 OS=Homo sapiens GN=EML4 PE=1 SV=3	HUMAN	8	0.685436	0.626403	5.78316
837	14.15	14.15	33.11	26.62	22.87	sp|P15880|RS2_HUMAN	40S ribosomal protein S2 OS=Homo sapiens GN=RPS2 PE=1 SV=2	HUMAN	11	1.52635	0.0108528	1.32895
838	14.14	14.18	30.23	30.23	30.23	sp|O75822|EIF3J_HUMAN	Eukaryotic translation initiation factor 3 subunit J OS=Homo sapiens GN=EIF3J PE=1 SV=2	HUMAN	10	2.27668	0.000351885	1.35241
839	14.12	18.62	31.41	24.36	18.72	sp|P17858|PFKAL_HUMAN	ATP-dependent 6-phosphofructokinase, liver type OS=Homo sapiens GN=PFKL PE=1 SV=6	HUMAN	11	0.55247	0.00158906	1.30534
840	14.12	14.12	80.87	80.87	80.87	sp|P05387|RLA2_HUMAN	60S acidic ribosomal protein P2 OS=Homo sapiens GN=RPLP2 PE=1 SV=1	HUMAN	14	1.30638	0.762145	7.88116
841	14.09	14.09	40.05	30.48	30.48	sp|P31689|DNJA1_HUMAN	DnaJ homolog subfamily A member 1 OS=Homo sapiens GN=DNAJA1 PE=1 SV=2	HUMAN	12	1.3123	0.150052	1.5087
842	14.07	14.07	28.74	13.77	11.94	sp|Q08170|SRSF4_HUMAN	Serine/arginine-rich splicing factor 4 OS=Homo sapiens GN=SRSF4 PE=1 SV=2	HUMAN	9	2.16324	0.430525	2611.84
843	14.07	14.07	39.21	30.18	27.97	sp|Q9Y2T3|GUAD_HUMAN	Guanine deaminase OS=Homo sapiens GN=GDA PE=1 SV=1	HUMAN	10	3.44625	0.366601	22.2201
844	14.07	14.07	51.83	31.56	27.24	sp|P23193|TCEA1_HUMAN	Transcription elongation factor A protein 1 OS=Homo sapiens GN=TCEA1 PE=1 SV=2	HUMAN	7	1.85703	0.381722	4.79933
845	14.05	14.05	33.2	21.41	21.41	sp|P09622|DLDH_HUMAN	Dihydrolipoyl dehydrogenase, mitochondrial OS=Homo sapiens GN=DLD PE=1 SV=2	HUMAN	9	0.76836	0.479057	2.42564
846	14.05	14.05	20	11.84	10.19	sp|Q96T76|MMS19_HUMAN	MMS19 nucleotide excision repair protein homolog OS=Homo sapiens GN=MMS19 PE=1 SV=2	HUMAN	7	1.86449	0.392084	5.2246
847	14.05	14.05	78.05	49.27	49.27	sp|P04792|HSPB1_HUMAN	Heat shock protein beta-1 OS=Homo sapiens GN=HSPB1 PE=1 SV=2	HUMAN	13	0.954587	0.957595	7.78153
848	14.04	14.05	63.81	34.24	34.24	sp|Q86V81|THOC4_HUMAN	THO complex subunit 4 OS=Homo sapiens GN=ALYREF PE=1 SV=3	HUMAN	12	1.46378	0.0135838	1.30043
849	14.03	14.03	52.5	43.18	43.18	sp|Q13501|SQSTM_HUMAN	Sequestosome-1 OS=Homo sapiens GN=SQSTM1 PE=1 SV=1	HUMAN	9	2.75217	0.00467368	1.76075
850	14.02	14.02	24.78	11.11	11.11	sp|Q8TCS8|PNPT1_HUMAN	Polyribonucleotide nucleotidyltransferase 1, mitochondrial OS=Homo sapiens GN=PNPT1 PE=1 SV=2	HUMAN	7	1.29047	0.319849	1.77794
851	14.02	14.02	46.84	40.51	36.08	sp|P62280|RS11_HUMAN	40S ribosomal protein S11 OS=Homo sapiens GN=RPS11 PE=1 SV=3	HUMAN	7	1.29701	0.116358	1.41482
852	14.01	14.01	41.67	37.93	37.93	sp|O43681|ASNA_HUMAN	ATPase ASNA1 OS=Homo sapiens GN=ASNA1 PE=1 SV=2	HUMAN	10	1.00062	0.995422	1.29908
853	14.01	14.01	25.29	25.29	19.35	sp|P37198|NUP62_HUMAN	Nuclear pore glycoprotein p62 OS=Homo sapiens GN=NUP62 PE=1 SV=3	HUMAN	8	1.02022	0.976338	4.66446
854	14.01	14.01	34.82	30.36	30.36	sp|Q00688|FKBP3_HUMAN	Peptidyl-prolyl cis-trans isomerase FKBP3 OS=Homo sapiens GN=FKBP3 PE=1 SV=1	HUMAN	7	1.03341	0.597538	1.15526
855	14.01	14.01	82.08	82.08	82.08	sp|P01834|IGKC_HUMAN	Ig kappa chain C region OS=Homo sapiens GN=IGKC PE=1 SV=1	HUMAN	25	0.0264366	0.000121504	2.75458
856	14	14	36.89	34.63	34.63	sp|P67775|PP2AA_HUMAN	Serine/threonine-protein phosphatase 2A catalytic subunit alpha isoform OS=Homo sapiens GN=PPP2CA PE=1 SV=1	HUMAN	11	1.22649
857	14	14	58.25	54.37	54.37	sp|P30043|BLVRB_HUMAN	Flavin reductase (NADPH) OS=Homo sapiens GN=BLVRB PE=1 SV=3	HUMAN	10	1.34899	0.0065057	1.18734
858	14	14	46.79	39.45	39.45	sp|P00492|HPRT_HUMAN	Hypoxanthine-guanine phosphoribosyltransferase OS=Homo sapiens GN=HPRT1 PE=1 SV=2	HUMAN	7	2.23311	0.264164	4.93411
859	14	14	41.95	41.95	41.95	sp|P49720|PSB3_HUMAN	Proteasome subunit beta type-3 OS=Homo sapiens GN=PSMB3 PE=1 SV=2	HUMAN	11	1.18319	0.0627479	1.19878
860	14	14	30.36	30.36	30.36	sp|O43488|ARK72_HUMAN	Aflatoxin B1 aldehyde reductase member 2 OS=Homo sapiens GN=AKR7A2 PE=1 SV=3	HUMAN	8	1.05166	0.691162	1.34383
861	13.98	13.98	60.32	52.91	52.91	sp|Q8WU39|MZB1_HUMAN	Marginal zone B- and B1-cell-specific protein OS=Homo sapiens GN=MZB1 PE=1 SV=1	HUMAN	15	0.0180498	3.86e-05	2.13623
862	13.96	13.96	26.12	17.18	17.18	sp|Q86UE4|LYRIC_HUMAN	Protein LYRIC OS=Homo sapiens GN=MTDH PE=1 SV=2	HUMAN	8	0.363148	0.289228	8.07956
863	13.95	13.95	34.71	29.3	26.75	sp|Q02978|M2OM_HUMAN	Mitochondrial 2-oxoglutarate/malate carrier protein OS=Homo sapiens GN=SLC25A11 PE=1 SV=3	HUMAN	9	0.579364	0.0105043	1.43955
864	13.92	13.92	43.32	24.29	18.62	sp|Q99615|DNJC7_HUMAN	DnaJ homolog subfamily C member 7 OS=Homo sapiens GN=DNAJC7 PE=1 SV=2	HUMAN	9	2.2027	0.372824	6.88351
865	13.91	13.91	28.59	15.09	14.23	sp|Q9UKN8|TF3C4_HUMAN	General transcription factor 3C polypeptide 4 OS=Homo sapiens GN=GTF3C4 PE=1 SV=2	HUMAN	8	1.15769	0.899085	20.2779
866	13.89	13.9	38	16.58	15.59	sp|Q12788|TBL3_HUMAN	Transducin beta-like protein 3 OS=Homo sapiens GN=TBL3 PE=1 SV=2	HUMAN	8	2.11308	0.00301037	1.50847
867	13.89	13.89	31.86	23.89	23.89	sp|O94905|ERLN2_HUMAN	Erlin-2 OS=Homo sapiens GN=ERLIN2 PE=1 SV=1	HUMAN	7	0.599656	0.551824	7.28536
868	13.88	13.88	29.22	19.51	12.57	sp|P78344|IF4G2_HUMAN	Eukaryotic translation initiation factor 4 gamma 2 OS=Homo sapiens GN=EIF4G2 PE=1 SV=1	HUMAN	9	1.69662	0.0359244	1.62279
869	13.86	13.86	29.32	12.92	12.92	sp|A0FGR8|ESYT2_HUMAN	Extended synaptotagmin-2 OS=Homo sapiens GN=ESYT2 PE=1 SV=1	HUMAN	9	0.918696	0.914298	6.35254
870	13.85	13.85	55.09	36.57	36.57	sp|P51148|RAB5C_HUMAN	Ras-related protein Rab-5C OS=Homo sapiens GN=RAB5C PE=1 SV=2	HUMAN	10	0.80676	0.167782	1.5454
871	13.84	14.76	44.47	33.18	26.5	sp|Q14141|SEPT6_HUMAN	Septin-6 OS=Homo sapiens GN=SEPT6 PE=1 SV=4	HUMAN	8	0.308051	0.34651	21.4659
872	13.84	13.84	23.8	11.79	10.04	sp|O60502|NCOAT_HUMAN	Bifunctional protein NCOAT OS=Homo sapiens GN=MGEA5 PE=1 SV=2	HUMAN	7	1.65864	0.566002	7.29399
873	13.83	13.83	35.85	33.33	33.33	sp|Q00796|DHSO_HUMAN	Sorbitol dehydrogenase OS=Homo sapiens GN=SORD PE=1 SV=4	HUMAN	7	0.80812	0.270443	1.55612
874	13.81	13.81	33.16	19.64	19.64	sp|Q9Y383|LC7L2_HUMAN	Putative RNA-binding protein Luc7-like 2 OS=Homo sapiens GN=LUC7L2 PE=1 SV=2	HUMAN	7	0.991747	0.962712	1.96558
875	13.8	13.8	28	17	17	sp|O43290|SNUT1_HUMAN	U4/U6.U5 tri-snRNP-associated protein 1 OS=Homo sapiens GN=SART1 PE=1 SV=1	HUMAN	9	0.89493	0.879469	5.30846
876	13.8	13.8	21.51	17.97	15.82	sp|P08236|BGLR_HUMAN	Beta-glucuronidase OS=Homo sapiens GN=GUSB PE=1 SV=2	HUMAN	8	0.290051	0.00284153	1.79429
877	13.8	13.8	31.83	30.5	30.5	sp|P55036|PSMD4_HUMAN	26S proteasome non-ATPase regulatory subunit 4 OS=Homo sapiens GN=PSMD4 PE=1 SV=1	HUMAN	8	1.35724	0.00726815	1.1972
878	13.78	14.12	18.89	14.53	12.23	sp|Q8TCJ2|STT3B_HUMAN	Dolichyl-diphosphooligosaccharide--protein glycosyltransferase subunit STT3B OS=Homo sapiens GN=STT3B PE=1 SV=1	HUMAN	10	0.670237	0.00708934	1.28631
879	13.77	14	42.52	42.52	42.52	sp|P53999|TCP4_HUMAN	Activated RNA polymerase II transcriptional coactivator p15 OS=Homo sapiens GN=SUB1 PE=1 SV=3	HUMAN	10	0.647364	0.00135476	1.19001
880	13.76	13.76	60	57.04	57.04	sp|P09382|LEG1_HUMAN	Galectin-1 OS=Homo sapiens GN=LGALS1 PE=1 SV=2	HUMAN	16	0.508612	0.00957698	1.49569
881	13.74	13.74	21.52	17.85	15.19	sp|Q09161|NCBP1_HUMAN	Nuclear cap-binding protein subunit 1 OS=Homo sapiens GN=NCBP1 PE=1 SV=1	HUMAN	9	1.50531	0.0525794	1.51447
882	13.73	13.77	36.8	11.97	9.693	sp|Q86W92|LIPB1_HUMAN	Liprin-beta-1 OS=Homo sapiens GN=PPFIBP1 PE=1 SV=2	HUMAN	7	2.74044	0.15703	4.43167
883	13.72	13.72	30.79	13.72	13.72	sp|Q01844|EWS_HUMAN	RNA-binding protein EWS OS=Homo sapiens GN=EWSR1 PE=1 SV=1	HUMAN	8	0.8691	0.886394	11.0199
884	13.7	13.7	45.5	40	40	sp|P61086|UBE2K_HUMAN	Ubiquitin-conjugating enzyme E2 K OS=Homo sapiens GN=UBE2K PE=1 SV=3	HUMAN	9	2.95179	0.297388	12.3074
885	13.68	13.68	24.35	23.61	22.3	sp|P10155|RO60_HUMAN	60 kDa SS-A/Ro ribonucleoprotein OS=Homo sapiens GN=TROVE2 PE=1 SV=2	HUMAN	9	0.810891	0.770965	5.1456
886	13.67	13.67	29.07	10.71	10.01	sp|P30622|CLIP1_HUMAN	CAP-Gly domain-containing linker protein 1 OS=Homo sapiens GN=CLIP1 PE=1 SV=2	HUMAN	11	1.77178	0.523932	7.23854
887	13.67	13.67	36.46	21.18	17.52	sp|Q13188|STK3_HUMAN	Serine/threonine-protein kinase 3 OS=Homo sapiens GN=STK3 PE=1 SV=2	HUMAN	7	1.57547	0.168552	4.78698
888	13.67	13.67	52.49	45.59	45.59	sp|P00915|CAH1_HUMAN	Carbonic anhydrase 1 OS=Homo sapiens GN=CA1 PE=1 SV=2	HUMAN	15	0.0414207	0.0027956	5.32841
889	13.66	13.66	54.4	54.4	54.4	sp|O14737|PDCD5_HUMAN	Programmed cell death protein 5 OS=Homo sapiens GN=PDCD5 PE=1 SV=3	HUMAN	9	3.41093	0.0157066	2.40775
890	13.63	13.63	24.01	12.29	10.12	sp|Q8WX93|PALLD_HUMAN	Palladin OS=Homo sapiens GN=PALLD PE=1 SV=3	HUMAN	8	0.481059	0.64423	39.8332
891	13.63	13.63	52.6	37.31	33.03	sp|O75436|VP26A_HUMAN	Vacuolar protein sorting-associated protein 26A OS=Homo sapiens GN=VPS26A PE=1 SV=2	HUMAN	7	1.03381	0.811512	1.40507
892	13.62	13.62	13.29	7.957	7.957	sp|Q5T1M5|FKB15_HUMAN	FK506-binding protein 15 OS=Homo sapiens GN=FKBP15 PE=1 SV=2	HUMAN	7	0.660671	0.604406	6.39689
893	13.61	13.61	35.04	20.18	18.05	sp|Q53GS9|SNUT2_HUMAN	U4/U6.U5 tri-snRNP-associated protein 2 OS=Homo sapiens GN=USP39 PE=1 SV=2	HUMAN	9	1.14546	0.826089	3.97223
894	13.59	13.59	19.51	11.68	11.68	sp|O43264|ZW10_HUMAN	Centromere/kinetochore protein zw10 homolog OS=Homo sapiens GN=ZW10 PE=1 SV=3	HUMAN	8	1.38229	0.606827	4.143
895	13.57	13.57	41.56	24.49	24.49	sp|P14317|HCLS1_HUMAN	Hematopoietic lineage cell-specific protein OS=Homo sapiens GN=HCLS1 PE=1 SV=3	HUMAN	8	0.0326542	0.0684826	43.6767
896	13.57	13.57	21.72	14.62	14.62	sp|P13798|ACPH_HUMAN	Acylamino-acid-releasing enzyme OS=Homo sapiens GN=APEH PE=1 SV=4	HUMAN	8	0.976663	0.88678	1.47549
897	13.55	13.55	43.57	34.64	30.71	sp|P21912|SDHB_HUMAN	Succinate dehydrogenase [ubiquinone] iron-sulfur subunit, mitochondrial OS=Homo sapiens GN=SDHB PE=1 SV=3	HUMAN	7	0.796682	0.085864	1.31485
898	13.54	14.24	25.14	10.92	7.048	sp|Q13576|IQGA2_HUMAN	Ras GTPase-activating-like protein IQGAP2 OS=Homo sapiens GN=IQGAP2 PE=1 SV=4	HUMAN	8	0.116231	0.00686261	4.03947
899	13.52	13.52	18.15	7.194	5.86	sp|Q8NF50|DOCK8_HUMAN	Dedicator of cytokinesis protein 8 OS=Homo sapiens GN=DOCK8 PE=1 SV=3	HUMAN	9	0.324123	0.301385	10.0081
900	13.48	14.85	35.53	24.94	23.29	sp|Q16576|RBBP7_HUMAN	Histone-binding protein RBBP7 OS=Homo sapiens GN=RBBP7 PE=1 SV=1	HUMAN	10	2.39689	0.100318	3.63499
901	13.48	13.48	26.56	20.6	11.36	sp|Q9BYT8|NEUL_HUMAN	Neurolysin, mitochondrial OS=Homo sapiens GN=NLN PE=1 SV=1	HUMAN	8	1.89236	0.413923	5.67988
902	13.48	13.48	70.55	54.11	48.63	sp|P62249|RS16_HUMAN	40S ribosomal protein S16 OS=Homo sapiens GN=RPS16 PE=1 SV=2	HUMAN	11	1.4415	0.740111	13.1362
903	13.47	13.56	17.6	7.254	4.186	sp|P04114|APOB_HUMAN	Apolipoprotein B-100 OS=Homo sapiens GN=APOB PE=1 SV=2	HUMAN	14	0.210651	0.0453375	4.57474
904	13.46	13.46	41.15	19.55	16.67	sp|P51608|MECP2_HUMAN	Methyl-CpG-binding protein 2 OS=Homo sapiens GN=MECP2 PE=1 SV=1	HUMAN	7	0.242186	0.171472	9.8253
905	13.44	13.44	36.41	29.95	29.95	sp|P62906|RL10A_HUMAN	60S ribosomal protein L10a OS=Homo sapiens GN=RPL10A PE=1 SV=2	HUMAN	10	1.41042	0.0450784	1.3958
906	13.42	13.42	21.73	11.03	11.03	sp|P57740|NU107_HUMAN	Nuclear pore complex protein Nup107 OS=Homo sapiens GN=NUP107 PE=1 SV=1	HUMAN	9	0.952303	0.953067	6.39754
907	13.42	13.42	37.6	34	31.2	sp|Q9Y3A5|SBDS_HUMAN	Ribosome maturation protein SBDS OS=Homo sapiens GN=SBDS PE=1 SV=4	HUMAN	8	4.4811	0.214886	15.1184
908	13.41	13.41	51.95	51.95	35.06	sp|Q6IS14|IF5AL_HUMAN	Eukaryotic translation initiation factor 5A-1-like OS=Homo sapiens GN=EIF5AL1 PE=1 SV=2	HUMAN	13	2.22322	0.00023383	1.24522
909	13.4	13.4	25.17	10.24	10.24	sp|Q13751|LAMB3_HUMAN	Laminin subunit beta-3 OS=Homo sapiens GN=LAMB3 PE=1 SV=1	HUMAN	7	0.166203	0.064978	7.08036
910	13.39	13.39	18.72	10.3	10.3	sp|Q96GQ7|DDX27_HUMAN	Probable ATP-dependent RNA helicase DDX27 OS=Homo sapiens GN=DDX27 PE=1 SV=2	HUMAN	7	2.12254	0.0103726	1.62307
911	13.39	13.39	39.87	28.73	23.61	sp|P10909|CLUS_HUMAN	Clusterin OS=Homo sapiens GN=CLU PE=1 SV=1	HUMAN	7	0.0514936	0.00714026	6.14612
912	13.38	13.38	19.55	9.751	9.009	sp|Q8TEM1|PO210_HUMAN	Nuclear pore membrane glycoprotein 210 OS=Homo sapiens GN=NUP210 PE=1 SV=3	HUMAN	10	1.24051	0.742627	4.31394
913	13.37	13.37	37.5	37.5	37.5	sp|P18621|RL17_HUMAN	60S ribosomal protein L17 OS=Homo sapiens GN=RPL17 PE=1 SV=3	HUMAN	12	1.49023	0.0175185	1.34192
914	13.35	13.35	29.74	29.74	29.74	sp|O00154|BACH_HUMAN	Cytosolic acyl coenzyme A thioester hydrolase OS=Homo sapiens GN=ACOT7 PE=1 SV=3	HUMAN	11	1.91418	0.686884	38.6175
915	13.33	13.33	29.56	25.71	22.62	sp|P62333|PRS10_HUMAN	26S protease regulatory subunit 10B OS=Homo sapiens GN=PSMC6 PE=1 SV=1	HUMAN	8	1.61486	0.000205408	1.15817
916	13.31	13.31	47.98	38.57	38.57	sp|O15173|PGRC2_HUMAN	Membrane-associated progesterone receptor component 2 OS=Homo sapiens GN=PGRMC2 PE=1 SV=1	HUMAN	8	0.698048	0.105922	1.5986
917	13.3	13.3	25.81	21.17	17.31	sp|P10515|ODP2_HUMAN	Dihydrolipoyllysine-residue acetyltransferase component of pyruvate dehydrogenase complex, mitochondrial OS=Homo sapiens GN=DLAT PE=1 SV=3	HUMAN	9	0.910044	0.566181	1.46241
918	13.29	13.29	36.76	24.5	15.59	sp|Q32MZ4|LRRF1_HUMAN	Leucine-rich repeat flightless-interacting protein 1 OS=Homo sapiens GN=LRRFIP1 PE=1 SV=2	HUMAN	6	1.29965	0.726143	5.73765
919	13.29	13.29	26.98	18.29	16.77	sp|Q9BW27|NUP85_HUMAN	Nuclear pore complex protein Nup85 OS=Homo sapiens GN=NUP85 PE=1 SV=1	HUMAN	7	1.45174	0.636773	5.76352
920	13.26	13.26	35.63	18.41	10.33	sp|O43719|HTSF1_HUMAN	HIV Tat-specific factor 1 OS=Homo sapiens GN=HTATSF1 PE=1 SV=1	HUMAN	7	2.04604	0.543877	13.5252
921	13.25	13.26	27.37	13.41	13.41	sp|Q96KR1|ZFR_HUMAN	Zinc finger RNA-binding protein OS=Homo sapiens GN=ZFR PE=1 SV=2	HUMAN	7	2.44463	0.440199	14.1099
922	13.25	13.26	33.19	17.8	16.48	sp|P07099|HYEP_HUMAN	Epoxide hydrolase 1 OS=Homo sapiens GN=EPHX1 PE=1 SV=1	HUMAN	8	0.66531	0.589321	5.74986
923	13.25	13.25	39.88	27.17	27.17	sp|Q9UBE0|SAE1_HUMAN	SUMO-activating enzyme subunit 1 OS=Homo sapiens GN=SAE1 PE=1 SV=1	HUMAN	8	1.66015	0.00287138	1.2919
924	13.24	13.24	22.12	18.14	18.14	sp|Q13418|ILK_HUMAN	Integrin-linked protein kinase OS=Homo sapiens GN=ILK PE=1 SV=2	HUMAN	7	0.541628	0.0245397	1.65366
925	13.21	13.21	31.34	8.573	6.34	sp|O75116|ROCK2_HUMAN	Rho-associated protein kinase 2 OS=Homo sapiens GN=ROCK2 PE=1 SV=4	HUMAN	8	1.54356	0.00593569	1.30949
926	13.21	13.21	21.64	10.71	7.432	sp|Q92608|DOCK2_HUMAN	Dedicator of cytokinesis protein 2 OS=Homo sapiens GN=DOCK2 PE=1 SV=2	HUMAN	11	0.157342	0.00561599	3.31126
927	13.21	13.21	33.59	14.79	14.01	sp|Q9BVJ6|UT14A_HUMAN	U3 small nucleolar RNA-associated protein 14 homolog A OS=Homo sapiens GN=UTP14A PE=1 SV=1	HUMAN	7	1.54089	0.613746	7.89887
928	13.2	13.2	41.46	28.85	28.85	sp|P30533|AMRP_HUMAN	Alpha-2-macroglobulin receptor-associated protein OS=Homo sapiens GN=LRPAP1 PE=1 SV=1	HUMAN	10	0.903367	0.886926	5.10336
929	13.17	22.46	33.52	23.31	18.14	sp|Q9UBF2|COPG2_HUMAN	Coatomer subunit gamma-2 OS=Homo sapiens GN=COPG2 PE=1 SV=1	HUMAN	14	1.25254	0.912287	148.052
930	13.17	13.17	37.97	29.14	25.13	sp|P11766|ADHX_HUMAN	Alcohol dehydrogenase class-3 OS=Homo sapiens GN=ADH5 PE=1 SV=4	HUMAN	7	2.0636	0.369338	5.96508
931	13.16	13.17	37.9	33.33	33.33	sp|Q9UKK9|NUDT5_HUMAN	ADP-sugar pyrophosphatase OS=Homo sapiens GN=NUDT5 PE=1 SV=1	HUMAN	7	1.8177	0.00514763	1.29397
932	13.15	13.16	25.42	13.61	10.35	sp|Q9BZF1|OSBL8_HUMAN	Oxysterol-binding protein-related protein 8 OS=Homo sapiens GN=OSBPL8 PE=1 SV=3	HUMAN	7	0.706536	0.773945	19.0221
933	13.12	13.12	41.16	34.15	34.15	sp|Q9UBQ7|GRHPR_HUMAN	Glyoxylate reductase/hydroxypyruvate reductase OS=Homo sapiens GN=GRHPR PE=1 SV=1	HUMAN	7	0.750873	0.00854482	1.20604
934	13.08	13.08	29.47	11.95	10.86	sp|Q6PKG0|LARP1_HUMAN	La-related protein 1 OS=Homo sapiens GN=LARP1 PE=1 SV=2	HUMAN	11	1.64263	0.657087	13.4829
935	13.06	13.06	40.81	39.29	32.75	sp|Q9BWD1|THIC_HUMAN	Acetyl-CoA acetyltransferase, cytosolic OS=Homo sapiens GN=ACAT2 PE=1 SV=2	HUMAN	8	2.64659	0.254262	6.98233
936	13.05	13.43	23.32	14.68	14.68	sp|Q9UHD2|TBK1_HUMAN	Serine/threonine-protein kinase TBK1 OS=Homo sapiens GN=TBK1 PE=1 SV=1	HUMAN	8	0.910134	0.575823	1.49895
937	13.03	13.03	43.98	35.84	29.22	sp|Q9UHD1|CHRD1_HUMAN	Cysteine and histidine-rich domain-containing protein 1 OS=Homo sapiens GN=CHORDC1 PE=1 SV=2	HUMAN	7	2.40953	0.405585	11.092
938	13.03	13.03	50.26	50.26	50.26	sp|Q99497|PARK7_HUMAN	Protein DJ-1 OS=Homo sapiens GN=PARK7 PE=1 SV=2	HUMAN	9	1.07983	0.45107	1.27339
939	13.01	13.09	33.5	23.79	22.25	sp|P38159|RBMX_HUMAN	RNA-binding motif protein, X chromosome OS=Homo sapiens GN=RBMX PE=1 SV=3	HUMAN	14	1.12878	0.223482	1.25133
940	12.99	37.37	58.3	44.1	44.1	sp|P13646|K1C13_HUMAN	Keratin, type I cytoskeletal 13 OS=Homo sapiens GN=KRT13 PE=1 SV=4	HUMAN	35	0.0440989	0.000158728	2.7379
941	12.99	12.99	34.17	33.75	28.33	sp|Q96C19|EFHD2_HUMAN	EF-hand domain-containing protein D2 OS=Homo sapiens GN=EFHD2 PE=1 SV=1	HUMAN	7	0.675869	0.669459	8.00461
942	12.97	13.01	22.78	13.88	13.88	sp|P31146|COR1A_HUMAN	Coronin-1A OS=Homo sapiens GN=CORO1A PE=1 SV=4	HUMAN	9	0.0135859	1.28e-05	2.56112
943	12.97	12.97	50.68	30.45	25.23	sp|P62191|PRS4_HUMAN	26S protease regulatory subunit 4 OS=Homo sapiens GN=PSMC1 PE=1 SV=1	HUMAN	7	1.7663	0.0315217	1.65563
944	12.97	12.97	29.15	20.08	14.48	sp|Q8TED0|UTP15_HUMAN	U3 small nucleolar RNA-associated protein 15 homolog OS=Homo sapiens GN=UTP15 PE=1 SV=3	HUMAN	7	2.20744	0.32659	6.13632
945	12.97	12.97	65.78	60.43	60.43	sp|P30086|PEBP1_HUMAN	Phosphatidylethanolamine-binding protein 1 OS=Homo sapiens GN=PEBP1 PE=1 SV=3	HUMAN	13	0.683558	0.00200481	1.18064
946	12.95	12.95	33.26	23.46	23.46	sp|Q07960|RHG01_HUMAN	Rho GTPase-activating protein 1 OS=Homo sapiens GN=ARHGAP1 PE=1 SV=1	HUMAN	7	0.533135	0.00319502	1.35687
947	12.94	12.94	32.26	19.43	17.92	sp|Q14498|RBM39_HUMAN	RNA-binding protein 39 OS=Homo sapiens GN=RBM39 PE=1 SV=2	HUMAN	8	1.0228	0.976829	5.87704
948	12.93	12.93	25.5	24.83	22.48	sp|P36542|ATPG_HUMAN	ATP synthase subunit gamma, mitochondrial OS=Homo sapiens GN=ATP5C1 PE=1 SV=1	HUMAN	6	0.759645	0.0130064	1.20613
949	12.92	14.72	38.21	14.54	11.2	sp|B0I1T2|MYO1G_HUMAN	Unconventional myosin-Ig OS=Homo sapiens GN=MYO1G PE=1 SV=2	HUMAN	8	0.0505668	0.0228709	11.7561
950	12.92	12.92	44.81	24.9	24.9	sp|Q9UN86|G3BP2_HUMAN	Ras GTPase-activating protein-binding protein 2 OS=Homo sapiens GN=G3BP2 PE=1 SV=2	HUMAN	8	1.52425	0.539868	4.69738
951	12.91	12.91	46.47	41.03	38.59	sp|P78406|RAE1L_HUMAN	mRNA export factor OS=Homo sapiens GN=RAE1 PE=1 SV=1	HUMAN	10	1.33047	0.0395405	1.30742
952	12.91	12.91	38.43	30.2	25.88	sp|P25788|PSA3_HUMAN	Proteasome subunit alpha type-3 OS=Homo sapiens GN=PSMA3 PE=1 SV=2	HUMAN	9	1.0246	0.962781	3.28285
953	12.89	12.89	48.09	31.91	31.91	sp|Q9BVK6|TMED9_HUMAN	Transmembrane emp24 domain-containing protein 9 OS=Homo sapiens GN=TMED9 PE=1 SV=2	HUMAN	10	1.0298	0.93698	2.96838
954	12.88	15.09	31.43	27.71	27.14	sp|P19784|CSK22_HUMAN	Casein kinase II subunit alpha' OS=Homo sapiens GN=CSNK2A2 PE=1 SV=1	HUMAN	9	1.45833	0.000987464	1.17897
955	12.87	12.87	35.01	19.26	19.26	sp|Q9NR12|PDLI7_HUMAN	PDZ and LIM domain protein 7 OS=Homo sapiens GN=PDLIM7 PE=1 SV=1	HUMAN	7	1.15131	0.897551	13.0271
956	12.86	12.86	49.81	41.76	32.95	sp|P12004|PCNA_HUMAN	Proliferating cell nuclear antigen OS=Homo sapiens GN=PCNA PE=1 SV=1	HUMAN	10	1.96659	0.0689639	2.11317
957	12.84	12.84	44.03	30.8	27.98	sp|Q02818|NUCB1_HUMAN	Nucleobindin-1 OS=Homo sapiens GN=NUCB1 PE=1 SV=4	HUMAN	10	0.253727	0.102021	5.83346
958	12.84	12.84	56.89	45.78	40.89	sp|Q13637|RAB32_HUMAN	Ras-related protein Rab-32 OS=Homo sapiens GN=RAB32 PE=1 SV=3	HUMAN	7	1.33153	0.24063	1.78131
959	12.83	12.83	37.53	29.84	20.28	sp|O96019|ACL6A_HUMAN	Actin-like protein 6A OS=Homo sapiens GN=ACTL6A PE=1 SV=1	HUMAN	8	1.14655	0.885489	8.72
960	12.79	12.79	27.75	25.75	23.5	sp|Q92734|TFG_HUMAN	Protein TFG OS=Homo sapiens GN=TFG PE=1 SV=2	HUMAN	9	1.13524	0.888979	8.42574
961	12.77	12.77	24.04	17.26	17.26	sp|Q16643|DREB_HUMAN	Drebrin OS=Homo sapiens GN=DBN1 PE=1 SV=4	HUMAN	7	1.58644	0.517708	4.81986
962	12.74	12.74	25.3	12.26	8	sp|Q8IX12|CCAR1_HUMAN	Cell division cycle and apoptosis regulator protein 1 OS=Homo sapiens GN=CCAR1 PE=1 SV=2	HUMAN	6	0.910513	0.263403	1.20001
963	12.73	12.73	26.71	15.75	11.64	sp|P23368|MAOM_HUMAN	NAD-dependent malic enzyme, mitochondrial OS=Homo sapiens GN=ME2 PE=1 SV=1	HUMAN	8	0.920088	0.803255	2.1408
964	12.73	12.73	37.8	28.73	22.46	sp|Q9P2R7|SUCB1_HUMAN	Succinyl-CoA ligase [ADP-forming] subunit beta, mitochondrial OS=Homo sapiens GN=SUCLA2 PE=1 SV=3	HUMAN	7	0.690993	0.746156	13.4057
965	12.72	12.72	26.5	18.63	16.41	sp|Q08380|LG3BP_HUMAN	Galectin-3-binding protein OS=Homo sapiens GN=LGALS3BP PE=1 SV=1	HUMAN	6	0.118992	0.000569625	2.02504
966	12.68	12.68	24.44	17.52	17.31	sp|Q13098|CSN1_HUMAN	COP9 signalosome complex subunit 1 OS=Homo sapiens GN=GPS1 PE=1 SV=4	HUMAN	8	1.39403	0.669299	6.11696
967	12.65	13.64	58.56	49.1	49.1	sp|P04179|SODM_HUMAN	Superoxide dismutase [Mn], mitochondrial OS=Homo sapiens GN=SOD2 PE=1 SV=2	HUMAN	21	0.123727	0.0256688	5.33082
968	12.65	12.65	31.03	17.63	14.4	sp|P42566|EPS15_HUMAN	Epidermal growth factor receptor substrate 15 OS=Homo sapiens GN=EPS15 PE=1 SV=2	HUMAN	9	0.634297	0.592999	7.77913
969	12.63	12.63	27.1	14.03	11	sp|P43304|GPDM_HUMAN	Glycerol-3-phosphate dehydrogenase, mitochondrial OS=Homo sapiens GN=GPD2 PE=1 SV=3	HUMAN	7	1.2013	0.754638	3.79777
970	12.62	12.62	33.72	29.03	24.05	sp|Q9Y376|CAB39_HUMAN	Calcium-binding protein 39 OS=Homo sapiens GN=CAB39 PE=1 SV=1	HUMAN	7	0.527154	0.359067	4.67785
971	12.62	12.62	22.91	20.05	17.66	sp|P14324|FPPS_HUMAN	Farnesyl pyrophosphate synthase OS=Homo sapiens GN=FDPS PE=1 SV=4	HUMAN	8	1.65506	0.138968	2.08878
972	12.61	12.94	36.25	29.91	29.91	sp|P25774|CATS_HUMAN	Cathepsin S OS=Homo sapiens GN=CTSS PE=1 SV=3	HUMAN	7	0.028393	0.00211224	4.0492
973	12.58	12.58	33.7	25.77	21.81	sp|P36551|HEM6_HUMAN	Oxygen-dependent coproporphyrinogen-III oxidase, mitochondrial OS=Homo sapiens GN=CPOX PE=1 SV=3	HUMAN	8	0.622679	0.465848	4.27527
974	12.57	12.57	47.27	25.6	21.67	sp|Q9UHD8|SEPT9_HUMAN	Septin-9 OS=Homo sapiens GN=SEPT9 PE=1 SV=2	HUMAN	9	0.629825	0.105974	1.80289
975	12.57	12.57	55.41	43.92	35.14	sp|P61626|LYSC_HUMAN	Lysozyme C OS=Homo sapiens GN=LYZ PE=1 SV=1	HUMAN	10	0.04687	0.0210511	10.0084
976	12.57	12.57	27.63	24.81	24.81	sp|P05362|ICAM1_HUMAN	Intercellular adhesion molecule 1 OS=Homo sapiens GN=ICAM1 PE=1 SV=2	HUMAN	9	0.130253	0.037625	6.46281
977	12.56	12.56	44.89	30.17	24.47	sp|P18754|RCC1_HUMAN	Regulator of chromosome condensation OS=Homo sapiens GN=RCC1 PE=1 SV=1	HUMAN	7	1.49249	0.749585	17.3271
978	12.55	12.55	15.32	11.64	6.682	sp|O95163|ELP1_HUMAN	Elongator complex protein 1 OS=Homo sapiens GN=IKBKAP PE=1 SV=3	HUMAN	7	1.68611	0.0438992	1.65113
979	12.54	12.54	36.65	22.03	19.7	sp|Q13228|SBP1_HUMAN	Selenium-binding protein 1 OS=Homo sapiens GN=SELENBP1 PE=1 SV=2	HUMAN	7	0.320168	0.385142	19.6043
980	12.54	12.54	23.15	16.7	14.8	sp|O95747|OXSR1_HUMAN	Serine/threonine-protein kinase OSR1 OS=Homo sapiens GN=OXSR1 PE=1 SV=1	HUMAN	7	1.25423	0.345026	1.90542
981	12.53	12.53	40.13	30.89	28.66	sp|Q9P287|BCCIP_HUMAN	BRCA2 and CDKN1A-interacting protein OS=Homo sapiens GN=BCCIP PE=1 SV=1	HUMAN	6	2.70722	0.00519187	1.71812
982	12.5	12.5	44.36	39.23	27.69	sp|P08559|ODPA_HUMAN	Pyruvate dehydrogenase E1 component subunit alpha, somatic form, mitochondrial OS=Homo sapiens GN=PDHA1 PE=1 SV=3	HUMAN	9	1.06102	0.955611	13.5005
983	12.46	12.46	26.74	15.42	14.05	sp|Q2NL82|TSR1_HUMAN	Pre-rRNA-processing protein TSR1 homolog OS=Homo sapiens GN=TSR1 PE=1 SV=1	HUMAN	8	2.541	0.00100277	1.50384
984	12.46	12.46	36.13	26.96	20.16	sp|P21283|VATC1_HUMAN	V-type proton ATPase subunit C 1 OS=Homo sapiens GN=ATP6V1C1 PE=1 SV=4	HUMAN	6	1.01815	0.976559	3.9282
985	12.44	12.44	14.82	5.14	5.14	sp|O15027|SC16A_HUMAN	Protein transport protein Sec16A OS=Homo sapiens GN=SEC16A PE=1 SV=3	HUMAN	8	1.05643	0.944255	6.3136
986	12.44	12.44	24.62	16.55	12.93	sp|P29728|OAS2_HUMAN	2'-5'-oligoadenylate synthase 2 OS=Homo sapiens GN=OAS2 PE=1 SV=3	HUMAN	7	0.0857368	0.00423423	4.19534
987	12.43	12.43	31.38	20.54	20.54	sp|P61201|CSN2_HUMAN	COP9 signalosome complex subunit 2 OS=Homo sapiens GN=COPS2 PE=1 SV=1	HUMAN	8	1.31582	0.742539	7.04263
988	12.42	12.42	28.25	14.2	14.2	sp|Q96PK6|RBM14_HUMAN	RNA-binding protein 14 OS=Homo sapiens GN=RBM14 PE=1 SV=2	HUMAN	7	1.40735	0.0327346	1.35589
989	12.41	12.41	69.3	63.16	62.28	sp|P06702|S10A9_HUMAN	Protein S100-A9 OS=Homo sapiens GN=S100A9 PE=1 SV=1	HUMAN	14	0.0116114	0.0863433	216.35
990	12.39	12.39	25.84	17.48	12.01	sp|P23786|CPT2_HUMAN	Carnitine O-palmitoyltransferase 2, mitochondrial OS=Homo sapiens GN=CPT2 PE=1 SV=2	HUMAN	6	0.514628	0.444419	6.95057
991	12.39	12.39	33.09	23.67	20.53	sp|Q92552|RT27_HUMAN	28S ribosomal protein S27, mitochondrial OS=Homo sapiens GN=MRPS27 PE=1 SV=3	HUMAN	6	1.48721	0.591957	5.56301
992	12.39	12.39	49.45	46.15	36.81	sp|P55145|MANF_HUMAN	Mesencephalic astrocyte-derived neurotrophic factor OS=Homo sapiens GN=MANF PE=1 SV=3	HUMAN	7	0.460165	0.476981	12.2388
993	12.37	12.37	33.66	26.98	24.5	sp|P29466|CASP1_HUMAN	Caspase-1 OS=Homo sapiens GN=CASP1 PE=1 SV=1	HUMAN	6	0.138422	0.14744	21.3622
994	12.36	12.36	23.44	6.904	6.214	sp|Q9UQ35|SRRM2_HUMAN	Serine/arginine repetitive matrix protein 2 OS=Homo sapiens GN=SRRM2 PE=1 SV=2	HUMAN	12	1.28019	0.800064	8.80611
995	12.36	12.36	26.14	15.23	11.29	sp|Q6P996|PDXD1_HUMAN	Pyridoxal-dependent decarboxylase domain-containing protein 1 OS=Homo sapiens GN=PDXDC1 PE=1 SV=2	HUMAN	6	1.02915	0.860982	1.53297
996	12.36	12.36	71.92	56.65	51.72	sp|P07203|GPX1_HUMAN	Glutathione peroxidase 1 OS=Homo sapiens GN=GPX1 PE=1 SV=4	HUMAN	8	0.172038	0.0620886	6.62107
997	12.36	12.36	25.93	16.46	16.46	sp|Q9H1E3|NUCKS_HUMAN	Nuclear ubiquitous casein and cyclin-dependent kinase substrate 1 OS=Homo sapiens GN=NUCKS1 PE=1 SV=1	HUMAN	7	0.45544	0.000392516	1.22024
998	12.35	12.35	15.84	6.442	4.579	sp|P46821|MAP1B_HUMAN	Microtubule-associated protein 1B OS=Homo sapiens GN=MAP1B PE=1 SV=2	HUMAN	8	0.737686	0.244044	1.80865
999	12.35	12.35	75.44	72.81	58.77	sp|O75368|SH3L1_HUMAN	SH3 domain-binding glutamic acid-rich-like protein OS=Homo sapiens GN=SH3BGRL PE=1 SV=1	HUMAN	7	0.105596	0.00659872	3.64727
1000	12.34	12.34	21.08	10.51	9.492	sp|P49790|NU153_HUMAN	Nuclear pore complex protein Nup153 OS=Homo sapiens GN=NUP153 PE=1 SV=2	HUMAN	8	1.73032	0.341015	3.48685
1001	12.32	12.32	17.88	9.828	6.572	sp|Q86U86|PB1_HUMAN	Protein polybromo-1 OS=Homo sapiens GN=PBRM1 PE=1 SV=1	HUMAN	8	0.594829	0.35532	3.39095
1002	12.32	12.32	18.77	15.42	13.94	sp|Q14137|BOP1_HUMAN	Ribosome biogenesis protein BOP1 OS=Homo sapiens GN=BOP1 PE=1 SV=2	HUMAN	6	1.98643	0.389824	6.51982
1003	12.31	14.45	42.66	33.22	29.55	sp|Q96I24|FUBP3_HUMAN	Far upstream element-binding protein 3 OS=Homo sapiens GN=FUBP3 PE=1 SV=2	HUMAN	11	2.15123	0.192533	3.51293
1004	12.31	12.31	55.65	40.59	40.59	sp|P54819|KAD2_HUMAN	Adenylate kinase 2, mitochondrial OS=Homo sapiens GN=AK2 PE=1 SV=2	HUMAN	11	0.807293	0.0426621	1.22455
1005	12.27	16.65	69.93	57.34	43.36	sp|P47755|CAZA2_HUMAN	F-actin-capping protein subunit alpha-2 OS=Homo sapiens GN=CAPZA2 PE=1 SV=3	HUMAN	14	0.657252	0.632775	8.34948
1006	12.25	12.25	36.88	15.31	12.12	sp|Q96RP9|EFGM_HUMAN	Elongation factor G, mitochondrial OS=Homo sapiens GN=GFM1 PE=1 SV=2	HUMAN	7	1.11813	0.419122	1.35298
1007	12.25	12.25	21.71	12.23	9.48	sp|Q15042|RB3GP_HUMAN	Rab3 GTPase-activating protein catalytic subunit OS=Homo sapiens GN=RAB3GAP1 PE=1 SV=3	HUMAN	7	1.18336	0.870398	11.2413
1008	12.24	14.36	49.12	38.52	38.52	sp|Q9Y277|VDAC3_HUMAN	Voltage-dependent anion-selective channel protein 3 OS=Homo sapiens GN=VDAC3 PE=1 SV=1	HUMAN	9	0.760515	0.00764098	1.18543
1009	12.24	12.24	20.61	8.908	7.152	sp|Q7Z460|CLAP1_HUMAN	CLIP-associating protein 1 OS=Homo sapiens GN=CLASP1 PE=1 SV=1	HUMAN	7	1.11395	0.889371	6.16939
1010	12.23	12.23	23.44	9.247	7.634	sp|P98175|RBM10_HUMAN	RNA-binding protein 10 OS=Homo sapiens GN=RBM10 PE=1 SV=3	HUMAN	7	1.1271	0.879023	6.31876
1011	12.21	15.29	29.58	28.26	24.28	sp|P30838|AL3A1_HUMAN	Aldehyde dehydrogenase, dimeric NADP-preferring OS=Homo sapiens GN=ALDH3A1 PE=1 SV=3	HUMAN	8	0.12196	0.00548223	3.37476
1012	12.21	12.21	16.13	7.494	6.865	sp|Q07157|ZO1_HUMAN	Tight junction protein ZO-1 OS=Homo sapiens GN=TJP1 PE=1 SV=3	HUMAN	7	1.56951	0.653639	10.3519
1013	12.18	12.18	22.31	20.19	17.69	sp|P55809|SCOT1_HUMAN	Succinyl-CoA:3-ketoacid coenzyme A transferase 1, mitochondrial OS=Homo sapiens GN=OXCT1 PE=1 SV=1	HUMAN	6	0.807359	0.657433	3.07369
1014	12.18	12.18	35.33	35.33	35.33	sp|P61224|RAP1B_HUMAN	Ras-related protein Rap-1b OS=Homo sapiens GN=RAP1B PE=1 SV=1	HUMAN	8	0.696778	0.118292	1.80078
1015	12.16	18.51	56.05	43.15	43.15	sp|P31947|1433S_HUMAN	14-3-3 protein sigma OS=Homo sapiens GN=SFN PE=1 SV=1	HUMAN	18	0.812377	0.0363057	1.20468
1016	12.15	12.15	33.25	33.25	33.25	sp|O43837|IDH3B_HUMAN	Isocitrate dehydrogenase [NAD] subunit beta, mitochondrial OS=Homo sapiens GN=IDH3B PE=1 SV=2	HUMAN	9	1.04885	0.821012	1.61633
1017	12.14	14.16	49.49	45.96	28.79	sp|P32119|PRDX2_HUMAN	Peroxiredoxin-2 OS=Homo sapiens GN=PRDX2 PE=1 SV=5	HUMAN	10	0.363782	0.00376998	1.71643
1018	12.14	12.14	36.36	15.82	15.82	sp|Q14247|SRC8_HUMAN	Src substrate cortactin OS=Homo sapiens GN=CTTN PE=1 SV=2	HUMAN	7	1.67168	0.413112	4.0419
1019	12.14	12.14	23.42	12.1	11.21	sp|Q02487|DSC2_HUMAN	Desmocollin-2 OS=Homo sapiens GN=DSC2 PE=1 SV=1	HUMAN	6	0.377366	0.594762	108.563
1020	12.13	12.13	28.95	23.24	17.33	sp|Q10713|MPPA_HUMAN	Mitochondrial-processing peptidase subunit alpha OS=Homo sapiens GN=PMPCA PE=1 SV=2	HUMAN	6	1.38316	0.680039	6.24912
1021	12.12	14.22	30.28	21.96	20.47	sp|Q53EL6|PDCD4_HUMAN	Programmed cell death protein 4 OS=Homo sapiens GN=PDCD4 PE=1 SV=2	HUMAN	9	0.742727	0.0370075	1.3112
1022	12.12	12.23	23.3	13.1	12.07	sp|O00541|PESC_HUMAN	Pescadillo homolog OS=Homo sapiens GN=PES1 PE=1 SV=1	HUMAN	6	1.09563	0.939133	22.6401
1023	12.1	12.1	25.78	11.29	8.819	sp|O15067|PUR4_HUMAN	Phosphoribosylformylglycinamidine synthase OS=Homo sapiens GN=PFAS PE=1 SV=4	HUMAN	7	3.18385	0.21169	8.71213
1024	12.1	12.1	30.27	17.07	13.69	sp|Q9H845|ACAD9_HUMAN	Acyl-CoA dehydrogenase family member 9, mitochondrial OS=Homo sapiens GN=ACAD9 PE=1 SV=1	HUMAN	6	0.90119	0.797397	2.86534
1025	12.1	12.1	30.39	26.72	18.63	sp|Q6PIU2|NCEH1_HUMAN	Neutral cholesterol ester hydrolase 1 OS=Homo sapiens GN=NCEH1 PE=1 SV=3	HUMAN	7	1.76967	0.47507	6.25608
1026	12.07	12.07	34.42	20.56	15.11	sp|Q9BTE3|MCMBP_HUMAN	Mini-chromosome maintenance complex-binding protein OS=Homo sapiens GN=MCMBP PE=1 SV=2	HUMAN	6	1.39725	0.806845	21.1588
1027	12.07	12.07	35.91	22.94	22.94	sp|Q13561|DCTN2_HUMAN	Dynactin subunit 2 OS=Homo sapiens GN=DCTN2 PE=1 SV=4	HUMAN	9	1.0747	0.353143	1.19843
1028	12.05	12.05	21.56	17.56	13.93	sp|Q9BZZ5|API5_HUMAN	Apoptosis inhibitor 5 OS=Homo sapiens GN=API5 PE=1 SV=3	HUMAN	6	1.0351	0.97792	18.6532
1029	12.04	12.69	25.46	11.27	9.329	sp|O15042|SR140_HUMAN	U2 snRNP-associated SURP motif-containing protein OS=Homo sapiens GN=U2SURP PE=1 SV=2	HUMAN	6	0.853376	0.845463	6.72922
1030	12.04	12.04	22.95	16.84	16.84	sp|O75844|FACE1_HUMAN	CAAX prenyl protease 1 homolog OS=Homo sapiens GN=ZMPSTE24 PE=1 SV=2	HUMAN	9	1.16531	0.0982862	1.21396
1031	12.04	12.04	20.07	15.19	13.74	sp|Q49A26|GLYR1_HUMAN	Putative oxidoreductase GLYR1 OS=Homo sapiens GN=GLYR1 PE=1 SV=3	HUMAN	6	0.52294	0.579352	19.8289
1032	12.04	12.04	26.14	20.14	20.14	sp|P37268|FDFT_HUMAN	Squalene synthase OS=Homo sapiens GN=FDFT1 PE=1 SV=1	HUMAN	7	1.91739	0.0015819	1.30932
1033	12.04	12.04	46.52	40	40	sp|P15374|UCHL3_HUMAN	Ubiquitin carboxyl-terminal hydrolase isozyme L3 OS=Homo sapiens GN=UCHL3 PE=1 SV=1	HUMAN	7	1.71976	0.00338267	1.30545
1034	12.03	12.03	32.07	11.04	11.04	sp|Q96PZ0|PUS7_HUMAN	Pseudouridylate synthase 7 homolog OS=Homo sapiens GN=PUS7 PE=1 SV=2	HUMAN	6	1.98718	0.332755	4.93
1035	12.01	12.01	21.29	10.64	10.64	sp|Q96KG9|NTKL_HUMAN	N-terminal kinase-like protein OS=Homo sapiens GN=SCYL1 PE=1 SV=1	HUMAN	6	0.854345	0.536109	1.90874
1036	12.01	12.01	27.39	22.61	22.61	sp|Q9HB07|MYG1_HUMAN	UPF0160 protein MYG1, mitochondrial OS=Homo sapiens GN=C12orf10 PE=1 SV=2	HUMAN	8	1.77129	0.0435854	1.72458
1037	12	14	25.1	19.67	19.67	sp|P04004|VTNC_HUMAN	Vitronectin OS=Homo sapiens GN=VTN PE=1 SV=1	HUMAN	7	0.046703	0.00795758	4.66102
1038	12	13.51	64.35	61.74	61.74	sp|P62888|RL30_HUMAN	60S ribosomal protein L30 OS=Homo sapiens GN=RPL30 PE=1 SV=2	HUMAN	13	1.43308	0.0037072	1.19804
1039	12	12	24.82	14.1	14.1	sp|Q14444|CAPR1_HUMAN	Caprin-1 OS=Homo sapiens GN=CAPRIN1 PE=1 SV=2	HUMAN	7	1.64441	0.34499	3.63537
1040	12	12	31.06	31.06	31.06	sp|O75489|NDUS3_HUMAN	NADH dehydrogenase [ubiquinone] iron-sulfur protein 3, mitochondrial OS=Homo sapiens GN=NDUFS3 PE=1 SV=1	HUMAN	7	0.93005	0.722659	1.64289
1041	11.99	11.99	32.13	15.78	14.26	sp|P35637|FUS_HUMAN	RNA-binding protein FUS OS=Homo sapiens GN=FUS PE=1 SV=1	HUMAN	11	1.28313	0.508458	2.88558
1042	11.98	14.17	25.49	20	17.12	sp|Q15436|SC23A_HUMAN	Protein transport protein Sec23A OS=Homo sapiens GN=SEC23A PE=1 SV=2	HUMAN	9	0.818313	0.725635	4.00858
1043	11.95	11.95	25.36	10.4	10.4	sp|Q04446|GLGB_HUMAN	1,4-alpha-glucan-branching enzyme OS=Homo sapiens GN=GBE1 PE=1 SV=3	HUMAN	8	1.18669	0.153036	1.30974
1044	11.95	11.95	23.2	11.46	11.46	sp|P14780|MMP9_HUMAN	Matrix metalloproteinase-9 OS=Homo sapiens GN=MMP9 PE=1 SV=3	HUMAN	6	0.472284	0.453507	9.8833
1045	11.95	11.95	25.41	21.07	21.07	sp|Q8TDL5|BPIB1_HUMAN	BPI fold-containing family B member 1 OS=Homo sapiens GN=BPIFB1 PE=1 SV=1	HUMAN	7	1.64994	0.803148	184.788
1046	11.94	11.94	37.74	22.31	19.28	sp|P00813|ADA_HUMAN	Adenosine deaminase OS=Homo sapiens GN=ADA PE=1 SV=3	HUMAN	7	0.50862	0.468801	8.49736
1047	11.94	11.94	28.24	22.28	18.65	sp|Q6NVY1|HIBCH_HUMAN	3-hydroxyisobutyryl-CoA hydrolase, mitochondrial OS=Homo sapiens GN=HIBCH PE=1 SV=2	HUMAN	6	0.542794	0.622334	19.9862
1048	11.92	11.93	26.37	19.12	17.58	sp|Q5TFE4|NT5D1_HUMAN	5'-nucleotidase domain-containing protein 1 OS=Homo sapiens GN=NT5DC1 PE=1 SV=1	HUMAN	6	1.20695	0.0351781	1.18384
1049	11.91	12.07	40	34.21	26.05	sp|Q9BXN1|ASPN_HUMAN	Asporin OS=Homo sapiens GN=ASPN PE=1 SV=2	HUMAN	7	0.0929751	0.0186101	5.92911
1050	11.91	11.91	38.08	28.75	21.62	sp|P41218|MNDA_HUMAN	Myeloid cell nuclear differentiation antigen OS=Homo sapiens GN=MNDA PE=1 SV=1	HUMAN	8	0.122804	0.0364666	6.69912
1051	11.89	11.91	35.31	25	20.61	sp|P30520|PURA2_HUMAN	Adenylosuccinate synthetase isozyme 2 OS=Homo sapiens GN=ADSS PE=1 SV=3	HUMAN	7	1.08494	0.200223	1.14872
1052	11.89	11.89	54.97	41.61	31.37	sp|P55735|SEC13_HUMAN	Protein SEC13 homolog OS=Homo sapiens GN=SEC13 PE=1 SV=3	HUMAN	7	1.10397	0.791416	4.10035
1053	11.89	11.89	68.45	60.68	39.81	sp|O43399|TPD54_HUMAN	Tumor protein D54 OS=Homo sapiens GN=TPD52L2 PE=1 SV=2	HUMAN	7	1.3436	0.85202	102.133
1054	11.87	11.87	25.91	10.25	9.458	sp|Q9BPX3|CND3_HUMAN	Condensin complex subunit 3 OS=Homo sapiens GN=NCAPG PE=1 SV=1	HUMAN	7	3.32121	0.0498362	3.31809
1055	11.87	11.87	33.99	23.53	23.53	sp|Q86U42|PABP2_HUMAN	Polyadenylate-binding protein 2 OS=Homo sapiens GN=PABPN1 PE=1 SV=3	HUMAN	6	0.733909	0.0741853	1.42978
1056	11.87	11.87	21.71	14.47	11.18	sp|Q12884|SEPR_HUMAN	Seprase OS=Homo sapiens GN=FAP PE=1 SV=5	HUMAN	6	0.11856	0.0355706	7.01423
1057	11.87	11.87	32.62	29.88	29.88	sp|Q13011|ECH1_HUMAN	Delta(3,5)-Delta(2,4)-dienoyl-CoA isomerase, mitochondrial OS=Homo sapiens GN=ECH1 PE=1 SV=2	HUMAN	8	0.777803	0.0203026	1.20566
1058	11.86	11.86	21.15	12.78	12.78	sp|Q13724|MOGS_HUMAN	Mannosyl-oligosaccharide glucosidase OS=Homo sapiens GN=MOGS PE=1 SV=5	HUMAN	7	0.625381	0.0625114	1.66299
1059	11.86	11.86	53.07	32.96	29.61	sp|O14745|NHRF1_HUMAN	Na(+)/H(+) exchange regulatory cofactor NHE-RF1 OS=Homo sapiens GN=SLC9A3R1 PE=1 SV=4	HUMAN	8	0.575142	0.723241	92.2587
1060	11.86	11.86	43.7	35.04	35.04	sp|P01903|DRA_HUMAN	HLA class II histocompatibility antigen, DR alpha chain OS=Homo sapiens GN=HLA-DRA PE=1 SV=1	HUMAN	16	0.0746875	0.0630113	16.7689
1061	11.86	11.86	23.31	20.04	20.04	sp|O75439|MPPB_HUMAN	Mitochondrial-processing peptidase subunit beta OS=Homo sapiens GN=PMPCB PE=1 SV=2	HUMAN	6	1.31588	0.076351	1.37267
1062	11.84	11.84	55.05	55.05	38.89	sp|P80188|NGAL_HUMAN	Neutrophil gelatinase-associated lipocalin OS=Homo sapiens GN=LCN2 PE=1 SV=2	HUMAN	6	0.164096	0.0949576	9.58685
1063	11.81	14.97	37.31	32.42	29.05	sp|Q5VT79|AXA82_HUMAN	Annexin A8-like protein 2 OS=Homo sapiens GN=ANXA8L2 PE=2 SV=1	HUMAN	9	0.32676	0.00022255	1.27738
1064	11.81	11.81	29.93	18.29	17.81	sp|P09543|CN37_HUMAN	2',3'-cyclic-nucleotide 3'-phosphodiesterase OS=Homo sapiens GN=CNP PE=1 SV=2	HUMAN	7	0.652865	0.00704263	1.30727
1065	11.81	11.81	52.75	39.01	39.01	sp|Q9Y2B0|CNPY2_HUMAN	Protein canopy homolog 2 OS=Homo sapiens GN=CNPY2 PE=1 SV=1	HUMAN	7	0.928596	0.408207	1.27858
1066	11.8	22.78	45.34	21.74	21.74	sp|Q13310|PABP4_HUMAN	Polyadenylate-binding protein 4 OS=Homo sapiens GN=PABPC4 PE=1 SV=1	HUMAN	15	2.13792	0.000854409	1.35368
1067	11.8	11.8	55.39	48.04	48.04	sp|P52565|GDIR1_HUMAN	Rho GDP-dissociation inhibitor 1 OS=Homo sapiens GN=ARHGDIA PE=1 SV=3	HUMAN	9	0.739135	0.262964	1.8521
1068	11.78	11.78	44.81	30.19	30.19	sp|O95861|BPNT1_HUMAN	3'(2'),5'-bisphosphate nucleotidase 1 OS=Homo sapiens GN=BPNT1 PE=1 SV=1	HUMAN	8	1.28961	0.455162	2.1808
1069	11.77	11.77	34.77	15.48	15.48	sp|P49321|NASP_HUMAN	Nuclear autoantigenic sperm protein OS=Homo sapiens GN=NASP PE=1 SV=2	HUMAN	7	3.17719	0.139348	5.2617
1070	11.77	11.77	35.23	35.23	35.23	sp|Q9BW30|TPPP3_HUMAN	Tubulin polymerization-promoting protein family member 3 OS=Homo sapiens GN=TPPP3 PE=1 SV=1	HUMAN	7	0.0130634	0.000176041	1.81423
1071	11.76	11.76	22.32	16.1	12.57	sp|P49959|MRE11_HUMAN	Double-strand break repair protein MRE11A OS=Homo sapiens GN=MRE11A PE=1 SV=3	HUMAN	7	1.04079	0.918074	2.48931
1072	11.74	11.8	37.94	23.58	20.33	sp|P50502|F10A1_HUMAN	Hsc70-interacting protein OS=Homo sapiens GN=ST13 PE=1 SV=2	HUMAN	9	1.42365	0.00235097	1.17329
1073	11.73	17.98	78.91	62.59	62.59	sp|P69891|HBG1_HUMAN	Hemoglobin subunit gamma-1 OS=Homo sapiens GN=HBG1 PE=1 SV=2	HUMAN	17	0.125214	0.037487	6.75866
1074	11.72	11.72	15.87	9.598	8.359	sp|Q9C0C9|UBE2O_HUMAN	E2/E3 hybrid ubiquitin-protein ligase UBE2O OS=Homo sapiens GN=UBE2O PE=1 SV=3	HUMAN	7	1.12203	0.141779	1.18509
1075	11.72	11.72	46.45	38.8	38.8	sp|P02794|FRIH_HUMAN	Ferritin heavy chain OS=Homo sapiens GN=FTH1 PE=1 SV=2	HUMAN	6	0.49318	0.418668	7.86935
1076	11.71	11.71	15.58	5.835	5.332	sp|Q9H4A3|WNK1_HUMAN	Serine/threonine-protein kinase WNK1 OS=Homo sapiens GN=WNK1 PE=1 SV=2	HUMAN	9	1.75066	0.676945	22.8952
1077	11.71	11.71	42.19	25.78	25.78	sp|P24539|AT5F1_HUMAN	ATP synthase F(0) complex subunit B1, mitochondrial OS=Homo sapiens GN=ATP5F1 PE=1 SV=2	HUMAN	8	0.855884	0.860207	7.49614
1078	11.68	11.68	18.51	11.88	9.847	sp|Q9HD45|TM9S3_HUMAN	Transmembrane 9 superfamily member 3 OS=Homo sapiens GN=TM9SF3 PE=1 SV=2	HUMAN	8	0.635755	0.00246143	1.23006
1079	11.67	12.29	49.32	49.32	45.27	sp|Q04837|SSBP_HUMAN	Single-stranded DNA-binding protein, mitochondrial OS=Homo sapiens GN=SSBP1 PE=1 SV=1	HUMAN	11	1.09463	0.916343	7.53639
1080	11.67	12.06	35.06	27.18	25.93	sp|Q13547|HDAC1_HUMAN	Histone deacetylase 1 OS=Homo sapiens GN=HDAC1 PE=1 SV=1	HUMAN	10	0.637557	0.706932	22.0526
1081	11.67	11.67	46.18	34.03	34.03	sp|P27105|STOM_HUMAN	Erythrocyte band 7 integral membrane protein OS=Homo sapiens GN=STOM PE=1 SV=3	HUMAN	7	0.729997	0.00796249	1.19456
1082	11.65	11.65	30.1	20.16	10.86	sp|P17480|UBF1_HUMAN	Nucleolar transcription factor 1 OS=Homo sapiens GN=UBTF PE=1 SV=1	HUMAN	8	0.573757	0.246827	2.73537
1083	11.65	11.65	29.6	20	17.33	sp|P35659|DEK_HUMAN	Protein DEK OS=Homo sapiens GN=DEK PE=1 SV=1	HUMAN	7	1.29522	0.810822	16.59
1084	11.64	11.64	28.03	12.83	11.85	sp|Q12996|CSTF3_HUMAN	Cleavage stimulation factor subunit 3 OS=Homo sapiens GN=CSTF3 PE=1 SV=1	HUMAN	6	1.05193	0.548645	1.21531
1085	11.64	11.64	71.54	56.15	44.62	sp|P62244|RS15A_HUMAN	40S ribosomal protein S15a OS=Homo sapiens GN=RPS15A PE=1 SV=2	HUMAN	7	1.21768	0.356855	1.62085
1086	11.61	11.61	31.65	17.23	14.23	sp|P13674|P4HA1_HUMAN	Prolyl 4-hydroxylase subunit alpha-1 OS=Homo sapiens GN=P4HA1 PE=1 SV=2	HUMAN	6	0.589979	0.679789	19.6566
1087	11.61	11.61	25.28	11.51	11.51	sp|O75475|PSIP1_HUMAN	PC4 and SFRS1-interacting protein OS=Homo sapiens GN=PSIP1 PE=1 SV=1	HUMAN	6	0.893982	0.499922	1.45155
1088	11.59	11.59	9.665	5.933	4.88	sp|P35658|NU214_HUMAN	Nuclear pore complex protein Nup214 OS=Homo sapiens GN=NUP214 PE=1 SV=2	HUMAN	7	1.00093	0.996425	1.6315
1089	11.58	11.58	13.47	6.648	5.475	sp|P04275|VWF_HUMAN	von Willebrand factor OS=Homo sapiens GN=VWF PE=1 SV=4	HUMAN	10	0.0665296	0.00103246	3.62696
1090	11.58	11.58	31.1	20.27	16.32	sp|Q5BKZ1|ZN326_HUMAN	DBIRD complex subunit ZNF326 OS=Homo sapiens GN=ZNF326 PE=1 SV=2	HUMAN	6	1.69633	0.000102814	1.15383
1091	11.57	15.81	31.99	16.09	16.09	sp|Q13596|SNX1_HUMAN	Sorting nexin-1 OS=Homo sapiens GN=SNX1 PE=1 SV=3	HUMAN	9	0.93032	0.750115	1.73628
1092	11.57	11.57	13.86	6.241	5.405	sp|P51610|HCFC1_HUMAN	Host cell factor 1 OS=Homo sapiens GN=HCFC1 PE=1 SV=2	HUMAN	9	0.910619	0.816553	2.8556
1093	11.57	11.57	30.72	17.08	12.54	sp|P08240|SRPR_HUMAN	Signal recognition particle receptor subunit alpha OS=Homo sapiens GN=SRPR PE=1 SV=2	HUMAN	8	0.851083	0.834532	5.80556
1094	11.57	11.57	31.69	29.54	29.54	sp|P08574|CY1_HUMAN	Cytochrome c1, heme protein, mitochondrial OS=Homo sapiens GN=CYC1 PE=1 SV=3	HUMAN	9	0.929045	0.948859	19.9515
1095	11.56	11.63	22.28	21.44	19.93	sp|P04003|C4BPA_HUMAN	C4b-binding protein alpha chain OS=Homo sapiens GN=C4BPA PE=1 SV=2	HUMAN	7	0.0675597	0.0117235	6.32719
1096	11.56	11.56	19.04	10.55	10.55	sp|P18858|DNLI1_HUMAN	DNA ligase 1 OS=Homo sapiens GN=LIG1 PE=1 SV=1	HUMAN	7	1.71185	0.589228	10.9925
1097	11.56	11.56	16.26	13.21	13.21	sp|P11166|GTR1_HUMAN	Solute carrier family 2, facilitated glucose transporter member 1 OS=Homo sapiens GN=SLC2A1 PE=1 SV=2	HUMAN	7	0.763744	0.867494	112.541
1098	11.55	11.55	25.31	14.61	14.61	sp|Q9UBV2|SE1L1_HUMAN	Protein sel-1 homolog 1 OS=Homo sapiens GN=SEL1L PE=1 SV=3	HUMAN	8	0.366071	0.27676	7.81324
1099	11.53	11.53	45.52	28.54	28.54	sp|P09110|THIK_HUMAN	3-ketoacyl-CoA thiolase, peroxisomal OS=Homo sapiens GN=ACAA1 PE=1 SV=2	HUMAN	7	0.533665	0.466175	6.87175
1100	11.51	11.51	18.84	12.93	9.36	sp|P46087|NOP2_HUMAN	Putative ribosomal RNA methyltransferase NOP2 OS=Homo sapiens GN=NOP2 PE=1 SV=2	HUMAN	6	1.8005	0.0121153	1.48239
1101	11.49	13.35	40.15	23.89	19.46	sp|Q9UNH7|SNX6_HUMAN	Sorting nexin-6 OS=Homo sapiens GN=SNX6 PE=1 SV=1	HUMAN	7	0.599869	0.430943	4.2474
1102	11.48	11.48	44.62	27.31	21.92	sp|Q8WXX5|DNJC9_HUMAN	DnaJ homolog subfamily C member 9 OS=Homo sapiens GN=DNAJC9 PE=1 SV=1	HUMAN	7	1.39985	0.0752715	1.46685
1103	11.46	13.51	28.22	16.37	14.43	sp|Q13616|CUL1_HUMAN	Cullin-1 OS=Homo sapiens GN=CUL1 PE=1 SV=2	HUMAN	8	1.5847	0.495222	4.41873
1104	11.44	13.63	26.38	17.7	17.7	sp|Q9Y6M1|IF2B2_HUMAN	Insulin-like growth factor 2 mRNA-binding protein 2 OS=Homo sapiens GN=IGF2BP2 PE=1 SV=2	HUMAN	8	0.557302	0.71507	62.8415
1105	11.44	11.44	28.39	23.99	21.06	sp|O15355|PPM1G_HUMAN	Protein phosphatase 1G OS=Homo sapiens GN=PPM1G PE=1 SV=1	HUMAN	7	1.52312	0.747235	21.1301
1106	11.43	11.54	24.61	12.42	12.42	sp|Q9BSJ2|GCP2_HUMAN	Gamma-tubulin complex component 2 OS=Homo sapiens GN=TUBGCP2 PE=1 SV=2	HUMAN	8	0.928038	0.579428	1.3829
1107	11.43	11.43	13.88	6.273	5.104	sp|P16157|ANK1_HUMAN	Ankyrin-1 OS=Homo sapiens GN=ANK1 PE=1 SV=3	HUMAN	6	0.0101031	4.98e-12	1.1264
1108	11.43	11.43	41.75	33.33	24.6	sp|Q99439|CNN2_HUMAN	Calponin-2 OS=Homo sapiens GN=CNN2 PE=1 SV=4	HUMAN	6	0.33948	0.00064095	1.44379
1109	11.41	18.37	25.67	17.36	16.51	sp|O94973|AP2A2_HUMAN	AP-2 complex subunit alpha-2 OS=Homo sapiens GN=AP2A2 PE=1 SV=2	HUMAN	11	1.02051	0.790604	1.21965
1110	11.41	11.41	33.97	23.28	20.43	sp|Q9UGI8|TES_HUMAN	Testin OS=Homo sapiens GN=TES PE=1 SV=1	HUMAN	7	0.887158	0.894203	8.26394
1111	11.4	11.4	38.42	30.03	30.03	sp|P51553|IDH3G_HUMAN	Isocitrate dehydrogenase [NAD] subunit gamma, mitochondrial OS=Homo sapiens GN=IDH3G PE=1 SV=1	HUMAN	6	0.614978	0.686885	18.6282
1112	11.39	11.39	34.24	25.76	25.76	sp|O00170|AIP_HUMAN	AH receptor-interacting protein OS=Homo sapiens GN=AIP PE=1 SV=2	HUMAN	6	0.555292	0.01544	1.52102
1113	11.38	11.39	19.08	11.03	11.03	sp|Q68E01|INT3_HUMAN	Integrator complex subunit 3 OS=Homo sapiens GN=INTS3 PE=1 SV=1	HUMAN	6	1.21906	0.867311	16.1147
1114	11.38	11.38	27.65	8.878	8.878	sp|Q9P0K7|RAI14_HUMAN	Ankycorbin OS=Homo sapiens GN=RAI14 PE=1 SV=2	HUMAN	7	0.593402	0.634549	16.7825
1115	11.37	11.37	34.22	21.25	20.16	sp|Q9UBT2|SAE2_HUMAN	SUMO-activating enzyme subunit 2 OS=Homo sapiens GN=UBA2 PE=1 SV=2	HUMAN	8	2.22158	0.000363568	1.31169
1116	11.36	11.36	32.74	25	17.26	sp|P01871|IGHM_HUMAN	Ig mu chain C region OS=Homo sapiens GN=IGHM PE=1 SV=3	HUMAN	6	0.0783306	0.189144	59.8618
1117	11.35	11.4	24.01	11.41	9.694	sp|Q9UKV3|ACINU_HUMAN	Apoptotic chromatin condensation inducer in the nucleus OS=Homo sapiens GN=ACIN1 PE=1 SV=2	HUMAN	8	0.697406	0.651998	6.41714
1118	11.33	11.33	13.63	9.864	8.34	sp|P14543|NID1_HUMAN	Nidogen-1 OS=Homo sapiens GN=NID1 PE=1 SV=3	HUMAN	8	0.145203	0.121204	14.2993
1119	11.32	12.36	25.65	11.53	10.18	sp|O60231|DHX16_HUMAN	Putative pre-mRNA-splicing factor ATP-dependent RNA helicase DHX16 OS=Homo sapiens GN=DHX16 PE=1 SV=2	HUMAN	7	1.34213	0.819047	20.3396
1120	11.32	11.32	28.84	18.16	16.29	sp|Q13564|ULA1_HUMAN	NEDD8-activating enzyme E1 regulatory subunit OS=Homo sapiens GN=NAE1 PE=1 SV=1	HUMAN	7	1.20128	0.820292	6.2892
1121	11.3	11.3	29.51	20.3	15.41	sp|P31513|FMO3_HUMAN	Dimethylaniline monooxygenase [N-oxide-forming] 3 OS=Homo sapiens GN=FMO3 PE=1 SV=5	HUMAN	6	0.119331	0.0712689	11.7958
1122	11.29	11.29	16.64	9.357	8.601	sp|P57678|GEMI4_HUMAN	Gem-associated protein 4 OS=Homo sapiens GN=GEMIN4 PE=1 SV=2	HUMAN	6	3.33593	0.20895	9.34966
1123	11.28	11.28	67.59	37.96	37.96	sp|O75347|TBCA_HUMAN	Tubulin-specific chaperone A OS=Homo sapiens GN=TBCA PE=1 SV=3	HUMAN	6	1.8148	0.000976094	1.27585
1124	11.26	11.62	14.7	5.56	4.192	sp|Q8WYP5|ELYS_HUMAN	Protein ELYS OS=Homo sapiens GN=AHCTF1 PE=1 SV=3	HUMAN	7	1.30376	0.775954	7.98649
1125	11.26	11.3	28.39	14.62	11.12	sp|Q9H3U1|UN45A_HUMAN	Protein unc-45 homolog A OS=Homo sapiens GN=UNC45A PE=1 SV=1	HUMAN	9	1.13481	0.791741	3.46873
1126	11.26	11.26	49.33	45.3	36.58	sp|O00560|SDCB1_HUMAN	Syntenin-1 OS=Homo sapiens GN=SDCBP PE=1 SV=1	HUMAN	11	3.34454	0.238459	11.2566
1127	11.24	11.24	18.61	10.01	7.781	sp|Q14C86|GAPD1_HUMAN	GTPase-activating protein and VPS9 domain-containing protein 1 OS=Homo sapiens GN=GAPVD1 PE=1 SV=2	HUMAN	7	1.94695	0.51096	9.33198
1128	11.22	11.22	34.96	21.54	21.54	sp|Q00059|TFAM_HUMAN	Transcription factor A, mitochondrial OS=Homo sapiens GN=TFAM PE=1 SV=1	HUMAN	6	0.656958	0.655831	8.9663
1129	11.22	11.22	39.41	30.05	25.62	sp|P40429|RL13A_HUMAN	60S ribosomal protein L13a OS=Homo sapiens GN=RPL13A PE=1 SV=2	HUMAN	10	1.43824	0.0420064	1.40306
1130	11.19	11.19	31.14	26.75	26.75	sp|Q15631|TSN_HUMAN	Translin OS=Homo sapiens GN=TSN PE=1 SV=1	HUMAN	7	1.22345	0.266309	1.51362
1131	11.14	11.14	18.58	7.102	7.102	sp|Q5T5P2|SKT_HUMAN	Sickle tail protein homolog OS=Homo sapiens GN=KIAA1217 PE=1 SV=2	HUMAN	8	0.508858	0.646558	35.2791
1132	11.1	11.32	31.58	26.79	21.53	sp|P43686|PRS6B_HUMAN	26S protease regulatory subunit 6B OS=Homo sapiens GN=PSMC4 PE=1 SV=2	HUMAN	7	1.15666	0.431172	1.54836
1133	11.1	11.1	13.53	9.324	7.13	sp|P22307|NLTP_HUMAN	Non-specific lipid-transfer protein OS=Homo sapiens GN=SCP2 PE=1 SV=2	HUMAN	6	0.912255	0.923869	8.95839
1134	11.09	15	42.74	36.44	36.44	sp|Q15366|PCBP2_HUMAN	Poly(rC)-binding protein 2 OS=Homo sapiens GN=PCBP2 PE=1 SV=1	HUMAN	11	1.60265	0.0104824	1.33413
1135	11.09	11.09	28.23	12.93	11.08	sp|Q12797|ASPH_HUMAN	Aspartyl/asparaginyl beta-hydroxylase OS=Homo sapiens GN=ASPH PE=1 SV=3	HUMAN	7	1.17057	0.891623	16.8606
1136	11.07	11.07	25.38	10.07	10.07	sp|Q8N766|EMC1_HUMAN	ER membrane protein complex subunit 1 OS=Homo sapiens GN=EMC1 PE=1 SV=1	HUMAN	9	1.22883	0.767281	4.87412
1137	11.07	11.07	31.38	31.38	27.62	sp|Q9UKD2|MRT4_HUMAN	mRNA turnover protein 4 homolog OS=Homo sapiens GN=MRTO4 PE=1 SV=2	HUMAN	7	2.29843	0.503078	19.428
1138	11.04	11.04	29.9	13.4	9.027	sp|Q08945|SSRP1_HUMAN	FACT complex subunit SSRP1 OS=Homo sapiens GN=SSRP1 PE=1 SV=1	HUMAN	5	0.551405	0.273436	3.34838
1139	11.04	11.04	32.51	15.03	12.7	sp|P00488|F13A_HUMAN	Coagulation factor XIII A chain OS=Homo sapiens GN=F13A1 PE=1 SV=4	HUMAN	6	0.023151	0.000418733	3.21852
1140	11.02	11.02	19.46	12.02	6.574	sp|Q8WUM0|NU133_HUMAN	Nuclear pore complex protein Nup133 OS=Homo sapiens GN=NUP133 PE=1 SV=2	HUMAN	6	1.86695	0.572136	11.1224
1141	11.02	11.02	18.01	12.09	9.824	sp|P42229|STA5A_HUMAN	Signal transducer and activator of transcription 5A OS=Homo sapiens GN=STAT5A PE=1 SV=1	HUMAN	6	0.0101031	0.014405	3.74818
1142	11.02	11.02	34.77	25.85	25.85	sp|Q9BWM7|SFXN3_HUMAN	Sideroflexin-3 OS=Homo sapiens GN=SFXN3 PE=1 SV=2	HUMAN	7	0.45631	0.00832296	1.56646
1143	11.01	13.11	26.56	19.45	15.67	sp|P52888|THOP1_HUMAN	Thimet oligopeptidase OS=Homo sapiens GN=THOP1 PE=1 SV=2	HUMAN	8	1.31585	0.347888	1.93417
1144	11	11	24.65	11.87	7.911	sp|Q92974|ARHG2_HUMAN	Rho guanine nucleotide exchange factor 2 OS=Homo sapiens GN=ARHGEF2 PE=1 SV=4	HUMAN	5	1.38947	0.762673	12.7651
1145	10.98	10.98	25.77	10.01	8.274	sp|Q13045|FLII_HUMAN	Protein flightless-1 homolog OS=Homo sapiens GN=FLII PE=1 SV=2	HUMAN	10	0.553685	0.667641	24.6676
1146	10.97	10.98	34.51	25.07	25.07	sp|P07858|CATB_HUMAN	Cathepsin B OS=Homo sapiens GN=CTSB PE=1 SV=3	HUMAN	8	0.241183	0.0586299	4.56748
1147	10.96	10.96	37.11	26.58	24.47	sp|P50552|VASP_HUMAN	Vasodilator-stimulated phosphoprotein OS=Homo sapiens GN=VASP PE=1 SV=3	HUMAN	6	1.29769	0.460214	2.42613
1148	10.95	10.95	23.26	19.84	16.9	sp|Q6PI48|SYDM_HUMAN	Aspartate--tRNA ligase, mitochondrial OS=Homo sapiens GN=DARS2 PE=1 SV=1	HUMAN	7	0.877496	0.887025	9.46744
1149	10.95	10.95	25.17	17	17	sp|P36957|ODO2_HUMAN	Dihydrolipoyllysine-residue succinyltransferase component of 2-oxoglutarate dehydrogenase complex, mitochondrial OS=Homo sapiens GN=DLST PE=1 SV=4	HUMAN	6	0.87313	0.424723	1.52827
1150	10.94	10.94	40.61	29.83	17.96	sp|P55263|ADK_HUMAN	Adenosine kinase OS=Homo sapiens GN=ADK PE=1 SV=2	HUMAN	7	1.16395	0.835696	5.30108
1151	10.92	10.92	25.2	16.48	13.95	sp|O60216|RAD21_HUMAN	Double-strand-break repair protein rad21 homolog OS=Homo sapiens GN=RAD21 PE=1 SV=2	HUMAN	7	1.14628	0.464246	1.59817
1152	10.9	10.9	36.55	25.63	25.63	sp|Q92597|NDRG1_HUMAN	Protein NDRG1 OS=Homo sapiens GN=NDRG1 PE=1 SV=1	HUMAN	8	1.17152	0.13547	1.25715
1153	10.9	10.9	37.67	37.67	37.67	sp|Q13765|NACA_HUMAN	Nascent polypeptide-associated complex subunit alpha OS=Homo sapiens GN=NACA PE=1 SV=1	HUMAN	11	1.39145	0.716609	13.9377
1154	10.87	10.87	42.82	29	18.43	sp|O60256|KPRB_HUMAN	Phosphoribosyl pyrophosphate synthase-associated protein 2 OS=Homo sapiens GN=PRPSAP2 PE=1 SV=1	HUMAN	7	1.13893	0.913966	23.0909
1155	10.86	10.92	39.55	31.74	17.38	sp|P42765|THIM_HUMAN	3-ketoacyl-CoA thiolase, mitochondrial OS=Homo sapiens GN=ACAA2 PE=1 SV=2	HUMAN	5	1.07741	0.540907	1.36346
1156	10.86	10.86	35.43	26.18	24.61	sp|Q16851|UGPA_HUMAN	UTP--glucose-1-phosphate uridylyltransferase OS=Homo sapiens GN=UGP2 PE=1 SV=5	HUMAN	9	0.80681	0.171425	1.40249
1157	10.86	10.86	55.36	41.52	41.52	sp|P55327|TPD52_HUMAN	Tumor protein D52 OS=Homo sapiens GN=TPD52 PE=1 SV=2	HUMAN	9	1.19512	0.140135	1.29894
1158	10.85	10.85	19.89	16.08	16.08	sp|Q9Y4W2|LAS1L_HUMAN	Ribosomal biogenesis protein LAS1L OS=Homo sapiens GN=LAS1L PE=1 SV=2	HUMAN	7	1.49906	0.00675794	1.24401
1159	10.84	11.05	36.21	23.68	17.27	sp|P07585|PGS2_HUMAN	Decorin OS=Homo sapiens GN=DCN PE=1 SV=1	HUMAN	5	0.135912	0.0434066	6.68439
1160	10.83	10.83	19.33	7.681	5.221	sp|Q14669|TRIPC_HUMAN	E3 ubiquitin-protein ligase TRIP12 OS=Homo sapiens GN=TRIP12 PE=1 SV=1	HUMAN	7	1.09548	0.886232	4.15263
1161	10.83	10.83	29.11	13.93	11.17	sp|Q9Y4W6|AFG32_HUMAN	AFG3-like protein 2 OS=Homo sapiens GN=AFG3L2 PE=1 SV=2	HUMAN	8	0.839852	0.445349	1.65103
1162	10.83	10.83	19.82	11.61	10.41	sp|Q5JSH3|WDR44_HUMAN	WD repeat-containing protein 44 OS=Homo sapiens GN=WDR44 PE=1 SV=1	HUMAN	7	0.870983	0.833607	4.33883
1163	10.82	10.82	24.31	21.06	15.28	sp|Q15645|PCH2_HUMAN	Pachytene checkpoint protein 2 homolog OS=Homo sapiens GN=TRIP13 PE=1 SV=2	HUMAN	5	4.65508	0.0693616	5.56024
1164	10.81	10.81	23.93	10.35	9.056	sp|P50416|CPT1A_HUMAN	Carnitine O-palmitoyltransferase 1, liver isoform OS=Homo sapiens GN=CPT1A PE=1 SV=2	HUMAN	6	1.04349	0.897359	2.16856
1165	10.8	12.85	37.93	34.1	34.1	sp|P01920|DQB1_HUMAN	HLA class II histocompatibility antigen, DQ beta 1 chain OS=Homo sapiens GN=HLA-DQB1 PE=1 SV=2	HUMAN	8	0.0218154	0.00454173	4.85226
1166	10.8	10.8	53.23	53.23	51.74	sp|P52566|GDIR2_HUMAN	Rho GDP-dissociation inhibitor 2 OS=Homo sapiens GN=ARHGDIB PE=1 SV=3	HUMAN	8	0.021048	5.39e-05	2.1858
1167	10.79	10.79	39.71	27.94	27.94	sp|P40937|RFC5_HUMAN	Replication factor C subunit 5 OS=Homo sapiens GN=RFC5 PE=1 SV=1	HUMAN	6	2.84894	0.51885	61.1674
1168	10.79	10.79	27.31	26.91	22.49	sp|P39687|AN32A_HUMAN	Acidic leucine-rich nuclear phosphoprotein 32 family member A OS=Homo sapiens GN=ANP32A PE=1 SV=1	HUMAN	6	1.15793	0.358155	1.70408
1169	10.77	10.77	10.19	4.379	3.917	sp|Q07954|LRP1_HUMAN	Prolow-density lipoprotein receptor-related protein 1 OS=Homo sapiens GN=LRP1 PE=1 SV=2	HUMAN	12	0.304574	0.297574	11.385
1170	10.77	10.77	28.12	22.68	19.17	sp|Q9HC38|GLOD4_HUMAN	Glyoxalase domain-containing protein 4 OS=Homo sapiens GN=GLOD4 PE=1 SV=1	HUMAN	6	0.950139	0.958748	11.2319
1171	10.76	23.23	38.75	33.63	33.63	sp|P55795|HNRH2_HUMAN	Heterogeneous nuclear ribonucleoprotein H2 OS=Homo sapiens GN=HNRNPH2 PE=1 SV=1	HUMAN	19	0.910211	0.965459	3953.47
1172	10.76	10.77	31.96	21.87	17.2	sp|Q02252|MMSA_HUMAN	Methylmalonate-semialdehyde dehydrogenase [acylating], mitochondrial OS=Homo sapiens GN=ALDH6A1 PE=1 SV=2	HUMAN	6	0.843004	0.911245	54.2995
1173	10.76	10.76	20.95	15.34	10.72	sp|Q8IZ83|A16A1_HUMAN	Aldehyde dehydrogenase family 16 member A1 OS=Homo sapiens GN=ALDH16A1 PE=1 SV=2	HUMAN	7	0.50117	0.0186518	1.67854
1174	10.74	10.74	37.44	37.44	37.44	sp|P22061|PIMT_HUMAN	Protein-L-isoaspartate(D-aspartate) O-methyltransferase OS=Homo sapiens GN=PCMT1 PE=1 SV=4	HUMAN	8	1.4754	0.0791914	1.57573
1175	10.73	10.73	23.01	11.38	9.153	sp|Q9P2R3|ANFY1_HUMAN	Ankyrin repeat and FYVE domain-containing protein 1 OS=Homo sapiens GN=ANKFY1 PE=1 SV=2	HUMAN	7	0.586185	0.715953	44.4909
1176	10.72	10.72	36.27	36.27	27.45	sp|P46782|RS5_HUMAN	40S ribosomal protein S5 OS=Homo sapiens GN=RPS5 PE=1 SV=4	HUMAN	12	1.39735	0.126974	1.66159
1177	10.7	41.91	93.88	88.44	78.91	sp|P02042|HBD_HUMAN	Hemoglobin subunit delta OS=Homo sapiens GN=HBD PE=1 SV=2	HUMAN	60	0.0458746	0.00127383	3.37469
1178	10.67	12.82	59.28	27.84	27.84	sp|Q9H2U2|IPYR2_HUMAN	Inorganic pyrophosphatase 2, mitochondrial OS=Homo sapiens GN=PPA2 PE=1 SV=2	HUMAN	7	0.589604	0.635515	14.7854
1179	10.62	16.83	41.16	27.62	25.41	sp|Q31610|1B81_HUMAN	HLA class I histocompatibility antigen, B-81 alpha chain OS=Homo sapiens GN=HLA-B PE=1 SV=1	HUMAN	10	0.0553099	0.106923	84.5364
1180	10.62	10.62	22.93	13.07	10	sp|P22033|MUTA_HUMAN	Methylmalonyl-CoA mutase, mitochondrial OS=Homo sapiens GN=MUT PE=1 SV=4	HUMAN	5	0.587188	0.712881	42.0993
1181	10.61	10.61	24.41	10.53	9.055	sp|Q9Y6C2|EMIL1_HUMAN	EMILIN-1 OS=Homo sapiens GN=EMILIN1 PE=1 SV=2	HUMAN	5	0.0222706	0.140279	315.109
1182	10.6	12.66	34.14	26.34	26.34	sp|Q9P0M6|H2AW_HUMAN	Core histone macro-H2A.2 OS=Homo sapiens GN=H2AFY2 PE=1 SV=3	HUMAN	7	0.0509159	0.00490425	4.9355
1183	10.58	10.58	16.41	6.113	3.657	sp|Q15746|MYLK_HUMAN	Myosin light chain kinase, smooth muscle OS=Homo sapiens GN=MYLK PE=1 SV=4	HUMAN	6	0.2863	0.146058	5.99764
1184	10.58	10.58	30.09	12.5	10.76	sp|Q9UBC2|EP15R_HUMAN	Epidermal growth factor receptor substrate 15-like 1 OS=Homo sapiens GN=EPS15L1 PE=1 SV=1	HUMAN	7	1.37079	0.818447	28.5507
1185	10.57	10.57	17.57	5.54	5.54	sp|Q8N3C0|ASCC3_HUMAN	Activating signal cointegrator 1 complex subunit 3 OS=Homo sapiens GN=ASCC3 PE=1 SV=3	HUMAN	9	1.46689	0.499055	3.48318
1186	10.57	10.57	27.6	10.56	7.581	sp|P30876|RPB2_HUMAN	DNA-directed RNA polymerase II subunit RPB2 OS=Homo sapiens GN=POLR2B PE=1 SV=1	HUMAN	6	0.926033	0.941157	9.87543
1187	10.57	10.57	40.6	33.33	30.34	sp|P25787|PSA2_HUMAN	Proteasome subunit alpha type-2 OS=Homo sapiens GN=PSMA2 PE=1 SV=2	HUMAN	6	1.13398	0.193307	1.25037
1188	10.55	10.55	46.83	24.29	19.26	sp|Q13451|FKBP5_HUMAN	Peptidyl-prolyl cis-trans isomerase FKBP5 OS=Homo sapiens GN=FKBP5 PE=1 SV=2	HUMAN	6	0.553832	0.48759	6.73614
1189	10.55	10.55	43.38	37.75	25.17	sp|P19623|SPEE_HUMAN	Spermidine synthase OS=Homo sapiens GN=SRM PE=1 SV=1	HUMAN	6	2.14752	0.0235099	1.85904
1190	10.54	10.57	18.69	11.4	11.4	sp|Q13308|PTK7_HUMAN	Inactive tyrosine-protein kinase 7 OS=Homo sapiens GN=PTK7 PE=1 SV=2	HUMAN	7	0.124397	0.145205	24.6204
1191	10.53	10.53	25.25	19.95	19.95	sp|P82933|RT09_HUMAN	28S ribosomal protein S9, mitochondrial OS=Homo sapiens GN=MRPS9 PE=1 SV=2	HUMAN	6	1.75757	0.505678	7.56257
1192	10.52	10.52	26.93	14.18	14.18	sp|Q13123|RED_HUMAN	Protein Red OS=Homo sapiens GN=IK PE=1 SV=3	HUMAN	6	1.09253	0.445608	1.30385
1193	10.52	10.52	55.56	45.96	42.42	sp|O15498|YKT6_HUMAN	Synaptobrevin homolog YKT6 OS=Homo sapiens GN=YKT6 PE=1 SV=1	HUMAN	6	1.54443	0.111957	1.81085
1194	10.51	10.51	30.9	23.31	23.31	sp|Q12907|LMAN2_HUMAN	Vesicular integral-membrane protein VIP36 OS=Homo sapiens GN=LMAN2 PE=1 SV=1	HUMAN	7	0.724202	0.380476	2.72092
1195	10.5	10.51	32.26	29.49	29.49	sp|P62993|GRB2_HUMAN	Growth factor receptor-bound protein 2 OS=Homo sapiens GN=GRB2 PE=1 SV=1	HUMAN	6	0.513246	0.168088	3.00893
1196	10.5	10.5	25.58	13.19	11.11	sp|P11171|41_HUMAN	Protein 4.1 OS=Homo sapiens GN=EPB41 PE=1 SV=4	HUMAN	6	0.416711	0.157259	3.69558
1197	10.5	10.5	56.4	35.07	35.07	sp|O95816|BAG2_HUMAN	BAG family molecular chaperone regulator 2 OS=Homo sapiens GN=BAG2 PE=1 SV=1	HUMAN	8	5.43112	0.147065	12.6441
1198	10.5	10.5	23.79	22.41	22.41	sp|Q01105|SET_HUMAN	Protein SET OS=Homo sapiens GN=SET PE=1 SV=3	HUMAN	7	1.82766	0.0892021	2.11553
1199	10.49	11.77	51.26	28.85	24.65	sp|Q96DI7|SNR40_HUMAN	U5 small nuclear ribonucleoprotein 40 kDa protein OS=Homo sapiens GN=SNRNP40 PE=1 SV=1	HUMAN	7	0.996911	0.967429	1.21861
1200	10.49	10.49	44.68	30.4	26.14	sp|Q08257|QOR_HUMAN	Quinone oxidoreductase OS=Homo sapiens GN=CRYZ PE=1 SV=1	HUMAN	5	0.541423	0.45957	7.16882
1201	10.49	10.49	49.56	37.61	33.19	sp|Q9Y2Q3|GSTK1_HUMAN	Glutathione S-transferase kappa 1 OS=Homo sapiens GN=GSTK1 PE=1 SV=3	HUMAN	7	0.363501	0.000124657	1.2106
1202	10.48	10.48	26.86	14.72	13.06	sp|Q9UIA9|XPO7_HUMAN	Exportin-7 OS=Homo sapiens GN=XPO7 PE=1 SV=3	HUMAN	9	0.872106	0.91386	19.4593
1203	10.47	19.63	45.48	34.75	33.05	sp|P08754|GNAI3_HUMAN	Guanine nucleotide-binding protein G(k) subunit alpha OS=Homo sapiens GN=GNAI3 PE=1 SV=3	HUMAN	10	0.715156	0.0447595	1.3806
1204	10.47	10.48	50.24	50.24	45.89	sp|P30405|PPIF_HUMAN	Peptidyl-prolyl cis-trans isomerase F, mitochondrial OS=Homo sapiens GN=PPIF PE=1 SV=1	HUMAN	8	1.59523	0.549776	9.13207
1205	10.47	10.47	41.51	16.79	14.21	sp|Q8WVV9|HNRLL_HUMAN	Heterogeneous nuclear ribonucleoprotein L-like OS=Homo sapiens GN=HNRNPLL PE=1 SV=1	HUMAN	5	1.26976	0.77834	7.27776
1206	10.46	10.46	54.3	43.71	33.11	sp|P60660|MYL6_HUMAN	Myosin light polypeptide 6 OS=Homo sapiens GN=MYL6 PE=1 SV=2	HUMAN	8	0.367516	0.216608	6.17532
1207	10.45	10.46	23.55	23.55	23.55	sp|P28062|PSB8_HUMAN	Proteasome subunit beta type-8 OS=Homo sapiens GN=PSMB8 PE=1 SV=3	HUMAN	7	0.240058	0.00496878	2.0267
1208	10.45	10.45	14.88	7.507	4.7	sp|P35573|GDE_HUMAN	Glycogen debranching enzyme OS=Homo sapiens GN=AGL PE=1 SV=3	HUMAN	7	0.481705	0.425415	7.7014
1209	10.44	10.5	26.33	18.93	17.16	sp|P51884|LUM_HUMAN	Lumican OS=Homo sapiens GN=LUM PE=1 SV=2	HUMAN	6	0.0377784	0.000996612	3.40521
1210	10.44	10.44	44.2	38.87	29.78	sp|P32322|P5CR1_HUMAN	Pyrroline-5-carboxylate reductase 1, mitochondrial OS=Homo sapiens GN=PYCR1 PE=1 SV=2	HUMAN	7	1.55661	0.479524	4.43603
1211	10.44	10.44	34.98	34.16	24.69	sp|O95292|VAPB_HUMAN	Vesicle-associated membrane protein-associated protein B/C OS=Homo sapiens GN=VAPB PE=1 SV=3	HUMAN	6	1.08504	0.717658	1.79255
1212	10.43	10.43	50.99	42.38	31.79	sp|P62263|RS14_HUMAN	40S ribosomal protein S14 OS=Homo sapiens GN=RPS14 PE=1 SV=3	HUMAN	7	1.31328	0.00840241	1.18105
1213	10.43	10.43	49.4	41.77	23.29	sp|P19404|NDUV2_HUMAN	NADH dehydrogenase [ubiquinone] flavoprotein 2, mitochondrial OS=Homo sapiens GN=NDUFV2 PE=1 SV=2	HUMAN	6	0.617426	0.00139482	1.23505
1214	10.41	10.41	35.73	19.35	16.13	sp|Q7L0Y3|MRRP1_HUMAN	Mitochondrial ribonuclease P protein 1 OS=Homo sapiens GN=TRMT10C PE=1 SV=2	HUMAN	6	0.852544	0.851685	7.38856
1215	10.4	15.99	35.16	35.16	35.16	sp|P09972|ALDOC_HUMAN	Fructose-bisphosphate aldolase C OS=Homo sapiens GN=ALDOC PE=1 SV=2	HUMAN	15	0.698149	0.168681	2.07706
1216	10.39	10.39	22.88	8.373	7.665	sp|Q9BZJ0|CRNL1_HUMAN	Crooked neck-like protein 1 OS=Homo sapiens GN=CRNKL1 PE=1 SV=4	HUMAN	6	1.33012	0.776738	9.86493
1217	10.38	24.99	54.6	47.55	40.49	sp|P01859|IGHG2_HUMAN	Ig gamma-2 chain C region OS=Homo sapiens GN=IGHG2 PE=1 SV=2	HUMAN	31	0.0101031	0.0180666	5.2451
1218	10.38	10.38	44.94	25.3	25.3	sp|P31937|3HIDH_HUMAN	3-hydroxyisobutyrate dehydrogenase, mitochondrial OS=Homo sapiens GN=HIBADH PE=1 SV=2	HUMAN	7	0.905369	0.963079	191.191
1219	10.37	10.37	27.38	15.24	12.14	sp|P80303|NUCB2_HUMAN	Nucleobindin-2 OS=Homo sapiens GN=NUCB2 PE=1 SV=2	HUMAN	6	0.51141	0.0111408	1.55178
1220	10.37	10.37	31.76	21.62	18.92	sp|P04233|HG2A_HUMAN	HLA class II histocompatibility antigen gamma chain OS=Homo sapiens GN=CD74 PE=1 SV=3	HUMAN	8	0.0443855	0.0486147	21.7339
1221	10.36	10.36	33.18	20.59	18.54	sp|Q13895|BYST_HUMAN	Bystin OS=Homo sapiens GN=BYSL PE=1 SV=3	HUMAN	6	1.1931	0.834617	7.25264
1222	10.35	18.61	44.93	37.67	34.36	sp|P42167|LAP2B_HUMAN	Lamina-associated polypeptide 2, isoforms beta/gamma OS=Homo sapiens GN=TMPO PE=1 SV=2	HUMAN	11	0.571472	0.0123025	1.4565
1223	10.35	10.35	14.77	10.54	7.645	sp|P19838|NFKB1_HUMAN	Nuclear factor NF-kappa-B p105 subunit OS=Homo sapiens GN=NFKB1 PE=1 SV=2	HUMAN	5	0.606112	0.635719	11.6649
1224	10.34	11.82	45.71	32	28.57	sp|Q12792|TWF1_HUMAN	Twinfilin-1 OS=Homo sapiens GN=TWF1 PE=1 SV=3	HUMAN	9	2.89993	0.259003	8.58769
1225	10.34	10.35	14.9	7.547	6.386	sp|O00468|AGRIN_HUMAN	Agrin OS=Homo sapiens GN=AGRN PE=1 SV=5	HUMAN	7	0.0719165	0.0162061	7.0006
1226	10.33	26.89	51.01	40.6	37.25	sp|P12236|ADT3_HUMAN	ADP/ATP translocase 3 OS=Homo sapiens GN=SLC25A6 PE=1 SV=4	HUMAN	18	1.2581
1227	10.33	10.33	26.51	21.78	18.37	sp|P10644|KAP0_HUMAN	cAMP-dependent protein kinase type I-alpha regulatory subunit OS=Homo sapiens GN=PRKAR1A PE=1 SV=1	HUMAN	5	0.668754	0.169615	2.03622
1228	10.32	12.6	19.38	10.13	8.39	sp|Q5JWF2|GNAS1_HUMAN	Guanine nucleotide-binding protein G(s) subunit alpha isoforms XLas OS=Homo sapiens GN=GNAS PE=1 SV=2	HUMAN	7	1.09802	0.729396	1.87981
1229	10.31	12.44	24.4	9.226	7.738	sp|Q9H2U1|DHX36_HUMAN	ATP-dependent RNA helicase DHX36 OS=Homo sapiens GN=DHX36 PE=1 SV=2	HUMAN	7	3.07543	0.305418	12.5615
1230	10.29	10.29	41.58	31.98	18.34	sp|Q9Y512|SAM50_HUMAN	Sorting and assembly machinery component 50 homolog OS=Homo sapiens GN=SAMM50 PE=1 SV=3	HUMAN	6	1.2356	0.778761	5.82201
1231	10.28	10.28	28.28	16.22	10.86	sp|Q96TA1|NIBL1_HUMAN	Niban-like protein 1 OS=Homo sapiens GN=FAM129B PE=1 SV=3	HUMAN	8	2.0145	0.0053812	1.42542
1232	10.27	10.27	25.85	25.85	25.85	sp|P43897|EFTS_HUMAN	Elongation factor Ts, mitochondrial OS=Homo sapiens GN=TSFM PE=1 SV=2	HUMAN	6	1.20545	0.0929053	1.27655
1233	10.25	10.25	31.41	19.46	14.45	sp|Q14554|PDIA5_HUMAN	Protein disulfide-isomerase A5 OS=Homo sapiens GN=PDIA5 PE=1 SV=1	HUMAN	5	0.495415	0.273635	4.04876
1234	10.25	10.25	32.04	22.38	16.57	sp|Q9BRK5|CAB45_HUMAN	45 kDa calcium-binding protein OS=Homo sapiens GN=SDF4 PE=1 SV=1	HUMAN	5	0.84985	0.143633	1.28246
1235	10.24	10.24	21.46	8.745	6.964	sp|Q9H2G2|SLK_HUMAN	STE20-like serine/threonine-protein kinase OS=Homo sapiens GN=SLK PE=1 SV=1	HUMAN	8	0.955893	0.968629	13.705
1236	10.24	10.24	28.84	16.84	14.93	sp|O43395|PRPF3_HUMAN	U4/U6 small nuclear ribonucleoprotein Prp3 OS=Homo sapiens GN=PRPF3 PE=1 SV=2	HUMAN	6	0.923258	0.858588	3.21178
1237	10.23	10.23	16.84	8.468	6.66	sp|P26006|ITA3_HUMAN	Integrin alpha-3 OS=Homo sapiens GN=ITGA3 PE=1 SV=5	HUMAN	5	2.83244	0.418931	34.6282
1238	10.22	11.93	69.57	43.48	38.34	sp|Q9Y696|CLIC4_HUMAN	Chloride intracellular channel protein 4 OS=Homo sapiens GN=CLIC4 PE=1 SV=4	HUMAN	8	0.85788	0.383871	1.4909
1239	10.22	10.22	22.02	18.06	18.06	sp|Q13217|DNJC3_HUMAN	DnaJ homolog subfamily C member 3 OS=Homo sapiens GN=DNAJC3 PE=1 SV=1	HUMAN	6	0.951042	0.969149	29.558
1240	10.2	10.2	25.86	12.69	11.37	sp|P36915|GNL1_HUMAN	Guanine nucleotide-binding protein-like 1 OS=Homo sapiens GN=GNL1 PE=1 SV=2	HUMAN	5	2.61935	0.227241	6.04429
1241	10.2	10.2	31.3	27.98	23.55	sp|O96008|TOM40_HUMAN	Mitochondrial import receptor subunit TOM40 homolog OS=Homo sapiens GN=TOMM40 PE=1 SV=1	HUMAN	5	2.1171	0.397806	8.05742
1242	10.19	10.19	36.36	25.28	20.17	sp|O15372|EIF3H_HUMAN	Eukaryotic translation initiation factor 3 subunit H OS=Homo sapiens GN=EIF3H PE=1 SV=1	HUMAN	7	1.15562	0.753223	3.80395
1243	10.19	10.19	63.64	62.88	62.88	sp|P25398|RS12_HUMAN	40S ribosomal protein S12 OS=Homo sapiens GN=RPS12 PE=1 SV=3	HUMAN	14	1.50552	0.00215168	1.19895
1244	10.18	10.19	24.4	14.68	13.31	sp|Q9NRF8|PYRG2_HUMAN	CTP synthase 2 OS=Homo sapiens GN=CTPS2 PE=1 SV=1	HUMAN	6	0.924335	0.934806	10.509
1245	10.18	10.18	11.88	5.736	5.381	sp|P24928|RPB1_HUMAN	DNA-directed RNA polymerase II subunit RPB1 OS=Homo sapiens GN=POLR2A PE=1 SV=2	HUMAN	7	0.851161	0.880976	16.5121
1246	10.16	10.18	26.15	14.14	14.14	sp|Q8TAT6|NPL4_HUMAN	Nuclear protein localization protein 4 homolog OS=Homo sapiens GN=NPLOC4 PE=1 SV=3	HUMAN	7	1.17647	0.904392	23.9095
1247	10.16	10.16	16.37	6.87	6.361	sp|P56199|ITA1_HUMAN	Integrin alpha-1 OS=Homo sapiens GN=ITGA1 PE=1 SV=2	HUMAN	5	0.441592	0.428992	13.2115
1248	10.15	10.15	17.62	11.74	7.686	sp|Q8IUX7|AEBP1_HUMAN	Adipocyte enhancer-binding protein 1 OS=Homo sapiens GN=AEBP1 PE=1 SV=1	HUMAN	5	0.0223213	0.00324342	5.34006
1249	10.14	10.14	22.74	9.902	8.052	sp|Q15269|PWP2_HUMAN	Periodic tryptophan protein 2 homolog OS=Homo sapiens GN=PWP2 PE=1 SV=2	HUMAN	6	1.73315	0.00348634	1.31292
1250	10.13	10.13	28.45	16.62	15.21	sp|O95299|NDUAA_HUMAN	NADH dehydrogenase [ubiquinone] 1 alpha subcomplex subunit 10, mitochondrial OS=Homo sapiens GN=NDUFA10 PE=1 SV=1	HUMAN	6	0.9767	0.954995	2.9737
1251	10.12	12.25	22.83	10.43	7.283	sp|Q9NYF8|BCLF1_HUMAN	Bcl-2-associated transcription factor 1 OS=Homo sapiens GN=BCLAF1 PE=1 SV=2	HUMAN	6	1.35757	0.030552	1.30098
1252	10.11	10.11	31.94	30.37	30.37	sp|O75340|PDCD6_HUMAN	Programmed cell death protein 6 OS=Homo sapiens GN=PDCD6 PE=1 SV=1	HUMAN	5	1.07625	0.640291	1.4625
1253	10.1	10.11	43.23	36.96	31.35	sp|P46109|CRKL_HUMAN	Crk-like protein OS=Homo sapiens GN=CRKL PE=1 SV=1	HUMAN	6	2.22761	0.754348	15009.5
1254	10.09	22.96	22.73	14.94	13.04	sp|P20020|AT2B1_HUMAN	Plasma membrane calcium-transporting ATPase 1 OS=Homo sapiens GN=ATP2B1 PE=1 SV=3	HUMAN	11	1.81788	0.0178926	1.41723
1255	10.09	10.09	44.27	30.03	30.03	sp|Q04828|AK1C1_HUMAN	Aldo-keto reductase family 1 member C1 OS=Homo sapiens GN=AKR1C1 PE=1 SV=1	HUMAN	7	0.926779	0.825763	31.2355
1256	10.08	10.08	50.98	40.85	19.61	sp|Q9UKM9|RALY_HUMAN	RNA-binding protein Raly OS=Homo sapiens GN=RALY PE=1 SV=1	HUMAN	5	0.655866	0.716714	20.2012
1257	10.07	11.68	39.34	35.08	35.08	sp|Q13151|ROA0_HUMAN	Heterogeneous nuclear ribonucleoprotein A0 OS=Homo sapiens GN=HNRNPA0 PE=1 SV=1	HUMAN	9	0.960739	0.625235	1.26486
1258	10.07	10.07	46.72	25.82	25.82	sp|Q9Y224|CN166_HUMAN	UPF0568 protein C14orf166 OS=Homo sapiens GN=C14orf166 PE=1 SV=1	HUMAN	6	0.863515	0.191122	1.28357
1259	10.07	10.07	15.02	10.32	7.634	sp|Q9NQC3|RTN4_HUMAN	Reticulon-4 OS=Homo sapiens GN=RTN4 PE=1 SV=2	HUMAN	7	1.90239	0.00415123	1.35397
1260	10.06	10.34	25.71	15.45	12.78	sp|P51116|FXR2_HUMAN	Fragile X mental retardation syndrome-related protein 2 OS=Homo sapiens GN=FXR2 PE=1 SV=2	HUMAN	6	2.51483	0.00405135	1.44199
1261	10.06	10.06	19.69	13.5	13.5	sp|Q9HB40|RISC_HUMAN	Retinoid-inducible serine carboxypeptidase OS=Homo sapiens GN=SCPEP1 PE=1 SV=1	HUMAN	6	0.171348	0.0897648	9.00248
1262	10.06	10.06	53.52	35.68	35.68	sp|P48047|ATPO_HUMAN	ATP synthase subunit O, mitochondrial OS=Homo sapiens GN=ATP5O PE=1 SV=1	HUMAN	5	0.761286	0.00835611	1.18094
1263	10.05	10.05	34.01	28.06	17.24	sp|Q13409|DC1I2_HUMAN	Cytoplasmic dynein 1 intermediate chain 2 OS=Homo sapiens GN=DYNC1I2 PE=1 SV=3	HUMAN	6	1.65568	0.571892	8.53763
1264	10.05	10.05	45.07	29.33	29.33	sp|Q01085|TIAR_HUMAN	Nucleolysin TIAR OS=Homo sapiens GN=TIAL1 PE=1 SV=1	HUMAN	6	1.53341	0.161624	4.09354
1265	10.05	10.05	28.5	19.95	19.95	sp|P53582|MAP11_HUMAN	Methionine aminopeptidase 1 OS=Homo sapiens GN=METAP1 PE=1 SV=2	HUMAN	6	1.00574	0.975824	1.58707
1266	10.04	10.04	19.32	16.67	14.98	sp|Q13148|TADBP_HUMAN	TAR DNA-binding protein 43 OS=Homo sapiens GN=TARDBP PE=1 SV=1	HUMAN	6	1.13761	0.639302	2.02784
1267	10.04	10.04	45.83	41.07	29.76	sp|P59998|ARPC4_HUMAN	Actin-related protein 2/3 complex subunit 4 OS=Homo sapiens GN=ARPC4 PE=1 SV=3	HUMAN	5	0.47082	0.00751605	1.44901
1268	10.03	10.03	35.87	16.12	11.78	sp|Q9UQB8|BAIP2_HUMAN	Brain-specific angiogenesis inhibitor 1-associated protein 2 OS=Homo sapiens GN=BAIAP2 PE=1 SV=1	HUMAN	5	0.942876	0.941142	6.48668
1269	10.03	10.03	37.64	26.92	21.98	sp|Q9BWF3|RBM4_HUMAN	RNA-binding protein 4 OS=Homo sapiens GN=RBM4 PE=1 SV=1	HUMAN	7	1.19897	0.318447	3.52618
1270	10.02	10.02	23.85	18.43	18.43	sp|Q9BV20|MTNA_HUMAN	Methylthioribose-1-phosphate isomerase OS=Homo sapiens GN=MRI1 PE=1 SV=1	HUMAN	5	1.53662	0.695937	17.0825
1271	10.01	10.01	27.2	19.43	17.18	sp|Q9BR76|COR1B_HUMAN	Coronin-1B OS=Homo sapiens GN=CORO1B PE=1 SV=1	HUMAN	6	0.713722	0.830042	98.1122
1272	10.01	10.01	43.75	33.85	30.21	sp|P32969|RL9_HUMAN	60S ribosomal protein L9 OS=Homo sapiens GN=RPL9 PE=1 SV=1	HUMAN	6	1.58075	0.00335214	1.22576
1273	10.01	10.01	48.84	31.4	31.4	sp|O96000|NDUBA_HUMAN	NADH dehydrogenase [ubiquinone] 1 beta subcomplex subunit 10 OS=Homo sapiens GN=NDUFB10 PE=1 SV=3	HUMAN	5	0.862677	0.365916	1.49556
1274	10.01	10.01	52.98	50.33	45.7	sp|O15511|ARPC5_HUMAN	Actin-related protein 2/3 complex subunit 5 OS=Homo sapiens GN=ARPC5 PE=1 SV=3	HUMAN	6	0.303318	0.34006	28.6284
1275	10.01	10.01	36.7	25.93	25.93	sp|P25325|THTM_HUMAN	3-mercaptopyruvate sulfurtransferase OS=Homo sapiens GN=MPST PE=1 SV=3	HUMAN	5	0.892074	0.421675	1.42544
1276	10	24.26	28.18	18.04	16.22	sp|P63010|AP2B1_HUMAN	AP-2 complex subunit beta OS=Homo sapiens GN=AP2B1 PE=1 SV=1	HUMAN	14	0.91214	0.792921	2.48367
1277	10	12	21.88	14.4	14.4	sp|O00505|IMA4_HUMAN	Importin subunit alpha-4 OS=Homo sapiens GN=KPNA3 PE=1 SV=2	HUMAN	6	1.53988	0.0474183	1.52564
1278	10	10	49.39	28.66	24.7	sp|Q96D15|RCN3_HUMAN	Reticulocalbin-3 OS=Homo sapiens GN=RCN3 PE=1 SV=1	HUMAN	5	0.105526	0.0670356	12.7092
1279	10	10	35.44	14.94	14.94	sp|Q13510|ASAH1_HUMAN	Acid ceramidase OS=Homo sapiens GN=ASAH1 PE=1 SV=5	HUMAN	5	0.0471995	0.0843209	59.0133
1280	10	10	48.68	37.5	32.24	sp|P62269|RS18_HUMAN	40S ribosomal protein S18 OS=Homo sapiens GN=RPS18 PE=1 SV=3	HUMAN	6	1.21977	0.0780307	1.26379
1281	10	10	47.23	35.32	35.32	sp|P41227|NAA10_HUMAN	N-alpha-acetyltransferase 10 OS=Homo sapiens GN=NAA10 PE=1 SV=1	HUMAN	6	2.2056	0.502324	19.7214
1282	10	10	23.21	15.55	15.55	sp|P36955|PEDF_HUMAN	Pigment epithelium-derived factor OS=Homo sapiens GN=SERPINF1 PE=1 SV=4	HUMAN	5	1.39954	0.882389	770.586
1283	10	10	50.56	38.89	38.89	sp|P07741|APT_HUMAN	Adenine phosphoribosyltransferase OS=Homo sapiens GN=APRT PE=1 SV=2	HUMAN	6	0.901348	0.311128	1.31248
1284	10	10	27.53	22.19	22.19	sp|Q9H3Q1|BORG4_HUMAN	Cdc42 effector protein 4 OS=Homo sapiens GN=CDC42EP4 PE=1 SV=1	HUMAN	5	1.08907	0.967281	227.543
1285	10	10	30.85	21.99	21.99	sp|Q07021|C1QBP_HUMAN	Complement component 1 Q subcomponent-binding protein, mitochondrial OS=Homo sapiens GN=C1QBP PE=1 SV=1	HUMAN	7	1.48246	0.0142098	1.30093
1286	10	10	43.95	28.66	28.66	sp|P98179|RBM3_HUMAN	Putative RNA-binding protein 3 OS=Homo sapiens GN=RBM3 PE=1 SV=1	HUMAN	5	0.726296	0.14561	1.68304
1287	10	10	48.9	46.26	46.26	sp|P80723|BASP1_HUMAN	Brain acid soluble protein 1 OS=Homo sapiens GN=BASP1 PE=1 SV=2	HUMAN	8	2.84668	0.00101008	1.29492
1288	10	10	35.06	25.86	25.86	sp|O43324|MCA3_HUMAN	Eukaryotic translation elongation factor 1 epsilon-1 OS=Homo sapiens GN=EEF1E1 PE=1 SV=1	HUMAN	6	2.58607	0.435851	29.1005
1289	10	10	24.2	22.93	22.93	sp|Q16836|HCDH_HUMAN	Hydroxyacyl-coenzyme A dehydrogenase, mitochondrial OS=Homo sapiens GN=HADH PE=1 SV=3	HUMAN	6	0.486613	0.505441	15.43
1290	10	10	51.96	42.16	42.16	sp|P61604|CH10_HUMAN	10 kDa heat shock protein, mitochondrial OS=Homo sapiens GN=HSPE1 PE=1 SV=2	HUMAN	5	1.22679	0.126836	1.36349
1291	10	10	54.55	49.09	49.09	sp|P30050|RL12_HUMAN	60S ribosomal protein L12 OS=Homo sapiens GN=RPL12 PE=1 SV=1	HUMAN	10	1.29963	0.48731	2.59078
1292	10	10	60.32	60.32	60.32	sp|P49773|HINT1_HUMAN	Histidine triad nucleotide-binding protein 1 OS=Homo sapiens GN=HINT1 PE=1 SV=2	HUMAN	7	1.67509	0.0659724	1.76874
1293	10	10	33.71	33.71	33.71	sp|P02792|FRIL_HUMAN	Ferritin light chain OS=Homo sapiens GN=FTL PE=1 SV=2	HUMAN	6	0.456486	0.255113	5.15608
1294	9.99	9.99	40.85	34.15	34.15	sp|P84103|SRSF3_HUMAN	Serine/arginine-rich splicing factor 3 OS=Homo sapiens GN=SRSF3 PE=1 SV=1	HUMAN	8	0.80139
1295	9.97	9.97	22.73	8.138	5.789	sp|Q9BTW9|TBCD_HUMAN	Tubulin-specific chaperone D OS=Homo sapiens GN=TBCD PE=1 SV=2	HUMAN	5	1.3693	0.188934	1.70158
1296	9.96	16.2	37.8	28.46	28.05	sp|P31946|1433B_HUMAN	14-3-3 protein beta/alpha OS=Homo sapiens GN=YWHAB PE=1 SV=3	HUMAN	22	1.01494	0.992796	72.5276
1297	9.96	12.47	34.24	23.02	19.73	sp|P30837|AL1B1_HUMAN	Aldehyde dehydrogenase X, mitochondrial OS=Homo sapiens GN=ALDH1B1 PE=1 SV=3	HUMAN	8	0.829076	0.857947	11.6461
1298	9.96	9.97	27.01	13.45	9.831	sp|Q01780|EXOSX_HUMAN	Exosome component 10 OS=Homo sapiens GN=EXOSC10 PE=1 SV=2	HUMAN	6	2.81545	0.280293	8.45629
1299	9.95	9.95	22.36	15.53	14.08	sp|Q96A33|CCD47_HUMAN	Coiled-coil domain-containing protein 47 OS=Homo sapiens GN=CCDC47 PE=1 SV=1	HUMAN	6	0.798975	0.878109	72.2648
1300	9.93	9.93	23.23	11.95	7.839	sp|O15294|OGT1_HUMAN	UDP-N-acetylglucosamine--peptide N-acetylglucosaminyltransferase 110 kDa subunit OS=Homo sapiens GN=OGT PE=1 SV=3	HUMAN	5	1.22056	0.820047	8.47712
1301	9.92	9.92	23.32	12.25	10.01	sp|Q9NW13|RBM28_HUMAN	RNA-binding protein 28 OS=Homo sapiens GN=RBM28 PE=1 SV=3	HUMAN	5	2.02066	0.439563	8.62548
1302	9.91	9.91	15.26	15.26	14.61	sp|Q9NZ01|TECR_HUMAN	Very-long-chain enoyl-CoA reductase OS=Homo sapiens GN=TECR PE=1 SV=1	HUMAN	6	0.589019	0.0663768	1.85519
1303	9.89	9.89	22	20.7	20.7	sp|Q15758|AAAT_HUMAN	Neutral amino acid transporter B(0) OS=Homo sapiens GN=SLC1A5 PE=1 SV=2	HUMAN	9	2.30016	0.49792	22.3267
1304	9.88	9.88	17.51	5.889	3.89	sp|Q709C8|VP13C_HUMAN	Vacuolar protein sorting-associated protein 13C OS=Homo sapiens GN=VPS13C PE=1 SV=1	HUMAN	11	0.666308	0.513483	3.62545
1305	9.86	9.86	26.55	13.11	11.6	sp|Q9Y5X1|SNX9_HUMAN	Sorting nexin-9 OS=Homo sapiens GN=SNX9 PE=1 SV=1	HUMAN	5	1.04392	0.960213	7.55774
1306	9.86	9.86	33.33	20.77	20.77	sp|P50213|IDH3A_HUMAN	Isocitrate dehydrogenase [NAD] subunit alpha, mitochondrial OS=Homo sapiens GN=IDH3A PE=1 SV=1	HUMAN	5	0.768525	0.184646	1.62934
1307	9.85	9.87	24.84	13.11	7.756	sp|Q15386|UBE3C_HUMAN	Ubiquitin-protein ligase E3C OS=Homo sapiens GN=UBE3C PE=1 SV=3	HUMAN	5	1.35295	0.880677	189.907
1308	9.85	9.85	18.43	12.72	10.34	sp|Q4V328|GRAP1_HUMAN	GRIP1-associated protein 1 OS=Homo sapiens GN=GRIPAP1 PE=1 SV=1	HUMAN	8	0.860287	0.895715	19.9315
1309	9.85	9.85	35.65	27.55	25.63	sp|Q8NCA5|FA98A_HUMAN	Protein FAM98A OS=Homo sapiens GN=FAM98A PE=1 SV=1	HUMAN	6	1.20121	0.855649	11.7163
1310	9.85	9.85	19.78	15.25	12.34	sp|Q16630|CPSF6_HUMAN	Cleavage and polyadenylation specificity factor subunit 6 OS=Homo sapiens GN=CPSF6 PE=1 SV=2	HUMAN	5	0.812263	0.714534	3.97738
1311	9.84	9.85	44.95	34.53	30.94	sp|Q9NTX5|ECHD1_HUMAN	Ethylmalonyl-CoA decarboxylase OS=Homo sapiens GN=ECHDC1 PE=1 SV=2	HUMAN	6	0.965616	0.796603	1.39222
1312	9.83	9.83	24.29	19.56	19.56	sp|P43358|MAGA4_HUMAN	Melanoma-associated antigen 4 OS=Homo sapiens GN=MAGEA4 PE=1 SV=2	HUMAN	5	26.7924	0.0365178	16.1274
1313	9.82	9.82	24.68	14.47	13.36	sp|P05166|PCCB_HUMAN	Propionyl-CoA carboxylase beta chain, mitochondrial OS=Homo sapiens GN=PCCB PE=1 SV=3	HUMAN	5	0.466891	0.664575	157.255
1314	9.81	9.81	25.95	18.34	15.66	sp|P63151|2ABA_HUMAN	Serine/threonine-protein phosphatase 2A 55 kDa regulatory subunit B alpha isoform OS=Homo sapiens GN=PPP2R2A PE=1 SV=1	HUMAN	6	1.79516	0.368856	129.577
1315	9.81	9.81	30.72	23.8	20.48	sp|Q9H9J2|RM44_HUMAN	39S ribosomal protein L44, mitochondrial OS=Homo sapiens GN=MRPL44 PE=1 SV=1	HUMAN	5	1.19944	0.264644	1.47621
1316	9.8	9.8	15.07	13.83	13.83	sp|Q13057|COASY_HUMAN	Bifunctional coenzyme A synthase OS=Homo sapiens GN=COASY PE=1 SV=4	HUMAN	5	1.40045	0.0305928	1.33019
1317	9.79	9.79	24.23	15.47	12.41	sp|Q13586|STIM1_HUMAN	Stromal interaction molecule 1 OS=Homo sapiens GN=STIM1 PE=1 SV=3	HUMAN	6	0.340012	0.232213	7.29056
1318	9.79	9.79	32.51	16.53	16.53	sp|P35249|RFC4_HUMAN	Replication factor C subunit 4 OS=Homo sapiens GN=RFC4 PE=1 SV=2	HUMAN	5	1.51825	0.055654	1.54297
1319	9.79	9.79	39.71	25.42	20.58	sp|P17174|AATC_HUMAN	Aspartate aminotransferase, cytoplasmic OS=Homo sapiens GN=GOT1 PE=1 SV=3	HUMAN	6	1.54312	0.0030725	1.20726
1320	9.78	9.78	22.09	9.166	8.343	sp|Q9H8H2|DDX31_HUMAN	Probable ATP-dependent RNA helicase DDX31 OS=Homo sapiens GN=DDX31 PE=1 SV=2	HUMAN	5	2.33792	0.647047	88.7777
1321	9.77	9.77	32.05	13.13	10.33	sp|Q10471|GALT2_HUMAN	Polypeptide N-acetylgalactosaminyltransferase 2 OS=Homo sapiens GN=GALNT2 PE=1 SV=1	HUMAN	6	0.927959	0.775431	1.84604
1322	9.76	9.77	50.63	40.88	38.05	sp|Q9Y315|DEOC_HUMAN	Putative deoxyribose-phosphate aldolase OS=Homo sapiens GN=DERA PE=1 SV=2	HUMAN	8	0.628391	0.0157713	1.37748
1323	9.76	9.76	48.52	15.72	15.72	sp|Q9Y305|ACOT9_HUMAN	Acyl-coenzyme A thioesterase 9, mitochondrial OS=Homo sapiens GN=ACOT9 PE=1 SV=2	HUMAN	6	1.08972	0.709166	1.81368
1324	9.75	9.76	25.73	13.81	11.72	sp|P09914|IFIT1_HUMAN	Interferon-induced protein with tetratricopeptide repeats 1 OS=Homo sapiens GN=IFIT1 PE=1 SV=2	HUMAN	7	0.356622	0.413205	17.6423
1325	9.74	11.16	26.11	26.11	26.11	sp|P16401|H15_HUMAN	Histone H1.5 OS=Homo sapiens GN=HIST1H1B PE=1 SV=3	HUMAN	11	0.325116	0.0105519	1.64972
1326	9.73	9.73	29.36	19.81	15.51	sp|O14929|HAT1_HUMAN	Histone acetyltransferase type B catalytic subunit OS=Homo sapiens GN=HAT1 PE=1 SV=1	HUMAN	6	2.27483	0.54729	32.2929
1327	9.73	9.73	23.95	23.95	20.79	sp|Q8NFH3|NUP43_HUMAN	Nucleoporin Nup43 OS=Homo sapiens GN=NUP43 PE=1 SV=1	HUMAN	5	1.33623	0.0794989	1.45407
1328	9.73	9.73	23.99	23.99	23.99	sp|Q9UK22|FBX2_HUMAN	F-box only protein 2 OS=Homo sapiens GN=FBXO2 PE=1 SV=2	HUMAN	5	1.67725	0.420278	4.54896
1329	9.71	24.72	36.71	25.39	20.41	sp|P35241|RADI_HUMAN	Radixin OS=Homo sapiens GN=RDX PE=1 SV=1	HUMAN	14	2.18601	0.288774	5.17955
1330	9.71	9.71	49.51	33.77	22.95	sp|Q14232|EI2BA_HUMAN	Translation initiation factor eIF-2B subunit alpha OS=Homo sapiens GN=EIF2B1 PE=1 SV=1	HUMAN	5	3.63278	0.0583978	3.95695
1331	9.68	14.9	28.61	17.85	17.85	sp|O75746|CMC1_HUMAN	Calcium-binding mitochondrial carrier protein Aralar1 OS=Homo sapiens GN=SLC25A12 PE=1 SV=2	HUMAN	10	1.00302	0.998785	187.338
1332	9.68	9.68	30.71	23.91	19.02	sp|Q99961|SH3G1_HUMAN	Endophilin-A2 OS=Homo sapiens GN=SH3GL1 PE=1 SV=1	HUMAN	6	1.65635	0.684547	18.0737
1333	9.67	17.91	59.67	59.67	59.67	sp|P84077|ARF1_HUMAN	ADP-ribosylation factor 1 OS=Homo sapiens GN=ARF1 PE=1 SV=2	HUMAN	18	0.841054	0.491078	2.02189
1334	9.67	9.67	13.98	6.415	4.165	sp|Q14676|MDC1_HUMAN	Mediator of DNA damage checkpoint protein 1 OS=Homo sapiens GN=MDC1 PE=1 SV=3	HUMAN	5	1.28114	0.930372	1627.42
1335	9.67	9.67	31.66	18.74	13.09	sp|Q9UBU9|NXF1_HUMAN	Nuclear RNA export factor 1 OS=Homo sapiens GN=NXF1 PE=1 SV=1	HUMAN	6	1.14083	0.887074	8.29687
1336	9.67	9.67	12.24	9.547	8.568	sp|P22735|TGM1_HUMAN	Protein-glutamine gamma-glutamyltransferase K OS=Homo sapiens GN=TGM1 PE=1 SV=4	HUMAN	5	0.337581	0.297078	12.3857
1337	9.65	9.65	42.47	28.77	28.77	sp|P49755|TMEDA_HUMAN	Transmembrane emp24 domain-containing protein 10 OS=Homo sapiens GN=TMED10 PE=1 SV=2	HUMAN	6	0.501785	0.0617464	2.12283
1338	9.65	9.65	40	29.09	29.09	sp|P46783|RS10_HUMAN	40S ribosomal protein S10 OS=Homo sapiens GN=RPS10 PE=1 SV=1	HUMAN	5	1.50883	0.00670554	1.24777
1339	9.64	9.65	51.61	28.11	28.11	sp|Q9NY12|GAR1_HUMAN	H/ACA ribonucleoprotein complex subunit 1 OS=Homo sapiens GN=GAR1 PE=1 SV=1	HUMAN	7	0.89864	0.532673	1.50716
1340	9.64	9.64	22.03	5.007	4.873	sp|Q08378|GOGA3_HUMAN	Golgin subfamily A member 3 OS=Homo sapiens GN=GOLGA3 PE=1 SV=2	HUMAN	6	0.577753	0.614779	16.3607
1341	9.64	9.64	36.78	22.62	18.26	sp|Q9Y295|DRG1_HUMAN	Developmentally-regulated GTP-binding protein 1 OS=Homo sapiens GN=DRG1 PE=1 SV=1	HUMAN	7	1.60704	0.0230084	1.45748
1342	9.64	9.64	26.8	16.5	16.5	sp|Q93052|LPP_HUMAN	Lipoma-preferred partner OS=Homo sapiens GN=LPP PE=1 SV=1	HUMAN	6	0.618767	0.00915924	1.34909
1343	9.64	9.64	44.85	40.44	31.62	sp|P84243|H33_HUMAN	Histone H3.3 OS=Homo sapiens GN=H3F3A PE=1 SV=2	HUMAN	9	0.756283	0.770163	16.1232
1344	9.63	10.82	33.23	27.33	27.33	sp|Q9H9B4|SFXN1_HUMAN	Sideroflexin-1 OS=Homo sapiens GN=SFXN1 PE=1 SV=4	HUMAN	8	1.14786	0.775285	3.50226
1345	9.63	9.63	33.08	24.36	22.56	sp|Q6NZI2|PTRF_HUMAN	Polymerase I and transcript release factor OS=Homo sapiens GN=PTRF PE=1 SV=1	HUMAN	7	0.884155	0.904521	12.2937
1346	9.62	9.62	60.39	60.39	60.39	sp|P00441|SODC_HUMAN	Superoxide dismutase [Cu-Zn] OS=Homo sapiens GN=SOD1 PE=1 SV=2	HUMAN	5	0.916996	0.408813	1.33358
1347	9.61	9.61	35.14	19.23	16.26	sp|Q15942|ZYX_HUMAN	Zyxin OS=Homo sapiens GN=ZYX PE=1 SV=1	HUMAN	5	0.784749	0.122007	1.4104
1348	9.59	9.59	19.74	6.951	3.563	sp|Q8IY21|DDX60_HUMAN	Probable ATP-dependent RNA helicase DDX60 OS=Homo sapiens GN=DDX60 PE=1 SV=3	HUMAN	5	0.578211	0.299925	3.08519
1349	9.59	9.59	13.5	4.85	3.416	sp|A2RRP1|NBAS_HUMAN	Neuroblastoma-amplified sequence OS=Homo sapiens GN=NBAS PE=1 SV=2	HUMAN	6	0.920071	0.599649	1.41394
1350	9.59	9.59	35.24	24.67	21.15	sp|O43809|CPSF5_HUMAN	Cleavage and polyadenylation specificity factor subunit 5 OS=Homo sapiens GN=NUDT21 PE=1 SV=1	HUMAN	5	0.985696	0.859769	1.23656
1351	9.57	9.69	13.97	4.411	4.04	sp|P18583|SON_HUMAN	Protein SON OS=Homo sapiens GN=SON PE=1 SV=4	HUMAN	6	1.25094	0.852314	22.8913
1352	9.57	9.57	33.14	18.41	18.41	sp|Q3ZCQ8|TIM50_HUMAN	Mitochondrial import inner membrane translocase subunit TIM50 OS=Homo sapiens GN=TIMM50 PE=1 SV=2	HUMAN	6	2.16098	0.557073	41.3386
1353	9.56	9.56	13.75	8.125	6.5	sp|Q8WTT2|NOC3L_HUMAN	Nucleolar complex protein 3 homolog OS=Homo sapiens GN=NOC3L PE=1 SV=1	HUMAN	5	1.9379	0.192725	3.09693
1354	9.56	9.56	49.66	19.31	19.31	sp|P39019|RS19_HUMAN	40S ribosomal protein S19 OS=Homo sapiens GN=RPS19 PE=1 SV=2	HUMAN	5	1.22648	0.444639	1.95228
1355	9.55	9.55	54.07	38.37	32.56	sp|P24844|MYL9_HUMAN	Myosin regulatory light polypeptide 9 OS=Homo sapiens GN=MYL9 PE=1 SV=4	HUMAN	8	0.0291934	0.0484557	30.6974
1356	9.55	9.55	21.18	17.24	17.24	sp|P48426|PI42A_HUMAN	Phosphatidylinositol 5-phosphate 4-kinase type-2 alpha OS=Homo sapiens GN=PIP4K2A PE=1 SV=2	HUMAN	5	0.182259	0.0394415	3.82585
1357	9.54	10.09	18.86	8.056	6.458	sp|Q6PGP7|TTC37_HUMAN	Tetratricopeptide repeat protein 37 OS=Homo sapiens GN=TTC37 PE=1 SV=1	HUMAN	8	1.0385	0.947097	3.4987
1358	9.53	9.57	22.83	8.076	6.78	sp|Q9HCE1|MOV10_HUMAN	Putative helicase MOV-10 OS=Homo sapiens GN=MOV10 PE=1 SV=2	HUMAN	5	1.41211	0.0170536	1.2561
1359	9.52	9.52	42.64	20.13	18.83	sp|P02790|HEMO_HUMAN	Hemopexin OS=Homo sapiens GN=HPX PE=1 SV=2	HUMAN	5	0.028263	0.0055071	6.15047
1360	9.52	9.52	30.91	20.78	18.29	sp|Q969V3|NCLN_HUMAN	Nicalin OS=Homo sapiens GN=NCLN PE=1 SV=2	HUMAN	7	0.724755	0.165942	1.69592
1361	9.51	9.51	29.05	10.84	10.84	sp|O43823|AKAP8_HUMAN	A-kinase anchor protein 8 OS=Homo sapiens GN=AKAP8 PE=1 SV=1	HUMAN	5	0.850375	0.879799	16.318
1362	9.51	9.51	42.94	30.51	30.51	sp|P62633|CNBP_HUMAN	Cellular nucleic acid-binding protein OS=Homo sapiens GN=CNBP PE=1 SV=1	HUMAN	7	2.5576	0.00133497	1.29042
1363	9.5	9.5	35.21	20.09	18.06	sp|Q9Y6E0|STK24_HUMAN	Serine/threonine-protein kinase 24 OS=Homo sapiens GN=STK24 PE=1 SV=1	HUMAN	7	0.813057	0.294993	3.72057
1364	9.5	9.5	37.91	22.55	18.63	sp|Q99848|EBP2_HUMAN	Probable rRNA-processing protein EBP2 OS=Homo sapiens GN=EBNA1BP2 PE=1 SV=2	HUMAN	5	2.26946	0.00116527	1.37325
1365	9.5	9.5	57.32	26.75	26.75	sp|P83731|RL24_HUMAN	60S ribosomal protein L24 OS=Homo sapiens GN=RPL24 PE=1 SV=1	HUMAN	8	1.5434	0.00961058	1.31519
1366	9.49	9.49	19.97	10.37	8.85	sp|O95479|G6PE_HUMAN	GDH/6PGL endoplasmic bifunctional protein OS=Homo sapiens GN=H6PD PE=1 SV=2	HUMAN	5	0.690235	0.770453	27.0008
1367	9.49	9.49	25.08	20.13	17.82	sp|P05026|AT1B1_HUMAN	Sodium/potassium-transporting ATPase subunit beta-1 OS=Homo sapiens GN=ATP1B1 PE=1 SV=1	HUMAN	6	0.628452	0.103984	1.82538
1368	9.48	9.48	30.85	30.85	30.85	sp|Q07020|RL18_HUMAN	60S ribosomal protein L18 OS=Homo sapiens GN=RPL18 PE=1 SV=2	HUMAN	7	1.29658	0.338099	1.94102
1369	9.47	9.52	41.78	41.78	36.44	sp|Q9UL25|RAB21_HUMAN	Ras-related protein Rab-21 OS=Homo sapiens GN=RAB21 PE=1 SV=3	HUMAN	7	0.663211	0.714363	18.1875
1370	9.46	9.46	24.11	15.34	15.34	sp|Q9Y371|SHLB1_HUMAN	Endophilin-B1 OS=Homo sapiens GN=SH3GLB1 PE=1 SV=1	HUMAN	5	1.20545	0.882234	21.8046
1371	9.45	9.45	28.86	16.16	13.28	sp|Q08188|TGM3_HUMAN	Protein-glutamine gamma-glutamyltransferase E OS=Homo sapiens GN=TGM3 PE=1 SV=4	HUMAN	5	0.147399	0.18576	35.2465
1372	9.43	9.43	31.92	24.43	24.43	sp|Q92890|UFD1_HUMAN	Ubiquitin fusion degradation protein 1 homolog OS=Homo sapiens GN=UFD1L PE=1 SV=3	HUMAN	7	1.17959	0.902171	33.202
1373	9.42	9.42	30.86	12.14	12.14	sp|Q9UNF0|PACN2_HUMAN	Protein kinase C and casein kinase substrate in neurons protein 2 OS=Homo sapiens GN=PACSIN2 PE=1 SV=2	HUMAN	5	0.963493	0.961624	6.1372
1374	9.42	9.42	39.82	22.42	22.12	sp|Q14320|FA50A_HUMAN	Protein FAM50A OS=Homo sapiens GN=FAM50A PE=1 SV=2	HUMAN	6	2.37337	0.439165	12.8481
1375	9.41	9.41	18.29	6.715	6.715	sp|O94804|STK10_HUMAN	Serine/threonine-protein kinase 10 OS=Homo sapiens GN=STK10 PE=1 SV=1	HUMAN	5	0.472595	0.68814	1041.07
1376	9.39	11.54	27.53	21.73	14.07	sp|P00747|PLMN_HUMAN	Plasminogen OS=Homo sapiens GN=PLG PE=1 SV=2	HUMAN	7	0.0101031	2.58e-10	1.15107
1377	9.39	9.47	15.93	6.473	4.355	sp|P42345|MTOR_HUMAN	Serine/threonine-protein kinase mTOR OS=Homo sapiens GN=MTOR PE=1 SV=1	HUMAN	6	0.989452	0.992313	13.2201
1378	9.37	9.37	23.22	9.563	6.168	sp|Q10570|CPSF1_HUMAN	Cleavage and polyadenylation specificity factor subunit 1 OS=Homo sapiens GN=CPSF1 PE=1 SV=2	HUMAN	8	2.16796	0.580626	22.1817
1379	9.37	9.37	31.91	14.53	14.53	sp|P61421|VA0D1_HUMAN	V-type proton ATPase subunit d 1 OS=Homo sapiens GN=ATP6V0D1 PE=1 SV=1	HUMAN	5	1.02105	0.95497	2.94874
1380	9.37	9.37	44.23	30.13	23.72	sp|P62750|RL23A_HUMAN	60S ribosomal protein L23a OS=Homo sapiens GN=RPL23A PE=1 SV=1	HUMAN	5	1.45286	0.00994131	1.26848
1381	9.37	9.37	41.07	30.36	30.36	sp|Q9Y3B3|TMED7_HUMAN	Transmembrane emp24 domain-containing protein 7 OS=Homo sapiens GN=TMED7 PE=1 SV=2	HUMAN	6	0.568963	0.0552012	1.79326
1382	9.35	9.37	40.55	21.66	14.52	sp|Q8NFW8|NEUA_HUMAN	N-acylneuraminate cytidylyltransferase OS=Homo sapiens GN=CMAS PE=1 SV=2	HUMAN	5	0.619403	0.0501572	1.61519
1383	9.35	9.36	20.26	6.16	6.16	sp|Q5VT52|RPRD2_HUMAN	Regulation of nuclear pre-mRNA domain-containing protein 2 OS=Homo sapiens GN=RPRD2 PE=1 SV=1	HUMAN	6	1.33275	0.528337	3.17789
1384	9.35	9.35	15.92	13.61	8.782	sp|P19827|ITIH1_HUMAN	Inter-alpha-trypsin inhibitor heavy chain H1 OS=Homo sapiens GN=ITIH1 PE=1 SV=3	HUMAN	6	0.0351489	0.00727206	6.31818
1385	9.34	9.34	23.67	13.04	12.01	sp|Q96RS6|NUDC1_HUMAN	NudC domain-containing protein 1 OS=Homo sapiens GN=NUDCD1 PE=1 SV=2	HUMAN	5	2.50229	0.375012	12.8425
1386	9.32	9.32	31.39	25.83	22.78	sp|Q96EE3|SEH1_HUMAN	Nucleoporin SEH1 OS=Homo sapiens GN=SEH1L PE=1 SV=3	HUMAN	6	1.48242	0.132133	1.78424
1387	9.29	17.71	52.3	40.78	34.56	sp|P09104|ENOG_HUMAN	Gamma-enolase OS=Homo sapiens GN=ENO2 PE=1 SV=3	HUMAN	13	0.594085	0.0263312	1.44913
1388	9.29	9.29	22.28	15.44	12.11	sp|P04839|CY24B_HUMAN	Cytochrome b-245 heavy chain OS=Homo sapiens GN=CYBB PE=1 SV=2	HUMAN	5	0.109103	0.0531335	9.5805
1389	9.28	9.28	28.8	12	8.8	sp|Q9Y6Y8|S23IP_HUMAN	SEC23-interacting protein OS=Homo sapiens GN=SEC23IP PE=1 SV=1	HUMAN	7	1.11259	0.707248	1.94014
1390	9.28	9.28	41.9	23.46	23.46	sp|Q15257|PTPA_HUMAN	Serine/threonine-protein phosphatase 2A activator OS=Homo sapiens GN=PPP2R4 PE=1 SV=3	HUMAN	7	0.855469	0.88696	17.4885
1391	9.25	10.86	31.55	21.43	21.13	sp|O75794|CD123_HUMAN	Cell division cycle protein 123 homolog OS=Homo sapiens GN=CDC123 PE=1 SV=1	HUMAN	6	2.92302	0.178862	5.8392
1392	9.22	9.23	15.93	13.96	11.53	sp|P28288|ABCD3_HUMAN	ATP-binding cassette sub-family D member 3 OS=Homo sapiens GN=ABCD3 PE=1 SV=1	HUMAN	6	0.993127	0.996363	40.3078
1393	9.21	9.21	20.29	7.45	3.706	sp|Q14573|ITPR3_HUMAN	Inositol 1,4,5-trisphosphate receptor type 3 OS=Homo sapiens GN=ITPR3 PE=1 SV=2	HUMAN	7	1.56184	0.52432	4.4474
1394	9.21	9.21	30.96	14.81	14.81	sp|Q01581|HMCS1_HUMAN	Hydroxymethylglutaryl-CoA synthase, cytoplasmic OS=Homo sapiens GN=HMGCS1 PE=1 SV=2	HUMAN	6	6.07533	0.173144	25.1686
1395	9.21	9.21	21.92	14.52	14.52	sp|Q15050|RRS1_HUMAN	Ribosome biogenesis regulatory protein homolog OS=Homo sapiens GN=RRS1 PE=1 SV=2	HUMAN	6	1.53922	0.209134	2.365
1396	9.2	9.2	28	22.15	15.69	sp|Q96CX2|KCD12_HUMAN	BTB/POZ domain-containing protein KCTD12 OS=Homo sapiens GN=KCTD12 PE=1 SV=1	HUMAN	5	0.357694	0.331722	13.2794
1397	9.2	9.2	13.75	10.27	10.27	sp|P16050|LOX15_HUMAN	Arachidonate 15-lipoxygenase OS=Homo sapiens GN=ALOX15 PE=1 SV=3	HUMAN	5	0.467623	0.581571	33.9125
1398	9.18	9.18	40.85	30.39	25.49	sp|Q9NUJ1|ABHDA_HUMAN	Mycophenolic acid acyl-glucuronide esterase, mitochondrial OS=Homo sapiens GN=ABHD10 PE=1 SV=1	HUMAN	6	0.671051	0.0123852	1.26444
1399	9.17	9.17	54.29	42.86	42.86	sp|P10599|THIO_HUMAN	Thioredoxin OS=Homo sapiens GN=TXN PE=1 SV=3	HUMAN	7	1.86193	0.00389181	1.27547
1400	9.14	9.14	16.09	10.37	9.535	sp|Q9UP83|COG5_HUMAN	Conserved oligomeric Golgi complex subunit 5 OS=Homo sapiens GN=COG5 PE=1 SV=3	HUMAN	6	0.911869	0.94146	19.0802
1401	9.13	9.13	27.36	21.96	15.88	sp|Q9Y320|TMX2_HUMAN	Thioredoxin-related transmembrane protein 2 OS=Homo sapiens GN=TMX2 PE=1 SV=1	HUMAN	4	0.952193	0.895085	2.63308
1402	9.13	9.13	52.82	38.03	38.03	sp|Q14019|COTL1_HUMAN	Coactosin-like protein OS=Homo sapiens GN=COTL1 PE=1 SV=3	HUMAN	5	0.840182	0.891042	27.4606
1403	9.12	9.13	31.3	19.13	15.3	sp|Q3LXA3|DHAK_HUMAN	Bifunctional ATP-dependent dihydroxyacetone kinase/FAD-AMP lyase (cyclizing) OS=Homo sapiens GN=DAK PE=1 SV=2	HUMAN	5	0.196883	0.0167963	3.13204
1404	9.11	9.11	58.86	41.71	41.71	sp|P62330|ARF6_HUMAN	ADP-ribosylation factor 6 OS=Homo sapiens GN=ARF6 PE=1 SV=2	HUMAN	6	0.650036	0.0207428	1.38088
1405	9.11	9.11	84.69	79.59	77.55	sp|P04080|CYTB_HUMAN	Cystatin-B OS=Homo sapiens GN=CSTB PE=1 SV=2	HUMAN	7	0.616496	0.00709718	1.26288
1406	9.09	11.17	28.88	25.84	25.84	sp|Q15417|CNN3_HUMAN	Calponin-3 OS=Homo sapiens GN=CNN3 PE=1 SV=1	HUMAN	6	0.322217	0.00836367	1.91317
1407	9.09	9.09	51.3	38.86	30.05	sp|P61586|RHOA_HUMAN	Transforming protein RhoA OS=Homo sapiens GN=RHOA PE=1 SV=1	HUMAN	6	0.576092
1408	9.08	9.08	14.81	6.399	4.662	sp|O00203|AP3B1_HUMAN	AP-3 complex subunit beta-1 OS=Homo sapiens GN=AP3B1 PE=1 SV=3	HUMAN	5	1.16181	0.837952	5.31792
1409	9.07	9.07	76.53	76.53	76.53	sp|P01040|CYTA_HUMAN	Cystatin-A OS=Homo sapiens GN=CSTA PE=1 SV=1	HUMAN	5	0.0898	0.027264	7.15296
1410	9.06	12.88	47.59	25.9	25.9	sp|Q99729|ROAA_HUMAN	Heterogeneous nuclear ribonucleoprotein A/B OS=Homo sapiens GN=HNRNPAB PE=1 SV=2	HUMAN	9	1.51351	0.066633	1.59571
1411	9.06	9.06	15.66	11.77	11.77	sp|Q8IZL8|PELP1_HUMAN	Proline-, glutamic acid- and leucine-rich protein 1 OS=Homo sapiens GN=PELP1 PE=1 SV=2	HUMAN	7	2.45867	0.61173	159.01
1412	9.05	9.05	36.28	24.09	24.09	sp|O43684|BUB3_HUMAN	Mitotic checkpoint protein BUB3 OS=Homo sapiens GN=BUB3 PE=1 SV=1	HUMAN	5	1.41051	0.0186111	1.26452
1413	9.05	9.05	43.8	35.54	35.54	sp|O43768|ENSA_HUMAN	Alpha-endosulfine OS=Homo sapiens GN=ENSA PE=1 SV=1	HUMAN	6	1.71648	0.135177	4.39272
1414	9.04	9.04	13.03	9.848	9.848	sp|P08253|MMP2_HUMAN	72 kDa type IV collagenase OS=Homo sapiens GN=MMP2 PE=1 SV=2	HUMAN	5	0.0203544	0.0046478	5.05811
1415	9.04	9.04	34.15	22.76	22.76	sp|O43653|PSCA_HUMAN	Prostate stem cell antigen OS=Homo sapiens GN=PSCA PE=1 SV=1	HUMAN	5	21.5583	0.0503295	21.8002
1416	9.02	9.02	36.62	16.67	16.67	sp|Q15007|FL2D_HUMAN	Pre-mRNA-splicing regulator WTAP OS=Homo sapiens GN=WTAP PE=1 SV=2	HUMAN	5	0.91025	0.934851	20.094
1417	9.01	9.01	37.43	23.65	20.06	sp|Q92905|CSN5_HUMAN	COP9 signalosome complex subunit 5 OS=Homo sapiens GN=COPS5 PE=1 SV=4	HUMAN	5	1.45629	0.0530916	1.46712
1418	9.01	9.01	25.07	19.1	19.1	sp|O76003|GLRX3_HUMAN	Glutaredoxin-3 OS=Homo sapiens GN=GLRX3 PE=1 SV=2	HUMAN	5	1.60393	0.417341	3.95357
1419	9	9	22.47	22.47	22.47	sp|Q6PCB0|VWA1_HUMAN	von Willebrand factor A domain-containing protein 1 OS=Homo sapiens GN=VWA1 PE=2 SV=1	HUMAN	5	0.469881	0.676389	106.164
1420	8.98	8.98	13.7	10.51	10.51	sp|P24557|THAS_HUMAN	Thromboxane-A synthase OS=Homo sapiens GN=TBXAS1 PE=1 SV=3	HUMAN	6	0.204092	0.183707	18.8786
1421	8.94	8.94	34.39	28.57	28.57	sp|Q13938|CAYP1_HUMAN	Calcyphosin OS=Homo sapiens GN=CAPS PE=1 SV=1	HUMAN	5	0.389015	0.33379	13.6568
1422	8.94	8.94	18.87	18.87	18.87	sp|O00182|LEG9_HUMAN	Galectin-9 OS=Homo sapiens GN=LGALS9 PE=1 SV=2	HUMAN	5	0.0228129	0.0422563	31.6391
1423	8.93	12.03	39.3	16.67	15.23	sp|O43790|KRT86_HUMAN	Keratin, type II cuticular Hb6 OS=Homo sapiens GN=KRT86 PE=1 SV=1	HUMAN	8	0.0455726	0.00668695	5.26334
1424	8.93	8.93	27.56	18.72	12.56	sp|O43815|STRN_HUMAN	Striatin OS=Homo sapiens GN=STRN PE=1 SV=4	HUMAN	5	0.605379	0.728175	41.9638
1425	8.93	8.93	29.76	22.44	19.27	sp|Q8IWB7|WDFY1_HUMAN	WD repeat and FYVE domain-containing protein 1 OS=Homo sapiens GN=WDFY1 PE=1 SV=1	HUMAN	5	0.365738	0.068228	3.14489
1426	8.9	17.28	40.85	19.46	17.67	sp|P35222|CTNB1_HUMAN	Catenin beta-1 OS=Homo sapiens GN=CTNNB1 PE=1 SV=1	HUMAN	10	0.18725	0.0876488	7.90107
1427	8.9	8.9	37.5	27.43	19.1	sp|Q53H82|LACB2_HUMAN	Beta-lactamase-like protein 2 OS=Homo sapiens GN=LACTB2 PE=1 SV=2	HUMAN	6	3.73382	0.0143519	2.26442
1428	8.89	8.89	31.83	23.61	23.61	sp|Q9H7Z7|PGES2_HUMAN	Prostaglandin E synthase 2 OS=Homo sapiens GN=PTGES2 PE=1 SV=1	HUMAN	7	4.69959	0.124453	8.64678
1429	8.87	8.87	42.36	30.13	20.52	sp|Q9BRX8|F213A_HUMAN	Redox-regulatory protein FAM213A OS=Homo sapiens GN=FAM213A PE=1 SV=3	HUMAN	4	0.416392	0.0867097	2.88323
1430	8.86	8.86	20.9	10.16	10.16	sp|Q96EY7|PTCD3_HUMAN	Pentatricopeptide repeat domain-containing protein 3, mitochondrial OS=Homo sapiens GN=PTCD3 PE=1 SV=3	HUMAN	5	1.55111	0.778295	57.1796
1431	8.86	8.86	32.86	23.33	20.69	sp|Q12805|FBLN3_HUMAN	EGF-containing fibulin-like extracellular matrix protein 1 OS=Homo sapiens GN=EFEMP1 PE=1 SV=2	HUMAN	6	0.271817	0.35808	27.3883
1432	8.86	8.86	25.25	19.25	19.25	sp|P36507|MP2K2_HUMAN	Dual specificity mitogen-activated protein kinase kinase 2 OS=Homo sapiens GN=MAP2K2 PE=1 SV=1	HUMAN	5	2.46369	0.077674	2.96502
1433	8.83	8.83	19.92	4.525	3.591	sp|Q92817|EVPL_HUMAN	Envoplakin OS=Homo sapiens GN=EVPL PE=1 SV=3	HUMAN	5	0.142625	0.0407355	6.25811
1434	8.82	12.95	46.34	41.46	41.46	sp|P62820|RAB1A_HUMAN	Ras-related protein Rab-1A OS=Homo sapiens GN=RAB1A PE=1 SV=3	HUMAN	8	0.890158	0.45724	3.64027
1435	8.82	8.82	32.93	27.71	18.88	sp|P62753|RS6_HUMAN	40S ribosomal protein S6 OS=Homo sapiens GN=RPS6 PE=1 SV=1	HUMAN	10	1.32553	0.0270452	1.25793
1436	8.79	8.79	20.13	12.4	10.95	sp|Q96EK5|KBP_HUMAN	KIF1-binding protein OS=Homo sapiens GN=KIAA1279 PE=1 SV=1	HUMAN	4	3.03982	0.00424958	1.83858
1437	8.78	9.34	14.41	5.926	3.973	sp|O60306|AQR_HUMAN	Intron-binding protein aquarius OS=Homo sapiens GN=AQR PE=1 SV=4	HUMAN	6	1.59438	0.531408	5.58065
1438	8.76	8.76	24.7	14.96	13.74	sp|O95817|BAG3_HUMAN	BAG family molecular chaperone regulator 3 OS=Homo sapiens GN=BAG3 PE=1 SV=3	HUMAN	5	2.40126	0.00182476	1.30277
1439	8.75	13.04	24.04	12.18	12.18	sp|O43252|PAPS1_HUMAN	Bifunctional 3'-phosphoadenosine 5'-phosphosulfate synthase 1 OS=Homo sapiens GN=PAPSS1 PE=1 SV=2	HUMAN	7	0.741432	0.796131	20.2407
1440	8.75	8.82	30.82	28.08	23.29	sp|Q00535|CDK5_HUMAN	Cyclin-dependent kinase 5 OS=Homo sapiens GN=CDK5 PE=1 SV=3	HUMAN	5	0.526545	0.75695	215.352
1441	8.75	8.75	28.73	13.99	13.99	sp|Q13573|SNW1_HUMAN	SNW domain-containing protein 1 OS=Homo sapiens GN=SNW1 PE=1 SV=1	HUMAN	5	1.06031	0.815036	2.07529
1442	8.75	8.75	54.24	47.46	47.46	sp|P30046|DOPD_HUMAN	D-dopachrome decarboxylase OS=Homo sapiens GN=DDT PE=1 SV=3	HUMAN	6	1.80886	0.00460356	1.27875
1443	8.74	10.91	32.67	16.96	15.46	sp|Q96I25|SPF45_HUMAN	Splicing factor 45 OS=Homo sapiens GN=RBM17 PE=1 SV=1	HUMAN	6	0.949502	0.740619	1.79866
1444	8.74	8.75	17.58	8.948	5.416	sp|Q92797|SYMPK_HUMAN	Symplekin OS=Homo sapiens GN=SYMPK PE=1 SV=2	HUMAN	4	1.60429	0.642813	10.6951
1445	8.73	8.73	17.93	8.377	6.937	sp|P00751|CFAB_HUMAN	Complement factor B OS=Homo sapiens GN=CFB PE=1 SV=2	HUMAN	5	0.299469	0.322115	16.818
1446	8.72	10.8	47.64	34.55	27.75	sp|P45973|CBX5_HUMAN	Chromobox protein homolog 5 OS=Homo sapiens GN=CBX5 PE=1 SV=1	HUMAN	5	0.909351	0.295662	1.22508
1447	8.72	8.72	24.23	17.85	13.3	sp|Q9BVP2|GNL3_HUMAN	Guanine nucleotide-binding protein-like 3 OS=Homo sapiens GN=GNL3 PE=1 SV=2	HUMAN	5	1.59838	0.33111	3.24816
1448	8.72	8.72	42.99	27.1	20.09	sp|P27635|RL10_HUMAN	60S ribosomal protein L10 OS=Homo sapiens GN=RPL10 PE=1 SV=4	HUMAN	7	1.5154	0.0521727	1.53018
1449	8.71	8.71	18.76	4.971	4.971	sp|Q14690|RRP5_HUMAN	Protein RRP5 homolog OS=Homo sapiens GN=PDCD11 PE=1 SV=3	HUMAN	7	1.34604	0.213067	1.70846
1450	8.71	8.71	17.41	11.37	10.12	sp|Q8WYA6|CTBL1_HUMAN	Beta-catenin-like protein 1 OS=Homo sapiens GN=CTNNBL1 PE=1 SV=1	HUMAN	6	0.817916	0.695155	6.75758
1451	8.71	8.71	26.86	24.57	21.43	sp|P46976|GLYG_HUMAN	Glycogenin-1 OS=Homo sapiens GN=GYG1 PE=1 SV=4	HUMAN	7	1.13456	0.289663	1.46321
1452	8.68	8.68	14.26	7.253	2.76	sp|O15230|LAMA5_HUMAN	Laminin subunit alpha-5 OS=Homo sapiens GN=LAMA5 PE=1 SV=8	HUMAN	6	0.492085	0.426519	6.72657
1453	8.68	8.68	37.96	35.04	25.18	sp|P47985|UCRI_HUMAN	Cytochrome b-c1 complex subunit Rieske, mitochondrial OS=Homo sapiens GN=UQCRFS1 PE=1 SV=2	HUMAN	7	0.824281	0.909704	146.81
1454	8.67	8.67	14.72	5.2	3.878	sp|Q9NU22|MDN1_HUMAN	Midasin OS=Homo sapiens GN=MDN1 PE=1 SV=2	HUMAN	14	2.92687	0.0782434	3.34341
1455	8.64	8.64	27.73	27.2	27.2	sp|P08571|CD14_HUMAN	Monocyte differentiation antigen CD14 OS=Homo sapiens GN=CD14 PE=1 SV=2	HUMAN	7	0.016274	0.00111904	2.86698
1456	8.63	8.63	45.71	38.1	38.1	sp|P31949|S10AB_HUMAN	Protein S100-A11 OS=Homo sapiens GN=S100A11 PE=1 SV=2	HUMAN	8	0.647469	0.0444588	1.50399
1457	8.62	8.62	33.97	33.97	28.21	sp|O14561|ACPM_HUMAN	Acyl carrier protein, mitochondrial OS=Homo sapiens GN=NDUFAB1 PE=1 SV=3	HUMAN	5	0.919094	0.90197	5.96203
1458	8.61	8.61	52.53	25.56	19.1	sp|P40938|RFC3_HUMAN	Replication factor C subunit 3 OS=Homo sapiens GN=RFC3 PE=1 SV=2	HUMAN	4	3.20801	0.36232	23.3294
1459	8.61	8.61	26.59	12.1	10.91	sp|P61011|SRP54_HUMAN	Signal recognition particle 54 kDa protein OS=Homo sapiens GN=SRP54 PE=1 SV=1	HUMAN	5	1.50091	0.780561	30.2657
1460	8.61	8.61	27.55	18.78	12.86	sp|O76021|RL1D1_HUMAN	Ribosomal L1 domain-containing protein 1 OS=Homo sapiens GN=RSL1D1 PE=1 SV=3	HUMAN	5	1.22265	0.846286	10.6257
1461	8.6	10.87	20.65	12.07	7.566	sp|Q6UB35|C1TM_HUMAN	Monofunctional C1-tetrahydrofolate synthase, mitochondrial OS=Homo sapiens GN=MTHFD1L PE=1 SV=1	HUMAN	6	2.58969	0.492644	24.2319
1462	8.6	8.6	30.81	27.38	27.38	sp|P54727|RD23B_HUMAN	UV excision repair protein RAD23 homolog B OS=Homo sapiens GN=RAD23B PE=1 SV=1	HUMAN	5	1.47143	0.813765	119.257
1463	8.59	8.59	50.15	26.44	26.44	sp|Q14914|PTGR1_HUMAN	Prostaglandin reductase 1 OS=Homo sapiens GN=PTGR1 PE=1 SV=2	HUMAN	5	2.75628	0.464674	32.6431
1464	8.59	8.59	24.19	18.57	9.503	sp|Q8TBC4|UBA3_HUMAN	NEDD8-activating enzyme E1 catalytic subunit OS=Homo sapiens GN=UBA3 PE=1 SV=2	HUMAN	5	1.07264	0.955235	26.0244
1465	8.58	8.58	36.1	19.49	19.49	sp|P29218|IMPA1_HUMAN	Inositol monophosphatase 1 OS=Homo sapiens GN=IMPA1 PE=1 SV=1	HUMAN	5	1.80794	0.000357365	1.19453
1466	8.57	8.57	37.29	23.54	13.18	sp|O60678|ANM3_HUMAN	Protein arginine N-methyltransferase 3 OS=Homo sapiens GN=PRMT3 PE=1 SV=3	HUMAN	6	4.24134	0.116138	6.86537
1467	8.57	8.57	25.37	22.76	22.76	sp|P04632|CPNS1_HUMAN	Calpain small subunit 1 OS=Homo sapiens GN=CAPNS1 PE=1 SV=1	HUMAN	8	0.748523	0.0173617	1.22818
1468	8.57	8.57	33.82	22.27	14.71	sp|Q92917|GPKOW_HUMAN	G patch domain and KOW motifs-containing protein OS=Homo sapiens GN=GPKOW PE=1 SV=2	HUMAN	4	3.33494	0.31596	24.3227
1469	8.55	8.55	44.23	29.62	21.15	sp|O60762|DPM1_HUMAN	Dolichol-phosphate mannosyltransferase subunit 1 OS=Homo sapiens GN=DPM1 PE=1 SV=1	HUMAN	6	1.12785	0.913906	18.2024
1470	8.54	8.54	38.66	28.08	22.03	sp|O75306|NDUS2_HUMAN	NADH dehydrogenase [ubiquinone] iron-sulfur protein 2, mitochondrial OS=Homo sapiens GN=NDUFS2 PE=1 SV=2	HUMAN	9	0.86916	0.357202	1.39235
1471	8.54	8.54	65.93	41.15	33.63	sp|O75832|PSD10_HUMAN	26S proteasome non-ATPase regulatory subunit 10 OS=Homo sapiens GN=PSMD10 PE=1 SV=1	HUMAN	7	1.24578	0.364953	1.81754
1472	8.53	8.54	18.89	6.663	6.174	sp|Q9H3S7|PTN23_HUMAN	Tyrosine-protein phosphatase non-receptor type 23 OS=Homo sapiens GN=PTPN23 PE=1 SV=1	HUMAN	8	1.26519	0.80367	10.044
1473	8.5	8.66	28.41	21.77	19.93	sp|Q96FW1|OTUB1_HUMAN	Ubiquitin thioesterase OTUB1 OS=Homo sapiens GN=OTUB1 PE=1 SV=2	HUMAN	5	1.00574	0.945133	1.27571
1474	8.49	8.49	14.29	7.563	6.513	sp|P10253|LYAG_HUMAN	Lysosomal alpha-glucosidase OS=Homo sapiens GN=GAA PE=1 SV=4	HUMAN	4	0.0817056	0.0832975	22.5239
1475	8.48	8.48	24.59	24.59	18.85	sp|Q92979|NEP1_HUMAN	Ribosomal RNA small subunit methyltransferase NEP1 OS=Homo sapiens GN=EMG1 PE=1 SV=4	HUMAN	4	1.94775	0.00315345	1.2747
1476	8.47	8.47	18.95	3.499	2.548	sp|Q02388|CO7A1_HUMAN	Collagen alpha-1(VII) chain OS=Homo sapiens GN=COL7A1 PE=1 SV=2	HUMAN	5	0.384488	0.711784	802.135
1477	8.47	8.47	41.28	38.37	30.81	sp|O95881|TXD12_HUMAN	Thioredoxin domain-containing protein 12 OS=Homo sapiens GN=TXNDC12 PE=1 SV=1	HUMAN	6	0.94432	0.67094	1.47484
1478	8.45	8.45	26.32	21.3	21.3	sp|Q5JVF3|PCID2_HUMAN	PCI domain-containing protein 2 OS=Homo sapiens GN=PCID2 PE=1 SV=2	HUMAN	6	1.84353	0.0019003	1.26304
1479	8.45	8.45	22.22	22.22	22.22	sp|Q9UHY7|ENOPH_HUMAN	Enolase-phosphatase E1 OS=Homo sapiens GN=ENOPH1 PE=1 SV=1	HUMAN	5	1.15429	0.897297	18.1251
1480	8.44	8.44	22.53	7.964	6.371	sp|P23497|SP100_HUMAN	Nuclear autoantigen Sp-100 OS=Homo sapiens GN=SP100 PE=1 SV=3	HUMAN	4	0.15374	0.120997	13.1921
1481	8.44	8.44	30.33	21.05	14.04	sp|Q9HB90|RRAGC_HUMAN	Ras-related GTP-binding protein C OS=Homo sapiens GN=RRAGC PE=1 SV=1	HUMAN	4	0.77282	0.268954	1.74688
1482	8.44	8.44	30.15	24.62	16.31	sp|P35914|HMGCL_HUMAN	Hydroxymethylglutaryl-CoA lyase, mitochondrial OS=Homo sapiens GN=HMGCL PE=1 SV=2	HUMAN	4	0.892381	0.944053	68.8794
1483	8.43	8.43	47.8	18.5	15.02	sp|P40222|TXLNA_HUMAN	Alpha-taxilin OS=Homo sapiens GN=TXLNA PE=1 SV=3	HUMAN	5	1.75914	0.581889	13.747
1484	8.43	8.43	63.24	55.88	55.88	sp|P37108|SRP14_HUMAN	Signal recognition particle 14 kDa protein OS=Homo sapiens GN=SRP14 PE=1 SV=2	HUMAN	6	0.783463	0.212518	1.78807
1485	8.41	8.41	38.85	34.23	20.77	sp|P00918|CAH2_HUMAN	Carbonic anhydrase 2 OS=Homo sapiens GN=CA2 PE=1 SV=2	HUMAN	4	0.0362616	0.00325537	4.3185
1486	8.4	8.4	34.05	31.9	29.39	sp|P54709|AT1B3_HUMAN	Sodium/potassium-transporting ATPase subunit beta-3 OS=Homo sapiens GN=ATP1B3 PE=1 SV=1	HUMAN	7	1.27928	0.833373	21.0217
1487	8.4	8.4	15.98	12.31	12.31	sp|P53634|CATC_HUMAN	Dipeptidyl peptidase 1 OS=Homo sapiens GN=CTSC PE=1 SV=2	HUMAN	6	0.0481431	0.0899628	66.9808
1488	8.4	8.4	23.84	18.89	18.89	sp|P82673|RT35_HUMAN	28S ribosomal protein S35, mitochondrial OS=Homo sapiens GN=MRPS35 PE=1 SV=1	HUMAN	5	1.56833	0.0106659	1.28514
1489	8.4	8.4	28	23	17	sp|O15347|HMGB3_HUMAN	High mobility group protein B3 OS=Homo sapiens GN=HMGB3 PE=1 SV=4	HUMAN	6	1.74022	0.00408636	1.29684
1490	8.39	60.28	73.26	65.62	61.8	sp|Q9BVA1|TBB2B_HUMAN	Tubulin beta-2B chain OS=Homo sapiens GN=TUBB2B PE=1 SV=1	HUMAN	68	0.317209
1491	8.39	8.39	15.87	6.441	4.006	sp|Q96ST3|SIN3A_HUMAN	Paired amphipathic helix protein Sin3a OS=Homo sapiens GN=SIN3A PE=1 SV=2	HUMAN	4	0.891383	0.885759	6.20334
1492	8.37	8.37	10.54	7.483	5.669	sp|P12830|CADH1_HUMAN	Cadherin-1 OS=Homo sapiens GN=CDH1 PE=1 SV=3	HUMAN	4	0.398514	0.70961	10141.8
1493	8.37	8.37	47.46	38.98	32.2	sp|P62316|SMD2_HUMAN	Small nuclear ribonucleoprotein Sm D2 OS=Homo sapiens GN=SNRPD2 PE=1 SV=1	HUMAN	4	1.06823	0.708584	1.57834
1494	8.36	11.42	35.04	26.84	22.13	sp|Q92769|HDAC2_HUMAN	Histone deacetylase 2 OS=Homo sapiens GN=HDAC2 PE=1 SV=2	HUMAN	7	1.5707	0.057618	1.61403
1495	8.36	10.41	16.04	7.594	6.058	sp|P35442|TSP2_HUMAN	Thrombospondin-2 OS=Homo sapiens GN=THBS2 PE=1 SV=2	HUMAN	6	0.379191	0.641208	393.434
1496	8.36	8.95	19.18	7.569	7.065	sp|Q92835|SHIP1_HUMAN	Phosphatidylinositol 3,4,5-trisphosphate 5-phosphatase 1 OS=Homo sapiens GN=INPP5D PE=1 SV=2	HUMAN	6	0.117633	0.495001	6576.31
1497	8.36	8.36	42.29	27.75	24.23	sp|Q9NX63|CHCH3_HUMAN	Coiled-coil-helix-coiled-coil-helix domain-containing protein 3, mitochondrial OS=Homo sapiens GN=CHCHD3 PE=1 SV=1	HUMAN	5	0.960168	0.978315	49.4879
1498	8.35	8.35	30.82	21.86	19.35	sp|Q14192|FHL2_HUMAN	Four and a half LIM domains protein 2 OS=Homo sapiens GN=FHL2 PE=1 SV=3	HUMAN	5	0.576254	0.074766	1.92201
1499	8.35	8.35	65.49	64.6	62.83	sp|P41567|EIF1_HUMAN	Eukaryotic translation initiation factor 1 OS=Homo sapiens GN=EIF1 PE=1 SV=1	HUMAN	7	1.14434	0.410151	1.56733
1500	8.34	8.34	32.09	15.32	15.32	sp|P49753|ACOT2_HUMAN	Acyl-coenzyme A thioesterase 2, mitochondrial OS=Homo sapiens GN=ACOT2 PE=1 SV=6	HUMAN	5	1.23859	0.237091	1.58747
1501	8.33	8.33	31.26	24.67	16.95	sp|Q9NPQ8|RIC8A_HUMAN	Synembryn-A OS=Homo sapiens GN=RIC8A PE=1 SV=3	HUMAN	6	1.52286	0.550629	5.09467
1502	8.33	8.33	21.04	17.49	17.49	sp|Q9BZE1|RM37_HUMAN	39S ribosomal protein L37, mitochondrial OS=Homo sapiens GN=MRPL37 PE=1 SV=2	HUMAN	5	1.38431	0.0280186	1.29529
1503	8.33	8.33	36.4	26.44	26.44	sp|P35270|SPRE_HUMAN	Sepiapterin reductase OS=Homo sapiens GN=SPR PE=1 SV=1	HUMAN	5	1.92466	0.546803	15.873
1504	8.31	9.35	55.7	55.7	55.7	sp|P27482|CALL3_HUMAN	Calmodulin-like protein 3 OS=Homo sapiens GN=CALML3 PE=1 SV=2	HUMAN	8	0.032878	0.0550744	36.5579
1505	8.31	8.31	23.74	14.68	10.07	sp|Q7Z417|NUFP2_HUMAN	Nuclear fragile X mental retardation-interacting protein 2 OS=Homo sapiens GN=NUFIP2 PE=1 SV=1	HUMAN	4	1.56035	0.773007	54.6935
1506	8.31	8.31	36.12	31.18	31.18	sp|P28074|PSB5_HUMAN	Proteasome subunit beta type-5 OS=Homo sapiens GN=PSMB5 PE=1 SV=3	HUMAN	6	3.63016	0.0199206	2.46492
1507	8.31	8.31	18.68	18.68	17.02	sp|Q9UNS2|CSN3_HUMAN	COP9 signalosome complex subunit 3 OS=Homo sapiens GN=COPS3 PE=1 SV=3	HUMAN	6	1.36465	0.790214	20.7915
1508	8.3	8.3	42.92	21.67	18.33	sp|P63162|RSMN_HUMAN	Small nuclear ribonucleoprotein-associated protein N OS=Homo sapiens GN=SNRPN PE=1 SV=1	HUMAN	6	1.14447	0.261419	1.31537
1509	8.3	8.3	19	10.85	8.684	sp|P13807|GYS1_HUMAN	Glycogen [starch] synthase, muscle OS=Homo sapiens GN=GYS1 PE=1 SV=2	HUMAN	6	3.0759	0.521115	526.969
1510	8.29	8.29	40	13.16	11.14	sp|Q92665|RT31_HUMAN	28S ribosomal protein S31, mitochondrial OS=Homo sapiens GN=MRPS31 PE=1 SV=3	HUMAN	4	1.49865	0.0771921	1.60762
1511	8.29	8.29	22.96	13.98	11.15	sp|Q15642|CIP4_HUMAN	Cdc42-interacting protein 4 OS=Homo sapiens GN=TRIP10 PE=1 SV=3	HUMAN	5	1.72918	0.149603	2.47022
1512	8.29	8.29	18.1	9.737	5.498	sp|Q5H9R7|PP6R3_HUMAN	Serine/threonine-protein phosphatase 6 regulatory subunit 3 OS=Homo sapiens GN=PPP6R3 PE=1 SV=2	HUMAN	5	1.43126	0.262888	2.07704
1513	8.29	8.29	42.42	42.42	42.42	sp|Q9NR31|SAR1A_HUMAN	GTP-binding protein SAR1a OS=Homo sapiens GN=SAR1A PE=1 SV=1	HUMAN	6	1.75409	0.451753	460.511
1514	8.28	8.28	26.71	14.66	12.53	sp|Q9GZL7|WDR12_HUMAN	Ribosome biogenesis protein WDR12 OS=Homo sapiens GN=WDR12 PE=1 SV=2	HUMAN	4	1.51551	0.0972355	1.70763
1515	8.27	13.03	63.29	37.68	37.68	sp|P61006|RAB8A_HUMAN	Ras-related protein Rab-8A OS=Homo sapiens GN=RAB8A PE=1 SV=1	HUMAN	8	0.351388	0.753642	145077000000000
1516	8.27	8.27	20.37	9.779	6.054	sp|Q9UKV8|AGO2_HUMAN	Protein argonaute-2 OS=Homo sapiens GN=AGO2 PE=1 SV=3	HUMAN	4	0.925996	0.82272	2.44088
1517	8.26	8.27	26.43	21.24	20.49	sp|P02452|CO1A1_HUMAN	Collagen alpha-1(I) chain OS=Homo sapiens GN=COL1A1 PE=1 SV=5	HUMAN	19	0.0101031	0.013707	3.51566
1518	8.26	8.26	39.05	30.18	24.26	sp|P13073|COX41_HUMAN	Cytochrome c oxidase subunit 4 isoform 1, mitochondrial OS=Homo sapiens GN=COX4I1 PE=1 SV=1	HUMAN	7	0.789392	0.502923	2.32269
1519	8.26	8.26	16.49	16.49	14.05	sp|Q08752|PPID_HUMAN	Peptidyl-prolyl cis-trans isomerase D OS=Homo sapiens GN=PPID PE=1 SV=3	HUMAN	5	2.45669	0.28101	6.77153
1520	8.25	8.25	17.64	9.969	7.975	sp|Q13492|PICAL_HUMAN	Phosphatidylinositol-binding clathrin assembly protein OS=Homo sapiens GN=PICALM PE=1 SV=2	HUMAN	5	0.907526	0.937547	20.6686
1521	8.25	8.25	30.18	30.18	29.59	sp|Q9GZZ1|NAA50_HUMAN	N-alpha-acetyltransferase 50 OS=Homo sapiens GN=NAA50 PE=1 SV=1	HUMAN	5	1.78384	0.0197302	1.53267
1522	8.24	8.24	22.4	6.667	5.104	sp|Q9Y4C8|RBM19_HUMAN	Probable RNA-binding protein 19 OS=Homo sapiens GN=RBM19 PE=1 SV=3	HUMAN	4	1.03022	0.98002	22.2402
1523	8.23	9.31	16.5	14.91	12.52	sp|Q8NC56|LEMD2_HUMAN	LEM domain-containing protein 2 OS=Homo sapiens GN=LEMD2 PE=1 SV=1	HUMAN	5	1.13104	0.942211	63.7202
1524	8.23	8.23	15.79	6.941	5.721	sp|O14976|GAK_HUMAN	Cyclin-G-associated kinase OS=Homo sapiens GN=GAK PE=1 SV=2	HUMAN	5	0.800535	0.806864	8.42023
1525	8.23	8.23	40.21	27.15	23.37	sp|Q15024|EXOS7_HUMAN	Exosome complex component RRP42 OS=Homo sapiens GN=EXOSC7 PE=1 SV=3	HUMAN	4	0.896062	0.829592	3.76709
1526	8.22	8.22	22.53	16.94	13.25	sp|Q8IVT2|MISP_HUMAN	Mitotic interactor and substrate of PLK1 OS=Homo sapiens GN=MISP PE=1 SV=1	HUMAN	4	1.8422	0.612663	16.4556
1527	8.22	8.22	26.64	23.77	23.77	sp|Q9H8H3|MET7A_HUMAN	Methyltransferase-like protein 7A OS=Homo sapiens GN=METTL7A PE=1 SV=1	HUMAN	5	0.31936	0.372786	74.6374
1528	8.21	8.21	19.77	5.866	3.69	sp|Q5GLZ8|HERC4_HUMAN	Probable E3 ubiquitin-protein ligase HERC4 OS=Homo sapiens GN=HERC4 PE=1 SV=1	HUMAN	4	0.969627	0.984954	54.6867
1529	8.21	8.21	16.14	11.03	9.704	sp|Q8TD19|NEK9_HUMAN	Serine/threonine-protein kinase Nek9 OS=Homo sapiens GN=NEK9 PE=1 SV=2	HUMAN	6	0.36538	0.430217	18.4236
1530	8.21	8.21	35.89	19.33	15.03	sp|O75190|DNJB6_HUMAN	DnaJ homolog subfamily B member 6 OS=Homo sapiens GN=DNAJB6 PE=1 SV=2	HUMAN	4	0.965038	0.981016	80.1827
1531	8.2	8.2	18.75	8.54	7.342	sp|Q5SNT6|FA21B_HUMAN	WASH complex subunit FAM21B OS=Homo sapiens GN=FAM21B PE=2 SV=2	HUMAN	6	0.909991	0.711896	1.93509
1532	8.2	8.2	33.18	19.59	13.36	sp|Q96Q11|TRNT1_HUMAN	CCA tRNA nucleotidyltransferase 1, mitochondrial OS=Homo sapiens GN=TRNT1 PE=1 SV=2	HUMAN	4	0.956549	0.962751	10.2447
1533	8.2	8.2	43.09	29.67	23.58	sp|P51572|BAP31_HUMAN	B-cell receptor-associated protein 31 OS=Homo sapiens GN=BCAP31 PE=1 SV=3	HUMAN	4	0.882057	0.345806	1.38582
1534	8.19	8.2	20.18	8.243	6.78	sp|O60343|TBCD4_HUMAN	TBC1 domain family member 4 OS=Homo sapiens GN=TBC1D4 PE=1 SV=2	HUMAN	7	0.77513	0.912015	6468.65
1535	8.19	8.19	37.53	25.17	17.75	sp|Q96CS3|FAF2_HUMAN	FAS-associated factor 2 OS=Homo sapiens GN=FAF2 PE=1 SV=2	HUMAN	6	1.32706	0.0940833	1.42285
1536	8.19	8.19	20.5	14.87	12.68	sp|Q15637|SF01_HUMAN	Splicing factor 1 OS=Homo sapiens GN=SF1 PE=1 SV=4	HUMAN	4	0.921076	0.958008	58.7661
1537	8.18	8.33	14.86	10.05	8.953	sp|P98095|FBLN2_HUMAN	Fibulin-2 OS=Homo sapiens GN=FBLN2 PE=1 SV=2	HUMAN	7	0.0474105	0.0131126	7.31147
1538	8.18	8.18	80.72	62.65	51.81	sp|P63220|RS21_HUMAN	40S ribosomal protein S21 OS=Homo sapiens GN=RPS21 PE=1 SV=1	HUMAN	6	1.33759	0.0580711	1.36263
1539	8.17	19.86	29.53	17.55	13.04	sp|Q93084|AT2A3_HUMAN	Sarcoplasmic/endoplasmic reticulum calcium ATPase 3 OS=Homo sapiens GN=ATP2A3 PE=1 SV=2	HUMAN	10	0.0281235	0.00269232	4.46535
1540	8.17	16.56	25.17	18.46	18.46	sp|P20592|MX2_HUMAN	Interferon-induced GTP-binding protein Mx2 OS=Homo sapiens GN=MX2 PE=1 SV=1	HUMAN	11	0.0434679	0.00150785	4.03035
1541	8.16	8.16	24.5	17	15.72	sp|P83111|LACTB_HUMAN	Serine beta-lactamase-like protein LACTB, mitochondrial OS=Homo sapiens GN=LACTB PE=1 SV=2	HUMAN	5	0.418693	0.0390158	2.19857
1542	8.16	8.16	48.7	33.12	33.12	sp|P68036|UB2L3_HUMAN	Ubiquitin-conjugating enzyme E2 L3 OS=Homo sapiens GN=UBE2L3 PE=1 SV=1	HUMAN	4	0.943293	0.529902	1.29993
1543	8.14	8.15	26.77	9.921	6.614	sp|P43405|KSYK_HUMAN	Tyrosine-protein kinase SYK OS=Homo sapiens GN=SYK PE=1 SV=1	HUMAN	5	0.912885	0.957001	62.487
1544	8.14	8.14	22.63	14.32	8.312	sp|Q9P2I0|CPSF2_HUMAN	Cleavage and polyadenylation specificity factor subunit 2 OS=Homo sapiens GN=CPSF2 PE=1 SV=2	HUMAN	4	1.35714	0.758832	11.2561
1545	8.14	8.14	32.49	24.58	24.58	sp|P35250|RFC2_HUMAN	Replication factor C subunit 2 OS=Homo sapiens GN=RFC2 PE=1 SV=3	HUMAN	7	2.45948	0.100628	3.38854
1546	8.13	8.13	24.18	9.465	9.465	sp|Q14CX7|NAA25_HUMAN	N-alpha-acetyltransferase 25, NatB auxiliary subunit OS=Homo sapiens GN=NAA25 PE=1 SV=1	HUMAN	6	2.39561	0.490115	24.416
1547	8.13	8.13	16.53	8.383	6.228	sp|Q8N1G2|CMTR1_HUMAN	Cap-specific mRNA (nucleoside-2'-O-)-methyltransferase 1 OS=Homo sapiens GN=CMTR1 PE=1 SV=1	HUMAN	4	0.759225	0.795208	15.743
1548	8.12	8.12	40.09	29.96	25.99	sp|Q92520|FAM3C_HUMAN	Protein FAM3C OS=Homo sapiens GN=FAM3C PE=1 SV=1	HUMAN	4	0.800637	0.843453	18.7295
1549	8.12	8.12	78.16	64.37	64.37	sp|P07108|ACBP_HUMAN	Acyl-CoA-binding protein OS=Homo sapiens GN=DBI PE=1 SV=2	HUMAN	7	1.62773	0.595044	9.09754
1550	8.11	8.81	34.78	18.84	15.11	sp|Q92599|SEPT8_HUMAN	Septin-8 OS=Homo sapiens GN=SEPT8 PE=1 SV=4	HUMAN	4	0.56716	0.255106	4.69043
1551	8.11	8.24	26.22	8.54	5.66	sp|Q13523|PRP4B_HUMAN	Serine/threonine-protein kinase PRP4 homolog OS=Homo sapiens GN=PRPF4B PE=1 SV=3	HUMAN	4	1.24704	0.546741	2.53965
1552	8.11	8.11	14.18	6.194	5.216	sp|Q92620|PRP16_HUMAN	Pre-mRNA-splicing factor ATP-dependent RNA helicase PRP16 OS=Homo sapiens GN=DHX38 PE=1 SV=2	HUMAN	5	1.04924	0.967087	20.8912
1553	8.1	8.11	12.38	7.703	7.703	sp|A8K2U0|A2ML1_HUMAN	Alpha-2-macroglobulin-like protein 1 OS=Homo sapiens GN=A2ML1 PE=1 SV=3	HUMAN	6	0.505515	0.638753	41.8587
1554	8.1	8.1	28.45	15.36	11.17	sp|Q07866|KLC1_HUMAN	Kinesin light chain 1 OS=Homo sapiens GN=KLC1 PE=1 SV=2	HUMAN	5	1.69538	0.636815	17.6846
1555	8.1	8.1	29.91	14.21	13.08	sp|Q9UHY1|NRBP_HUMAN	Nuclear receptor-binding protein OS=Homo sapiens GN=NRBP1 PE=1 SV=1	HUMAN	4	1.65389	0.220505	2.82227
1556	8.09	8.09	35.46	21.99	16.08	sp|P26440|IVD_HUMAN	Isovaleryl-CoA dehydrogenase, mitochondrial OS=Homo sapiens GN=IVD PE=1 SV=1	HUMAN	5	0.918235	0.93068	11.0002
1557	8.09	8.09	21.31	13.08	11.6	sp|Q16204|CCDC6_HUMAN	Coiled-coil domain-containing protein 6 OS=Homo sapiens GN=CCDC6 PE=1 SV=2	HUMAN	4	1.26314	0.0932577	1.34386
1558	8.09	8.09	36.97	19.43	19.43	sp|P26373|RL13_HUMAN	60S ribosomal protein L13 OS=Homo sapiens GN=RPL13 PE=1 SV=4	HUMAN	7	1.38024	0.0198792	1.25273
1559	8.08	8.08	41.49	30.85	23.4	sp|P09012|SNRPA_HUMAN	U1 small nuclear ribonucleoprotein A OS=Homo sapiens GN=SNRPA PE=1 SV=3	HUMAN	4	0.876961	0.649242	2.29262
1560	8.07	10.08	22.98	16.98	16.98	sp|P34896|GLYC_HUMAN	Serine hydroxymethyltransferase, cytosolic OS=Homo sapiens GN=SHMT1 PE=1 SV=1	HUMAN	7	3.1376	0.341376	25.1673
1561	8.07	8.07	16.2	12.6	11	sp|P53985|MOT1_HUMAN	Monocarboxylate transporter 1 OS=Homo sapiens GN=SLC16A1 PE=1 SV=3	HUMAN	7	2.94022	0.227025	7.4927
1562	8.07	8.07	50.71	32.86	32.86	sp|P62829|RL23_HUMAN	60S ribosomal protein L23 OS=Homo sapiens GN=RPL23 PE=1 SV=1	HUMAN	6	1.70913	0.0376753	1.62631
1563	8.07	8.07	24.92	20.45	20.13	sp|O43765|SGTA_HUMAN	Small glutamine-rich tetratricopeptide repeat-containing protein alpha OS=Homo sapiens GN=SGTA PE=1 SV=1	HUMAN	6	2.22808	0.0101319	1.41858
1564	8.06	8.07	37.09	9.56	9.56	sp|Q8WXF1|PSPC1_HUMAN	Paraspeckle component 1 OS=Homo sapiens GN=PSPC1 PE=1 SV=1	HUMAN	4	0.777669	0.102491	1.45635
1565	8.06	8.06	38.62	20	20	sp|Q99598|TSNAX_HUMAN	Translin-associated protein X OS=Homo sapiens GN=TSNAX PE=1 SV=1	HUMAN	5	1.05108	0.804702	1.79899
1566	8.05	8.05	11.42	5.444	5.444	sp|Q13428|TCOF_HUMAN	Treacle protein OS=Homo sapiens GN=TCOF1 PE=1 SV=3	HUMAN	5	1.61363	0.14376	2.16786
1567	8.05	8.05	13.36	4.454	4.454	sp|Q9UDY2|ZO2_HUMAN	Tight junction protein ZO-2 OS=Homo sapiens GN=TJP2 PE=1 SV=2	HUMAN	4	0.812261	0.930242	1051.88
1568	8.05	8.05	29.41	19.5	19.5	sp|P09758|TACD2_HUMAN	Tumor-associated calcium signal transducer 2 OS=Homo sapiens GN=TACSTD2 PE=1 SV=3	HUMAN	4	0.071081	0.0477947	13.4015
1569	8.04	8.04	15.86	9.197	9.197	sp|P19823|ITIH2_HUMAN	Inter-alpha-trypsin inhibitor heavy chain H2 OS=Homo sapiens GN=ITIH2 PE=1 SV=2	HUMAN	6	0.166102	0.194381	24.5296
1570	8.03	12.16	34.45	33.97	29.67	sp|P26583|HMGB2_HUMAN	High mobility group protein B2 OS=Homo sapiens GN=HMGB2 PE=1 SV=2	HUMAN	10	0.484624	0.0175903	1.67539
1571	8.03	10.03	35.11	28.44	28.44	sp|P24534|EF1B_HUMAN	Elongation factor 1-beta OS=Homo sapiens GN=EEF1B2 PE=1 SV=3	HUMAN	7	1.51477	0.104668	1.73533
1572	8.03	8.07	40.29	30.1	30.1	sp|Q9NP72|RAB18_HUMAN	Ras-related protein Rab-18 OS=Homo sapiens GN=RAB18 PE=1 SV=1	HUMAN	5	0.303843	0.491781	465.075
1573	8.03	8.03	25.61	8.246	8.246	sp|Q9NRW7|VPS45_HUMAN	Vacuolar protein sorting-associated protein 45 OS=Homo sapiens GN=VPS45 PE=1 SV=1	HUMAN	4	1.02248	0.897401	1.56729
1574	8.02	8.02	22.59	12.55	11.09	sp|Q14108|SCRB2_HUMAN	Lysosome membrane protein 2 OS=Homo sapiens GN=SCARB2 PE=1 SV=2	HUMAN	5	0.510406	0.0037658	1.29729
1575	8.02	8.02	16.59	12.83	12.83	sp|Q9H8Y8|GORS2_HUMAN	Golgi reassembly-stacking protein 2 OS=Homo sapiens GN=GORASP2 PE=1 SV=3	HUMAN	5	0.53879	0.29928	4.81482
1576	8.01	8.01	15.62	4.955	4.955	sp|Q14005|IL16_HUMAN	Pro-interleukin-16 OS=Homo sapiens GN=IL16 PE=1 SV=4	HUMAN	4	0.0759035	0.0618886	16.73
1577	8.01	8.01	28.6	12.37	12.37	sp|O95376|ARI2_HUMAN	E3 ubiquitin-protein ligase ARIH2 OS=Homo sapiens GN=ARIH2 PE=1 SV=1	HUMAN	4	0.89924	0.945178	92.3755
1578	8.01	8.01	13.72	5.708	5.708	sp|Q9Y2U8|MAN1_HUMAN	Inner nuclear membrane protein Man1 OS=Homo sapiens GN=LEMD3 PE=1 SV=2	HUMAN	4	0.866095	0.134002	1.25132
1579	8.01	8.01	37.85	33.64	33.64	sp|Q92882|OSTF1_HUMAN	Osteoclast-stimulating factor 1 OS=Homo sapiens GN=OSTF1 PE=1 SV=2	HUMAN	5	0.572113	0.0612688	1.83597
1580	8.01	8.01	32.94	23.02	23.02	sp|P33316|DUT_HUMAN	Deoxyuridine 5'-triphosphate nucleotidohydrolase, mitochondrial OS=Homo sapiens GN=DUT PE=1 SV=4	HUMAN	4	1.97825	0.0250563	1.68237
1581	8	14.63	26.94	16.87	16.87	sp|Q15418|KS6A1_HUMAN	Ribosomal protein S6 kinase alpha-1 OS=Homo sapiens GN=RPS6KA1 PE=1 SV=2	HUMAN	9	1.85369	0.630962	39.814
1582	8	10.43	32.93	32.93	23.69	sp|Q9P0L0|VAPA_HUMAN	Vesicle-associated membrane protein-associated protein A OS=Homo sapiens GN=VAPA PE=1 SV=3	HUMAN	6	1.50187	0.087999	1.7447
1583	8	8	11.79	4.539	3.367	sp|Q8IY17|PLPL6_HUMAN	Neuropathy target esterase OS=Homo sapiens GN=PNPLA6 PE=1 SV=2	HUMAN	4	1.6023	0.364536	3.59835
1584	8	8	26.44	14.18	14.18	sp|Q9UI08|EVL_HUMAN	Ena/VASP-like protein OS=Homo sapiens GN=EVL PE=1 SV=2	HUMAN	4	0.287073	0.534848	1375.67
1585	8	8	47.26	30.35	30.35	sp|P43487|RANG_HUMAN	Ran-specific GTPase-activating protein OS=Homo sapiens GN=RANBP1 PE=1 SV=1	HUMAN	5	3.13083	0.20257	9.34122
1586	8	8	14.63	7.248	7.248	sp|P33897|ABCD1_HUMAN	ATP-binding cassette sub-family D member 1 OS=Homo sapiens GN=ABCD1 PE=1 SV=2	HUMAN	4	1.2333	0.926502	5753.28
1587	8	8	14.05	9.417	7.922	sp|O00178|GTPB1_HUMAN	GTP-binding protein 1 OS=Homo sapiens GN=GTPBP1 PE=1 SV=3	HUMAN	4	0.669022	0.0599358	1.5423
1588	8	8	43.05	27.8	27.8	sp|Q9BV86|NTM1A_HUMAN	N-terminal Xaa-Pro-Lys N-methyltransferase 1 OS=Homo sapiens GN=NTMT1 PE=1 SV=3	HUMAN	5	3.00432	0.525905	500.759
1589	8	8	37.58	19.46	19.46	sp|Q96CN7|ISOC1_HUMAN	Isochorismatase domain-containing protein 1 OS=Homo sapiens GN=ISOC1 PE=1 SV=3	HUMAN	4	0.68993	0.0367556	1.38825
1590	8	8	34.4	25.69	25.69	sp|Q03013|GSTM4_HUMAN	Glutathione S-transferase Mu 4 OS=Homo sapiens GN=GSTM4 PE=1 SV=3	HUMAN	4	0.181781	0.00358692	1.91332
1591	8	8	24.16	13.51	13.51	sp|P35613|BASI_HUMAN	Basigin OS=Homo sapiens GN=BSG PE=1 SV=2	HUMAN	6	2.89624	0.000668336	1.25675
1592	8	8	37.61	27.06	27.06	sp|P10301|RRAS_HUMAN	Ras-related protein R-Ras OS=Homo sapiens GN=RRAS PE=1 SV=1	HUMAN	4	0.729278	0.0306511	1.29691
1593	8	8	39.88	30.06	30.06	sp|P63208|SKP1_HUMAN	S-phase kinase-associated protein 1 OS=Homo sapiens GN=SKP1 PE=1 SV=2	HUMAN	5	1.24575	0.277298	3.66699
1594	8	8	38.73	30.64	30.64	sp|P51571|SSRD_HUMAN	Translocon-associated protein subunit delta OS=Homo sapiens GN=SSR4 PE=1 SV=1	HUMAN	6	0.746077	0.0271198	1.25882
1595	8	8	45.45	42.21	42.21	sp|Q9H4G4|GAPR1_HUMAN	Golgi-associated plant pathogenesis-related protein 1 OS=Homo sapiens GN=GLIPR2 PE=1 SV=3	HUMAN	4	0.0344493	0.0181029	9.72727
1596	8	8	20.15	17.16	17.16	sp|Q9BTT0|AN32E_HUMAN	Acidic leucine-rich nuclear phosphoprotein 32 family member E OS=Homo sapiens GN=ANP32E PE=1 SV=1	HUMAN	4	1.29263	0.061913	1.32381
1597	8	8	53.66	47.15	47.15	sp|Q9BRA2|TXD17_HUMAN	Thioredoxin domain-containing protein 17 OS=Homo sapiens GN=TXNDC17 PE=1 SV=1	HUMAN	4	1.06748	0.964539	74.1028
1598	8	8	38.89	36.51	36.51	sp|Q99622|C10_HUMAN	Protein C10 OS=Homo sapiens GN=C12orf57 PE=1 SV=1	HUMAN	4	1.48916	0.0429523	1.44348
1599	8	8	21.79	18.38	18.38	sp|Q14696|MESD_HUMAN	LDLR chaperone MESD OS=Homo sapiens GN=MESDC2 PE=1 SV=2	HUMAN	4	0.840971	0.132145	1.30761
1600	8	8	38.06	27.1	27.1	sp|P10620|MGST1_HUMAN	Microsomal glutathione S-transferase 1 OS=Homo sapiens GN=MGST1 PE=1 SV=1	HUMAN	4	4.26876	0.0209596	2.81492
1601	8	8	53.68	53.68	53.68	sp|Q9Y5L4|TIM13_HUMAN	Mitochondrial import inner membrane translocase subunit Tim13 OS=Homo sapiens GN=TIMM13 PE=1 SV=1	HUMAN	5	1.59259	0.0388125	1.50145
1602	8	8	28.78	28.78	28.78	sp|Q96AB3|ISOC2_HUMAN	Isochorismatase domain-containing protein 2, mitochondrial OS=Homo sapiens GN=ISOC2 PE=1 SV=1	HUMAN	4	0.172882	0.00213544	1.41845
1603	8	8	35.71	35.71	35.71	sp|P63173|RL38_HUMAN	60S ribosomal protein L38 OS=Homo sapiens GN=RPL38 PE=1 SV=2	HUMAN	4	1.7591	0.0102404	1.36385
1604	8	8	28.39	28.39	28.39	sp|P60033|CD81_HUMAN	CD81 antigen OS=Homo sapiens GN=CD81 PE=1 SV=1	HUMAN	5	0.414079	0.0674615	2.82562
1605	7.97	7.97	21.29	11.63	10.2	sp|Q9NVH1|DJC11_HUMAN	DnaJ homolog subfamily C member 11 OS=Homo sapiens GN=DNAJC11 PE=1 SV=2	HUMAN	4	0.918216	0.521725	1.40172
1606	7.97	7.97	31.25	19.21	19.21	sp|O95232|LC7L3_HUMAN	Luc7-like protein 3 OS=Homo sapiens GN=LUC7L3 PE=1 SV=2	HUMAN	5	1.40732	0.382955	2.90456
1607	7.96	8	45.6	42.4	42.4	sp|Q9UI30|TR112_HUMAN	tRNA methyltransferase 112 homolog OS=Homo sapiens GN=TRMT112 PE=1 SV=1	HUMAN	4	1.66755	0.805161	2521.2
1608	7.96	7.96	21.63	12.85	8.524	sp|Q8IYB8|SUV3_HUMAN	ATP-dependent RNA helicase SUPV3L1, mitochondrial OS=Homo sapiens GN=SUPV3L1 PE=1 SV=1	HUMAN	5	1.20961	0.519862	1.97666
1609	7.96	7.96	47.62	47.62	47.62	sp|P62318|SMD3_HUMAN	Small nuclear ribonucleoprotein Sm D3 OS=Homo sapiens GN=SNRPD3 PE=1 SV=1	HUMAN	8	1.13277	0.294906	1.36801
1610	7.94	7.94	30.82	19.18	19.18	sp|Q99614|TTC1_HUMAN	Tetratricopeptide repeat protein 1 OS=Homo sapiens GN=TTC1 PE=1 SV=1	HUMAN	6	2.37721	0.585094	57.6144
1611	7.93	7.93	23.54	10.55	9.04	sp|Q6P1J9|CDC73_HUMAN	Parafibromin OS=Homo sapiens GN=CDC73 PE=1 SV=1	HUMAN	6	2.80471	0.675175	569.059
1612	7.92	7.92	40.85	40.85	40.85	sp|Q9NS69|TOM22_HUMAN	Mitochondrial import receptor subunit TOM22 homolog OS=Homo sapiens GN=TOMM22 PE=1 SV=3	HUMAN	6	1.55948	0.0647175	1.66794
1613	7.91	8.3	53.68	39.71	36.03	sp|P61353|RL27_HUMAN	60S ribosomal protein L27 OS=Homo sapiens GN=RPL27 PE=1 SV=2	HUMAN	6	1.54221	0.0675978	1.62138
1614	7.89	7.89	26.96	15.18	13.09	sp|P35813|PPM1A_HUMAN	Protein phosphatase 1A OS=Homo sapiens GN=PPM1A PE=1 SV=1	HUMAN	4	0.640641	0.141765	3.60077
1615	7.89	7.89	15.57	9.591	9.591	sp|Q86U38|NOP9_HUMAN	Nucleolar protein 9 OS=Homo sapiens GN=NOP9 PE=1 SV=1	HUMAN	4	1.25065	0.531114	2.74059
1616	7.89	7.89	32.42	15.76	15.76	sp|O95218|ZRAB2_HUMAN	Zinc finger Ran-binding domain-containing protein 2 OS=Homo sapiens GN=ZRANB2 PE=1 SV=2	HUMAN	4	1.38048	0.139394	1.67049
1617	7.89	7.89	49.63	49.63	49.63	sp|P0CW22|RS17L_HUMAN	40S ribosomal protein S17-like OS=Homo sapiens GN=RPS17L PE=1 SV=1	HUMAN	5	1.1681	0.213693	1.44987
1618	7.87	7.9	20.25	12.15	12.15	sp|O95470|SGPL1_HUMAN	Sphingosine-1-phosphate lyase 1 OS=Homo sapiens GN=SGPL1 PE=1 SV=3	HUMAN	5	0.377053	0.474506	30.9966
1619	7.87	7.87	21.71	9.038	9.038	sp|O60341|KDM1A_HUMAN	Lysine-specific histone demethylase 1A OS=Homo sapiens GN=KDM1A PE=1 SV=2	HUMAN	5	2.46465	0.605576	147.199
1620	7.87	7.87	38	16	16	sp|P28907|CD38_HUMAN	ADP-ribosyl cyclase/cyclic ADP-ribose hydrolase 1 OS=Homo sapiens GN=CD38 PE=1 SV=2	HUMAN	5	0.0929743	0.130036	32.0777
1621	7.87	7.87	19.97	14.77	14.77	sp|Q7Z3D6|CN159_HUMAN	UPF0317 protein C14orf159, mitochondrial OS=Homo sapiens GN=C14orf159 PE=1 SV=2	HUMAN	5	0.114959	0.0682367	11.755
1622	7.87	7.87	29.14	24.83	20.86	sp|Q9BU89|DOHH_HUMAN	Deoxyhypusine hydroxylase OS=Homo sapiens GN=DOHH PE=1 SV=1	HUMAN	4	2.15524	0.0227642	1.75903
1623	7.86	7.86	31.92	7.04	6.365	sp|Q5JRX3|PREP_HUMAN	Presequence protease, mitochondrial OS=Homo sapiens GN=PITRM1 PE=1 SV=3	HUMAN	5	0.955802	0.976458	42.4163
1624	7.86	7.86	30.46	21.32	13.87	sp|P49023|PAXI_HUMAN	Paxillin OS=Homo sapiens GN=PXN PE=1 SV=3	HUMAN	5	3.54882	0.202205	8.71384
1625	7.86	7.86	42.8	34.69	31.37	sp|Q9Y5M8|SRPRB_HUMAN	Signal recognition particle receptor subunit beta OS=Homo sapiens GN=SRPRB PE=1 SV=3	HUMAN	6	0.961634	0.970175	12.9294
1626	7.86	7.86	29.39	16.12	13.67	sp|Q8IV08|PLD3_HUMAN	Phospholipase D3 OS=Homo sapiens GN=PLD3 PE=1 SV=1	HUMAN	4	1.03202	0.936362	3.17888
1627	7.85	8	22.45	17.35	17.35	sp|P30085|KCY_HUMAN	UMP-CMP kinase OS=Homo sapiens GN=CMPK1 PE=1 SV=3	HUMAN	4	1.20756	0.781024	7.20232
1628	7.84	7.84	36.4	27.39	15.52	sp|O43172|PRP4_HUMAN	U4/U6 small nuclear ribonucleoprotein Prp4 OS=Homo sapiens GN=PRPF4 PE=1 SV=2	HUMAN	6	1.66853	0.0143167	1.37345
1629	7.83	7.84	25	19.15	15.43	sp|O75915|PRAF3_HUMAN	PRA1 family protein 3 OS=Homo sapiens GN=ARL6IP5 PE=1 SV=1	HUMAN	6	0.254126	0.0716108	7.14392
1630	7.83	7.83	13.87	10.07	7.383	sp|P30530|UFO_HUMAN	Tyrosine-protein kinase receptor UFO OS=Homo sapiens GN=AXL PE=1 SV=3	HUMAN	5	2.56902	0.603779	774.757
1631	7.83	7.83	43.92	36.49	36.49	sp|Q96A72|MGN2_HUMAN	Protein mago nashi homolog 2 OS=Homo sapiens GN=MAGOHB PE=1 SV=1	HUMAN	4	1.32183	0.690983	829.413
1632	7.82	14.26	25.48	18.59	18.59	sp|Q9UHD9|UBQL2_HUMAN	Ubiquilin-2 OS=Homo sapiens GN=UBQLN2 PE=1 SV=2	HUMAN	9	2.66731	0.10081	3.78688
1633	7.82	7.82	34.18	34.18	34.18	sp|P63279|UBC9_HUMAN	SUMO-conjugating enzyme UBC9 OS=Homo sapiens GN=UBE2I PE=1 SV=1	HUMAN	5	0.774392	0.0374282	1.25557
1634	7.81	8.25	12.25	4.305	3.974	sp|Q69YN4|VIR_HUMAN	Protein virilizer homolog OS=Homo sapiens GN=KIAA1429 PE=1 SV=2	HUMAN	6	0.838615	0.453409	2.27151
1635	7.8	7.8	21.21	5.258	4.624	sp|P54289|CA2D1_HUMAN	Voltage-dependent calcium channel subunit alpha-2/delta-1 OS=Homo sapiens GN=CACNA2D1 PE=1 SV=3	HUMAN	4	0.604679	0.367429	4.53558
1636	7.8	7.8	14.36	5.965	4.197	sp|Q99570|PI3R4_HUMAN	Phosphoinositide 3-kinase regulatory subunit 4 OS=Homo sapiens GN=PIK3R4 PE=1 SV=3	HUMAN	5	0.907732	0.204543	1.1942
1637	7.8	7.8	37.66	30.54	22.59	sp|Q9UL46|PSME2_HUMAN	Proteasome activator complex subunit 2 OS=Homo sapiens GN=PSME2 PE=1 SV=4	HUMAN	5	0.295085	0.0387121	3.05725
1638	7.8	7.8	30.56	26.39	26.39	sp|P47813|IF1AX_HUMAN	Eukaryotic translation initiation factor 1A, X-chromosomal OS=Homo sapiens GN=EIF1AX PE=1 SV=2	HUMAN	4	1.72875	0.0616108	1.81664
1639	7.78	7.78	39.53	15.2	12.5	sp|P53004|BIEA_HUMAN	Biliverdin reductase A OS=Homo sapiens GN=BLVRA PE=1 SV=2	HUMAN	4	0.464507	0.479658	15.3874
1640	7.78	7.78	34.73	25.12	17.73	sp|Q06587|RING1_HUMAN	E3 ubiquitin-protein ligase RING1 OS=Homo sapiens GN=RING1 PE=1 SV=2	HUMAN	5	0.772559	0.243315	1.68859
1641	7.77	7.77	17.61	8.638	8.472	sp|Q14738|2A5D_HUMAN	Serine/threonine-protein phosphatase 2A 56 kDa regulatory subunit delta isoform OS=Homo sapiens GN=PPP2R5D PE=1 SV=1	HUMAN	5	0.695203
1643	7.76	7.76	16.62	12.68	7.726	sp|Q03519|TAP2_HUMAN	Antigen peptide transporter 2 OS=Homo sapiens GN=TAP2 PE=1 SV=1	HUMAN	4	0.373615	0.374508	11.6475
1644	7.75	7.75	9.327	7.32	6.375	sp|P42226|STAT6_HUMAN	Signal transducer and activator of transcription 6 OS=Homo sapiens GN=STAT6 PE=1 SV=1	HUMAN	4	0.521353	0.626404	46.2704
1645	7.75	7.75	33.49	33.49	33.49	sp|O75396|SC22B_HUMAN	Vesicle-trafficking protein SEC22b OS=Homo sapiens GN=SEC22B PE=1 SV=4	HUMAN	8	0.620683	0.0321815	1.45838
1646	7.74	7.74	16.79	4.932	4.932	sp|P32004|L1CAM_HUMAN	Neural cell adhesion molecule L1 OS=Homo sapiens GN=L1CAM PE=1 SV=2	HUMAN	4	4.06353	0.203203	12.9488
1647	7.73	7.73	25	13.99	12.39	sp|Q15118|PDK1_HUMAN	[Pyruvate dehydrogenase (acetyl-transferring)] kinase isozyme 1, mitochondrial OS=Homo sapiens GN=PDK1 PE=1 SV=1	HUMAN	4	0.146244	0.251326	74.8385
1648	7.72	9.76	41.03	36.92	36.92	sp|O00264|PGRC1_HUMAN	Membrane-associated progesterone receptor component 1 OS=Homo sapiens GN=PGRMC1 PE=1 SV=3	HUMAN	6	0.889523	0.63708	2.03832
1649	7.72	7.72	18.47	5.781	5.781	sp|O95425|SVIL_HUMAN	Supervillin OS=Homo sapiens GN=SVIL PE=1 SV=2	HUMAN	8	0.286358	0.2544	12.1557
1650	7.71	7.72	14.08	5.171	3.878	sp|O75691|UTP20_HUMAN	Small subunit processome component 20 homolog OS=Homo sapiens GN=UTP20 PE=1 SV=3	HUMAN	9	1.91249	0.525946	8.8369
1651	7.71	7.71	16	8.304	6.315	sp|Q86VB7|C163A_HUMAN	Scavenger receptor cysteine-rich type 1 protein M130 OS=Homo sapiens GN=CD163 PE=1 SV=2	HUMAN	4	0.0101031	3.02e-07	1.21057
1652	7.71	7.71	36.87	31.27	22.42	sp|P33241|LSP1_HUMAN	Lymphocyte-specific protein 1 OS=Homo sapiens GN=LSP1 PE=1 SV=1	HUMAN	5	0.122528	0.0314611	6.29319
1653	7.69	7.74	12.08	5.16	4.72	sp|Q5K651|SAMD9_HUMAN	Sterile alpha motif domain-containing protein 9 OS=Homo sapiens GN=SAMD9 PE=1 SV=1	HUMAN	7	0.534864	0.74952	160.481
1654	7.69	7.69	59.41	33.66	33.66	sp|P26447|S10A4_HUMAN	Protein S100-A4 OS=Homo sapiens GN=S100A4 PE=1 SV=1	HUMAN	6	0.853056	0.38482	4.03426
1655	7.68	18.47	46.05	28.25	26.55	sp|P63096|GNAI1_HUMAN	Guanine nucleotide-binding protein G(i) subunit alpha-1 OS=Homo sapiens GN=GNAI1 PE=1 SV=2	HUMAN	9	1.60289	0.79162	181.357
1656	7.67	7.67	19.1	9.551	6.512	sp|Q8TC07|TBC15_HUMAN	TBC1 domain family member 15 OS=Homo sapiens GN=TBC1D15 PE=1 SV=2	HUMAN	4	2.02898	0.505506	14.7065
1657	7.66	7.66	30.11	19.78	15.73	sp|P56545|CTBP2_HUMAN	C-terminal-binding protein 2 OS=Homo sapiens GN=CTBP2 PE=1 SV=1	HUMAN	5	1.62284	0.644034	14.7913
1658	7.66	7.66	43.58	29.36	26.15	sp|Q9UBQ5|EIF3K_HUMAN	Eukaryotic translation initiation factor 3 subunit K OS=Homo sapiens GN=EIF3K PE=1 SV=1	HUMAN	4	2.05666	0.0842924	2.61907
1659	7.66	7.66	22.25	17.34	17.34	sp|O15160|RPAC1_HUMAN	DNA-directed RNA polymerases I and III subunit RPAC1 OS=Homo sapiens GN=POLR1C PE=1 SV=1	HUMAN	4	1.29188	0.118789	1.51893
1660	7.65	7.65	29.48	14.15	14.15	sp|Q9UKS6|PACN3_HUMAN	Protein kinase C and casein kinase substrate in neurons protein 3 OS=Homo sapiens GN=PACSIN3 PE=1 SV=2	HUMAN	4	3.08595	0.535476	689.78
1661	7.65	7.65	19.19	9.736	9.736	sp|Q9H8H0|NOL11_HUMAN	Nucleolar protein 11 OS=Homo sapiens GN=NOL11 PE=1 SV=1	HUMAN	5	2.6317	0.336609	11.7308
1662	7.64	27.56	54.86	49.46	45.79	sp|Q05639|EF1A2_HUMAN	Elongation factor 1-alpha 2 OS=Homo sapiens GN=EEF1A2 PE=1 SV=1	HUMAN	33	11.3394	0.200579	257.889
1663	7.64	7.64	18.12	5.662	5.052	sp|P35251|RFC1_HUMAN	Replication factor C subunit 1 OS=Homo sapiens GN=RFC1 PE=1 SV=4	HUMAN	4	1.97805	0.520411	14.7425
1664	7.63	7.68	33.79	25.17	19.66	sp|Q969X5|ERGI1_HUMAN	Endoplasmic reticulum-Golgi intermediate compartment protein 1 OS=Homo sapiens GN=ERGIC1 PE=1 SV=1	HUMAN	4	1.06784	0.380376	1.20319
1665	7.63	7.64	13.5	8.881	4.988	sp|O43747|AP1G1_HUMAN	AP-1 complex subunit gamma-1 OS=Homo sapiens GN=AP1G1 PE=1 SV=5	HUMAN	4	1.34524	0.0213312	1.25939
1666	7.63	7.64	31.9	19.94	19.94	sp|Q9NQG5|RPR1B_HUMAN	Regulation of nuclear pre-mRNA domain-containing protein 1B OS=Homo sapiens GN=RPRD1B PE=1 SV=1	HUMAN	5	1.01003	0.993218	21.4752
1667	7.62	7.62	19.35	5.581	5.581	sp|Q8WWM7|ATX2L_HUMAN	Ataxin-2-like protein OS=Homo sapiens GN=ATXN2L PE=1 SV=2	HUMAN	5	2.19253	0.435772	12.4172
1668	7.62	7.62	26.97	9.213	9.213	sp|Q9UJX2|CDC23_HUMAN	Cell division cycle protein 23 homolog OS=Homo sapiens GN=CDC23 PE=1 SV=3	HUMAN	4	0.884006	0.796144	4.01578
1669	7.62	7.62	25.88	23.53	23.53	sp|P08311|CATG_HUMAN	Cathepsin G OS=Homo sapiens GN=CTSG PE=1 SV=2	HUMAN	5	0.108757	0.119131	26.1122
1670	7.61	7.61	52.07	52.07	52.07	sp|P35244|RFA3_HUMAN	Replication protein A 14 kDa subunit OS=Homo sapiens GN=RPA3 PE=1 SV=1	HUMAN	6	0.961168	0.889675	2.96133
1671	7.6	7.6	17.32	13.78	11.42	sp|Q86Y07|VRK2_HUMAN	Serine/threonine-protein kinase VRK2 OS=Homo sapiens GN=VRK2 PE=1 SV=3	HUMAN	4	0.242233	0.392736	282.655
1672	7.59	7.59	28.19	19.07	15.82	sp|P12955|PEPD_HUMAN	Xaa-Pro dipeptidase OS=Homo sapiens GN=PEPD PE=1 SV=3	HUMAN	5	2.67005	0.435621	32.5304
1673	7.59	7.59	38.57	30.72	22.87	sp|Q9BYG3|MK67I_HUMAN	MKI67 FHA domain-interacting nucleolar phosphoprotein OS=Homo sapiens GN=NIFK PE=1 SV=1	HUMAN	6	1.53124	0.138149	1.9639
1674	7.59	7.59	23.05	19.31	19.02	sp|O14828|SCAM3_HUMAN	Secretory carrier-associated membrane protein 3 OS=Homo sapiens GN=SCAMP3 PE=1 SV=3	HUMAN	5	0.81715	0.862985	21.0523
1675	7.59	7.59	21.64	17.54	17.54	sp|Q9BQA1|MEP50_HUMAN	Methylosome protein 50 OS=Homo sapiens GN=WDR77 PE=1 SV=1	HUMAN	4	2.2821	0.201518	6.63794
1676	7.58	7.58	22.22	11.29	11.29	sp|Q92696|PGTA_HUMAN	Geranylgeranyl transferase type-2 subunit alpha OS=Homo sapiens GN=RABGGTA PE=1 SV=2	HUMAN	4	0.87798	0.93112	82.3086
1677	7.58	7.58	20.56	13.31	13.31	sp|P30419|NMT1_HUMAN	Glycylpeptide N-tetradecanoyltransferase 1 OS=Homo sapiens GN=NMT1 PE=1 SV=2	HUMAN	5	1.752	0.57877	13.1932
1678	7.57	9.74	45.19	34.13	30.29	sp|P20340|RAB6A_HUMAN	Ras-related protein Rab-6A OS=Homo sapiens GN=RAB6A PE=1 SV=3	HUMAN	6	1.37654	0.808928	31.0213
1679	7.57	7.57	27.32	19.3	17.79	sp|O43813|LANC1_HUMAN	LanC-like protein 1 OS=Homo sapiens GN=LANCL1 PE=1 SV=1	HUMAN	5	0.821992	0.871303	23.3744
1680	7.56	7.56	21.91	6.646	5.4	sp|P51784|UBP11_HUMAN	Ubiquitin carboxyl-terminal hydrolase 11 OS=Homo sapiens GN=USP11 PE=1 SV=3	HUMAN	4	1.1027	0.929389	17.7639
1681	7.55	9.71	48.5	33.22	27.91	sp|Q9UNP9|PPIE_HUMAN	Peptidyl-prolyl cis-trans isomerase E OS=Homo sapiens GN=PPIE PE=1 SV=1	HUMAN	6	1.36784	0.0588673	1.3981
1682	7.55	7.55	25	12.65	7.794	sp|Q96AC1|FERM2_HUMAN	Fermitin family homolog 2 OS=Homo sapiens GN=FERMT2 PE=1 SV=1	HUMAN	3	1.41009	0.745363	15.5041
1683	7.55	7.55	22.77	11.94	11.94	sp|Q9UBL3|ASH2L_HUMAN	Set1/Ash2 histone methyltransferase complex subunit ASH2 OS=Homo sapiens GN=ASH2L PE=1 SV=1	HUMAN	5	0.298952	0.50557	638.342
1684	7.54	7.54	29.79	17.11	17.11	sp|Q9Y394|DHRS7_HUMAN	Dehydrogenase/reductase SDR family member 7 OS=Homo sapiens GN=DHRS7 PE=1 SV=1	HUMAN	5	0.35801	0.039947	2.55544
1685	7.53	7.53	19.01	13.28	13.28	sp|Q9HC16|ABC3G_HUMAN	DNA dC->dU-editing enzyme APOBEC-3G OS=Homo sapiens GN=APOBEC3G PE=1 SV=1	HUMAN	4	0.102124	0.149438	43.1745
1686	7.52	7.52	14.23	6.028	4.34	sp|Q8TCU6|PREX1_HUMAN	Phosphatidylinositol 3,4,5-trisphosphate-dependent Rac exchanger 1 protein OS=Homo sapiens GN=PREX1 PE=1 SV=3	HUMAN	5	0.275118	0.169891	7.35215
1687	7.52	7.52	18.51	8.976	8.976	sp|Q99797|MIPEP_HUMAN	Mitochondrial intermediate peptidase OS=Homo sapiens GN=MIPEP PE=1 SV=2	HUMAN	4	0.856488	0.399069	1.6531
1688	7.52	7.52	34.8	21.59	21.59	sp|P00403|COX2_HUMAN	Cytochrome c oxidase subunit 2 OS=Homo sapiens GN=MT-CO2 PE=1 SV=1	HUMAN	8	0.558292	0.169033	7.49292
1689	7.51	7.51	13.27	6.038	4.941	sp|O95486|SC24A_HUMAN	Protein transport protein Sec24A OS=Homo sapiens GN=SEC24A PE=1 SV=2	HUMAN	5	1.05445	0.981053	338.951
1690	7.51	7.51	15.08	10.38	10.38	sp|O95352|ATG7_HUMAN	Ubiquitin-like modifier-activating enzyme ATG7 OS=Homo sapiens GN=ATG7 PE=1 SV=1	HUMAN	5	1.48704	0.110629	1.86007
1691	7.5	7.5	39.84	25.82	22.8	sp|P55039|DRG2_HUMAN	Developmentally-regulated GTP-binding protein 2 OS=Homo sapiens GN=DRG2 PE=1 SV=1	HUMAN	6	1.04299	0.966828	11.8944
1692	7.49	7.49	28.26	21.74	21.74	sp|Q00577|PURA_HUMAN	Transcriptional activator protein Pur-alpha OS=Homo sapiens GN=PURA PE=1 SV=2	HUMAN	5	0.632901	0.0303839	1.45563
1693	7.48	7.48	19.86	4.221	4.221	sp|Q68CZ2|TENS3_HUMAN	Tensin-3 OS=Homo sapiens GN=TNS3 PE=1 SV=2	HUMAN	4	1.07274	0.987938	49089120
1694	7.48	7.48	32.2	21.36	13.31	sp|Q13642|FHL1_HUMAN	Four and a half LIM domains protein 1 OS=Homo sapiens GN=FHL1 PE=1 SV=4	HUMAN	4	1.30088	0.0151012	1.196
1695	7.46	7.46	58.89	40	26.67	sp|Q9Y221|NIP7_HUMAN	60S ribosome subunit biogenesis protein NIP7 homolog OS=Homo sapiens GN=NIP7 PE=1 SV=1	HUMAN	4	1.67335	0.580183	4620.07
1696	7.42	7.42	25.17	12.93	7.891	sp|Q9UPT5|EXOC7_HUMAN	Exocyst complex component 7 OS=Homo sapiens GN=EXOC7 PE=1 SV=3	HUMAN	5	0.600891	0.660788	19.8561
1697	7.42	7.42	24.63	12.52	9.388	sp|P23743|DGKA_HUMAN	Diacylglycerol kinase alpha OS=Homo sapiens GN=DGKA PE=1 SV=3	HUMAN	5	0.287236	0.338662	24.2775
1698	7.42	7.42	19.26	9.367	6.464	sp|Q14684|RRP1B_HUMAN	Ribosomal RNA processing protein 1 homolog B OS=Homo sapiens GN=RRP1B PE=1 SV=3	HUMAN	4	1.70402	0.696639	51.943
1699	7.41	7.44	33.25	13.83	13.83	sp|O60884|DNJA2_HUMAN	DnaJ homolog subfamily A member 2 OS=Homo sapiens GN=DNAJA2 PE=1 SV=1	HUMAN	5	1.60735	0.178345	2.3696
1700	7.41	7.41	42.66	21.16	21.16	sp|Q13868|EXOS2_HUMAN	Exosome complex component RRP4 OS=Homo sapiens GN=EXOSC2 PE=1 SV=2	HUMAN	4	1.44781	0.201058	1.9581
1701	7.41	7.41	21.84	8.495	8.495	sp|P00966|ASSY_HUMAN	Argininosuccinate synthase OS=Homo sapiens GN=ASS1 PE=1 SV=2	HUMAN	5	3.57475	0.000730322	1.32587
1702	7.4	7.4	21.11	11.81	11.81	sp|Q9Y639|NPTN_HUMAN	Neuroplastin OS=Homo sapiens GN=NPTN PE=1 SV=2	HUMAN	4	0.889913	0.942887	117.96
1703	7.39	7.39	10.34	3.206	2.519	sp|Q9UPU5|UBP24_HUMAN	Ubiquitin carboxyl-terminal hydrolase 24 OS=Homo sapiens GN=USP24 PE=1 SV=3	HUMAN	5	0.552141	0.714261	51.4046
1704	7.39	7.39	23.08	14.62	14.62	sp|Q99816|TS101_HUMAN	Tumor susceptibility gene 101 protein OS=Homo sapiens GN=TSG101 PE=1 SV=2	HUMAN	4	1.04477	0.975743	68.1918
1705	7.39	7.39	24.13	16.89	13.14	sp|Q15738|NSDHL_HUMAN	Sterol-4-alpha-carboxylate 3-dehydrogenase, decarboxylating OS=Homo sapiens GN=NSDHL PE=1 SV=2	HUMAN	4	2.06125	0.000485946	1.21337
1706	7.38	7.38	35.96	34.27	34.27	sp|Q9Y3C1|NOP16_HUMAN	Nucleolar protein 16 OS=Homo sapiens GN=NOP16 PE=1 SV=2	HUMAN	5	2.82162	0.573023	799.742
1707	7.38	7.38	39.63	25.81	25.81	sp|P28676|GRAN_HUMAN	Grancalcin OS=Homo sapiens GN=GCA PE=1 SV=2	HUMAN	5	0.0952722	0.225085	341.971
1708	7.37	65.3	70.57	57.98	57.8	sp|P48668|K2C6C_HUMAN	Keratin, type II cytoskeletal 6C OS=Homo sapiens GN=KRT6C PE=1 SV=3	HUMAN	59	0.014843	0.00333105	2.85258
1709	7.37	7.37	27.27	27.27	27.27	sp|P30626|SORCN_HUMAN	Sorcin OS=Homo sapiens GN=SRI PE=1 SV=1	HUMAN	6	1.64623	0.186157	2.53106
1710	7.36	10.1	27.64	21.75	18.09	sp|O43237|DC1L2_HUMAN	Cytoplasmic dynein 1 light intermediate chain 2 OS=Homo sapiens GN=DYNC1LI2 PE=1 SV=1	HUMAN	7	1.70206	0.0568794	1.75219
1711	7.36	7.36	19.79	12.75	7.271	sp|Q9H269|VPS16_HUMAN	Vacuolar protein sorting-associated protein 16 homolog OS=Homo sapiens GN=VPS16 PE=1 SV=2	HUMAN	4	0.543839	0.553515	13.7046
1712	7.35	7.4	21.15	7.434	7.434	sp|P23229|ITA6_HUMAN	Integrin alpha-6 OS=Homo sapiens GN=ITGA6 PE=1 SV=5	HUMAN	7	1.03247	0.979179	24.4111
1713	7.34	7.34	28.61	19.39	14.42	sp|P34949|MPI_HUMAN	Mannose-6-phosphate isomerase OS=Homo sapiens GN=MPI PE=1 SV=2	HUMAN	5	1.33175	0.750351	8.94156
1714	7.34	7.34	24.86	17.68	17.68	sp|Q9UBU8|MO4L1_HUMAN	Mortality factor 4-like protein 1 OS=Homo sapiens GN=MORF4L1 PE=1 SV=2	HUMAN	4	1.36762	0.864958	120.783
1715	7.33	8.55	48.67	31.33	31.33	sp|P20674|COX5A_HUMAN	Cytochrome c oxidase subunit 5A, mitochondrial OS=Homo sapiens GN=COX5A PE=1 SV=2	HUMAN	5	0.798503
1716	7.33	7.38	18.05	10.31	10.31	sp|P35611|ADDA_HUMAN	Alpha-adducin OS=Homo sapiens GN=ADD1 PE=1 SV=2	HUMAN	5	0.326527	0.0186782	1.94955
1717	7.32	7.36	17.43	8.22	6.233	sp|P28340|DPOD1_HUMAN	DNA polymerase delta catalytic subunit OS=Homo sapiens GN=POLD1 PE=1 SV=2	HUMAN	5	1.41801	0.780621	25.9113
1718	7.32	7.32	13.57	2.905	1.467	sp|Q8WXH0|SYNE2_HUMAN	Nesprin-2 OS=Homo sapiens GN=SYNE2 PE=1 SV=3	HUMAN	8	0.389774	0.258287	5.64036
1719	7.32	7.32	26.24	18.23	18.23	sp|Q9NZL4|HPBP1_HUMAN	Hsp70-binding protein 1 OS=Homo sapiens GN=HSPBP1 PE=1 SV=1	HUMAN	6	1.43885	0.937666	49906368
1720	7.31	7.31	18.96	10.38	9.123	sp|Q13131|AAPK1_HUMAN	5'-AMP-activated protein kinase catalytic subunit alpha-1 OS=Homo sapiens GN=PRKAA1 PE=1 SV=4	HUMAN	4	0.780896	0.825792	18.5817
1721	7.3	7.3	11.93	8.034	6.162	sp|Q14692|BMS1_HUMAN	Ribosome biogenesis protein BMS1 homolog OS=Homo sapiens GN=BMS1 PE=1 SV=1	HUMAN	6	1.81426	0.509334	8.64061
1722	7.29	7.29	44.55	32.34	27.06	sp|Q9Y6C9|MTCH2_HUMAN	Mitochondrial carrier homolog 2 OS=Homo sapiens GN=MTCH2 PE=1 SV=1	HUMAN	8	0.89387	0.927252	24.6464
1723	7.29	7.29	38.18	32.73	26.06	sp|P60981|DEST_HUMAN	Destrin OS=Homo sapiens GN=DSTN PE=1 SV=3	HUMAN	5	1.8017	0.0562781	1.85543
1724	7.27	7.27	38.56	29.74	20.59	sp|P50897|PPT1_HUMAN	Palmitoyl-protein thioesterase 1 OS=Homo sapiens GN=PPT1 PE=1 SV=1	HUMAN	4	0.517982	0.748306	202.643
1725	7.26	7.26	13.95	3.199	3.199	sp|Q5JRA6|MIA3_HUMAN	Melanoma inhibitory activity protein 3 OS=Homo sapiens GN=MIA3 PE=1 SV=1	HUMAN	5	0.586206	0.65713	18.3965
1726	7.26	7.26	34.34	23.2	17.17	sp|Q05048|CSTF1_HUMAN	Cleavage stimulation factor subunit 1 OS=Homo sapiens GN=CSTF1 PE=1 SV=1	HUMAN	5	1.06311	0.775582	2.24479
1727	7.25	7.25	26.76	15.75	11.77	sp|Q03169|TNAP2_HUMAN	Tumor necrosis factor alpha-induced protein 2 OS=Homo sapiens GN=TNFAIP2 PE=1 SV=2	HUMAN	5	0.208297	0.387369	56.0115
1728	7.25	7.25	21.31	21.31	14.75	sp|P52788|SPSY_HUMAN	Spermine synthase OS=Homo sapiens GN=SMS PE=1 SV=2	HUMAN	4	3.87895	0.154559	8.56091
1729	7.23	7.23	29.64	13.25	11.89	sp|P48449|ERG7_HUMAN	Lanosterol synthase OS=Homo sapiens GN=LSS PE=1 SV=1	HUMAN	6	1.76262	0.647875	24.3327
1730	7.23	7.23	12.91	6.545	5.545	sp|O95466|FMNL_HUMAN	Formin-like protein 1 OS=Homo sapiens GN=FMNL1 PE=1 SV=3	HUMAN	5	0.36119	0.542334	113.084
1731	7.23	7.23	28.33	19.67	19.67	sp|Q8NBQ5|DHB11_HUMAN	Estradiol 17-beta-dehydrogenase 11 OS=Homo sapiens GN=HSD17B11 PE=1 SV=3	HUMAN	4	1.03287	0.983586	60.4663
1732	7.22	7.22	40.43	18.18	15.79	sp|Q6YN16|HSDL2_HUMAN	Hydroxysteroid dehydrogenase-like protein 2 OS=Homo sapiens GN=HSDL2 PE=1 SV=1	HUMAN	4	1.41293	0.770298	21.5622
1733	7.21	7.21	25.88	16.98	11.59	sp|Q96DZ1|ERLEC_HUMAN	Endoplasmic reticulum lectin 1 OS=Homo sapiens GN=ERLEC1 PE=1 SV=1	HUMAN	4	0.397944	0.358335	11.7849
1734	7.21	7.21	20.35	12.94	9.704	sp|P16070|CD44_HUMAN	CD44 antigen OS=Homo sapiens GN=CD44 PE=1 SV=3	HUMAN	7	0.789722	0.656325	3.91737
1735	7.21	7.21	19.35	19.35	19.35	sp|Q8NEZ5|FBX22_HUMAN	F-box only protein 22 OS=Homo sapiens GN=FBXO22 PE=1 SV=1	HUMAN	5	3.42404	0.725089	25342
1736	7.2	7.2	27.79	19.03	19.03	sp|P54619|AAKG1_HUMAN	5'-AMP-activated protein kinase subunit gamma-1 OS=Homo sapiens GN=PRKAG1 PE=1 SV=1	HUMAN	5	0.986695	0.938712	1.94201
1737	7.19	7.19	25.62	20.99	20.99	sp|P51665|PSMD7_HUMAN	26S proteasome non-ATPase regulatory subunit 7 OS=Homo sapiens GN=PSMD7 PE=1 SV=2	HUMAN	5	1.87112	0.0269876	1.63461
1738	7.18	18.11	37.08	22.28	20.22	sp|P19013|K2C4_HUMAN	Keratin, type II cytoskeletal 4 OS=Homo sapiens GN=KRT4 PE=1 SV=4	HUMAN	10	0.074553	0.0824323	24.8643
1739	7.18	7.18	14.48	9.343	9.343	sp|Q96A65|EXOC4_HUMAN	Exocyst complex component 4 OS=Homo sapiens GN=EXOC4 PE=1 SV=1	HUMAN	6	0.63257	0.673803	16.515
1740	7.18	7.18	15.81	8.71	7.903	sp|O14975|S27A2_HUMAN	Very long-chain acyl-CoA synthetase OS=Homo sapiens GN=SLC27A2 PE=1 SV=2	HUMAN	4	2.24121	0.522918	35.1877
1741	7.18	7.18	23.9	16.98	16.98	sp|Q92820|GGH_HUMAN	Gamma-glutamyl hydrolase OS=Homo sapiens GN=GGH PE=1 SV=2	HUMAN	6	0.701179	0.926237	6.77e+16
1742	7.16	7.16	20.35	11.35	8.889	sp|Q9HCS7|SYF1_HUMAN	Pre-mRNA-splicing factor SYF1 OS=Homo sapiens GN=XAB2 PE=1 SV=2	HUMAN	6	1.2609	0.912403	3046.13
1743	7.16	7.16	16.65	10.81	9.405	sp|P57737|CORO7_HUMAN	Coronin-7 OS=Homo sapiens GN=CORO7 PE=1 SV=2	HUMAN	4	0.168252	0.111011	10.6985
1744	7.15	7.15	21.75	14.31	12.83	sp|Q6XQN6|PNCB_HUMAN	Nicotinate phosphoribosyltransferase OS=Homo sapiens GN=NAPRT1 PE=1 SV=2	HUMAN	4	1.01355	0.980904	5.19803
1745	7.15	7.15	51.54	51.54	51.54	sp|Q9Y2R5|RT17_HUMAN	28S ribosomal protein S17, mitochondrial OS=Homo sapiens GN=MRPS17 PE=2 SV=1	HUMAN	4	1.54019	0.0508123	1.54451
1746	7.12	7.12	21.04	8.028	5.793	sp|Q16513|PKN2_HUMAN	Serine/threonine-protein kinase N2 OS=Homo sapiens GN=PKN2 PE=1 SV=1	HUMAN	4	1.10795	0.945574	81.4903
1747	7.09	7.09	48.88	35.87	22.87	sp|Q96CT7|CC124_HUMAN	Coiled-coil domain-containing protein 124 OS=Homo sapiens GN=CCDC124 PE=1 SV=1	HUMAN	4	1.6332	0.000559256	1.17581
1748	7.09	7.09	20.43	11.5	10.55	sp|P19320|VCAM1_HUMAN	Vascular cell adhesion protein 1 OS=Homo sapiens GN=VCAM1 PE=1 SV=1	HUMAN	5	0.103772	0.401636	1355716992
1749	7.08	7.08	40.61	29.5	22.22	sp|P25789|PSA4_HUMAN	Proteasome subunit alpha type-4 OS=Homo sapiens GN=PSMA4 PE=1 SV=1	HUMAN	4	1.50693	0.112645	1.75366
1750	7.07	28.46	63.86	43.51	38.95	sp|P06753|TPM3_HUMAN	Tropomyosin alpha-3 chain OS=Homo sapiens GN=TPM3 PE=1 SV=2	HUMAN	17	0.69832	0.519172	4.8019
1751	7.06	7.07	63.08	23.08	23.08	sp|Q99653|CHP1_HUMAN	Calcineurin B homologous protein 1 OS=Homo sapiens GN=CHP1 PE=1 SV=3	HUMAN	4	1.22328	0.385675	1.77716
1752	7.05	7.05	25.68	14.86	12.36	sp|Q9NP81|SYSM_HUMAN	Serine--tRNA ligase, mitochondrial OS=Homo sapiens GN=SARS2 PE=1 SV=1	HUMAN	4	0.41377	0.511158	43.689
1753	7.05	7.05	23.43	14.37	12.6	sp|Q8IZP0|ABI1_HUMAN	Abl interactor 1 OS=Homo sapiens GN=ABI1 PE=1 SV=4	HUMAN	5	0.971393	0.986113	77.5316
1754	7.04	13.45	69.74	57.24	57.24	sp|P15531|NDKA_HUMAN	Nucleoside diphosphate kinase A OS=Homo sapiens GN=NME1 PE=1 SV=1	HUMAN	14	2.52814	0.00184601	1.32465
1755	7.04	7.04	63.02	40.63	28.65	sp|P15153|RAC2_HUMAN	Ras-related C3 botulinum toxin substrate 2 OS=Homo sapiens GN=RAC2 PE=1 SV=1	HUMAN	6	0.0956439	0.170212	121.886
1756	7.04	7.04	38.89	18.61	16.39	sp|P82650|RT22_HUMAN	28S ribosomal protein S22, mitochondrial OS=Homo sapiens GN=MRPS22 PE=1 SV=1	HUMAN	4	1.41667	0.810238	68.6678
1757	7.03	7.36	13.21	5.627	4.433	sp|Q2M389|WASH7_HUMAN	WASH complex subunit 7 OS=Homo sapiens GN=KIAA1033 PE=1 SV=2	HUMAN	4	0.915062	0.53515	1.67265
1758	7.03	7.04	24.27	16.39	9.751	sp|Q9UKL0|RCOR1_HUMAN	REST corepressor 1 OS=Homo sapiens GN=RCOR1 PE=1 SV=1	HUMAN	4	1.65767	0.0943449	1.90117
1759	7.02	7.88	35.37	17.07	17.07	sp|Q96DH6|MSI2H_HUMAN	RNA-binding protein Musashi homolog 2 OS=Homo sapiens GN=MSI2 PE=1 SV=1	HUMAN	5	2.10288	0.414756	12.2457
1760	7.02	7.02	31.83	9.892	8.602	sp|Q15208|STK38_HUMAN	Serine/threonine-protein kinase 38 OS=Homo sapiens GN=STK38 PE=1 SV=1	HUMAN	4	1.24194	0.905245	85.577
1761	7.01	7.03	15.52	7.651	6.25	sp|Q9BZQ8|NIBAN_HUMAN	Protein Niban OS=Homo sapiens GN=FAM129A PE=1 SV=1	HUMAN	5	0.640379	0.683907	16.8419
1762	7.01	7.01	14.9	4.897	4.897	sp|Q96P48|ARAP1_HUMAN	Arf-GAP with Rho-GAP domain, ANK repeat and PH domain-containing protein 1 OS=Homo sapiens GN=ARAP1 PE=1 SV=3	HUMAN	5	0.861062	0.928583	132.84
1763	7.01	7.01	14.6	5.065	5.065	sp|Q5T8P6|RBM26_HUMAN	RNA-binding protein 26 OS=Homo sapiens GN=RBM26 PE=1 SV=3	HUMAN	4	1.5297	0.0921305	1.73901
1764	7.01	7.01	56.33	31.01	25.32	sp|P61966|AP1S1_HUMAN	AP-1 complex subunit sigma-1A OS=Homo sapiens GN=AP1S1 PE=1 SV=1	HUMAN	4	1.4737	0.0543307	1.49364
1765	7	19.19	35.78	17.1	16.26	sp|Q14151|SAFB2_HUMAN	Scaffold attachment factor B2 OS=Homo sapiens GN=SAFB2 PE=1 SV=1	HUMAN	10	2.90563	0.45001	50.2726
1766	6.99	6.99	16.58	4.467	4.467	sp|Q9Y613|FHOD1_HUMAN	FH1/FH2 domain-containing protein 1 OS=Homo sapiens GN=FHOD1 PE=1 SV=3	HUMAN	4	0.881937	0.959493	12446.4
1767	6.99	6.99	8.403	8.403	8.403	sp|P61619|S61A1_HUMAN	Protein transport protein Sec61 subunit alpha isoform 1 OS=Homo sapiens GN=SEC61A1 PE=1 SV=2	HUMAN	4	0.525717	0.77237	4311.79
1768	6.98	17.71	27.05	16.65	15.33	sp|Q13620|CUL4B_HUMAN	Cullin-4B OS=Homo sapiens GN=CUL4B PE=1 SV=4	HUMAN	13	1.40662	0.837315	57.7332
1769	6.98	6.98	19.23	5.12	5.12	sp|O75400|PR40A_HUMAN	Pre-mRNA-processing factor 40 homolog A OS=Homo sapiens GN=PRPF40A PE=1 SV=2	HUMAN	5	0.7729	0.233863	1.63121
1770	6.98	6.98	28.52	23.57	23.57	sp|Q9NVZ3|NECP2_HUMAN	Adaptin ear-binding coat-associated protein 2 OS=Homo sapiens GN=NECAP2 PE=1 SV=1	HUMAN	4	0.743844	0.922167	7123.69
1771	6.97	6.97	18.84	10.42	8.417	sp|Q8WWY3|PRP31_HUMAN	U4/U6 small nuclear ribonucleoprotein Prp31 OS=Homo sapiens GN=PRPF31 PE=1 SV=2	HUMAN	4	0.673841	0.183803	1.97952
1772	6.95	11.26	29.88	20.73	16.41	sp|O00425|IF2B3_HUMAN	Insulin-like growth factor 2 mRNA-binding protein 3 OS=Homo sapiens GN=IGF2BP3 PE=1 SV=2	HUMAN	7	1.44552	0.671726	9.40019
1773	6.95	6.95	11.34	6.676	5.025	sp|Q9H2M9|RBGPR_HUMAN	Rab3 GTPase-activating protein non-catalytic subunit OS=Homo sapiens GN=RAB3GAP2 PE=1 SV=1	HUMAN	5	0.702213	0.756538	16.039
1774	6.95	6.95	20.72	12.25	12.25	sp|Q96S52|PIGS_HUMAN	GPI transamidase component PIG-S OS=Homo sapiens GN=PIGS PE=1 SV=3	HUMAN	4	0.870981	0.905481	20.7521
1775	6.95	6.95	17.67	12.28	12.28	sp|Q9BT22|ALG1_HUMAN	Chitobiosyldiphosphodolichol beta-mannosyltransferase OS=Homo sapiens GN=ALG1 PE=1 SV=2	HUMAN	4	0.803008	0.880857	72.3849
1776	6.95	6.95	30.28	25.23	21.56	sp|Q15907|RB11B_HUMAN	Ras-related protein Rab-11B OS=Homo sapiens GN=RAB11B PE=1 SV=4	HUMAN	7	1.11181	0.268298	1.28251
1777	6.94	6.94	32.3	9.062	9.062	sp|Q86XP3|DDX42_HUMAN	ATP-dependent RNA helicase DDX42 OS=Homo sapiens GN=DDX42 PE=1 SV=1	HUMAN	5	1.10922	0.956892	148.826
1778	6.94	6.94	25.99	19.36	19.36	sp|Q16795|NDUA9_HUMAN	NADH dehydrogenase [ubiquinone] 1 alpha subcomplex subunit 9, mitochondrial OS=Homo sapiens GN=NDUFA9 PE=1 SV=2	HUMAN	5	0.671964	0.822311	175.008
1779	6.94	6.94	22.69	13.98	12.14	sp|P49354|FNTA_HUMAN	Protein farnesyltransferase/geranylgeranyltransferase type-1 subunit alpha OS=Homo sapiens GN=FNTA PE=1 SV=1	HUMAN	4	0.790196	0.0540667	1.27525
1780	6.93	6.93	20.52	7.922	7.922	sp|P05067|A4_HUMAN	Amyloid beta A4 protein OS=Homo sapiens GN=APP PE=1 SV=3	HUMAN	5	1.51701	0.0108394	1.26322
1781	6.91	6.91	11.81	5.456	3.66	sp|Q9Y520|PRC2C_HUMAN	Protein PRRC2C OS=Homo sapiens GN=PRRC2C PE=1 SV=4	HUMAN	6	1.35363	0.804155	17.4389
1782	6.91	6.91	21.55	11.53	7.644	sp|Q14694|UBP10_HUMAN	Ubiquitin carboxyl-terminal hydrolase 10 OS=Homo sapiens GN=USP10 PE=1 SV=2	HUMAN	4	2.19115	0.0787653	2.52887
1783	6.9	6.9	15.18	10.43	8.266	sp|O60568|PLOD3_HUMAN	Procollagen-lysine,2-oxoglutarate 5-dioxygenase 3 OS=Homo sapiens GN=PLOD3 PE=1 SV=1	HUMAN	6	1.77423	0.238702	3.15956
1784	6.89	6.89	25.42	21.07	21.07	sp|Q92600|RCD1_HUMAN	Cell differentiation protein RCD1 homolog OS=Homo sapiens GN=RQCD1 PE=1 SV=1	HUMAN	4	2.20189	0.622037	358.826
1785	6.85	6.85	13.89	6.008	6.008	sp|Q9Y3T9|NOC2L_HUMAN	Nucleolar complex protein 2 homolog OS=Homo sapiens GN=NOC2L PE=1 SV=4	HUMAN	5	1.58918	0.114734	2.09691
1786	6.85	6.85	21.32	15.16	10.77	sp|Q13867|BLMH_HUMAN	Bleomycin hydrolase OS=Homo sapiens GN=BLMH PE=1 SV=1	HUMAN	4	1.71295	0.682436	44.492
1787	6.84	6.84	35.81	24.19	24.19	sp|O00487|PSDE_HUMAN	26S proteasome non-ATPase regulatory subunit 14 OS=Homo sapiens GN=PSMD14 PE=1 SV=1	HUMAN	6	1.49338	0.765349	49.693
1788	6.84	6.84	29.45	25.09	17.45	sp|Q9H1Y0|ATG5_HUMAN	Autophagy protein 5 OS=Homo sapiens GN=ATG5 PE=1 SV=2	HUMAN	3	5.46597	0.183888	17.0025
1789	6.84	6.84	22.91	14.86	14.86	sp|Q9H936|GHC1_HUMAN	Mitochondrial glutamate carrier 1 OS=Homo sapiens GN=SLC25A22 PE=1 SV=1	HUMAN	4	0.807016	0.505462	2.47058
1790	6.84	6.84	21.4	18.45	18.45	sp|P21964|COMT_HUMAN	Catechol O-methyltransferase OS=Homo sapiens GN=COMT PE=1 SV=2	HUMAN	4	0.785003	0.198182	1.54664
1791	6.83	6.83	39.23	23.2	14.92	sp|Q00325|MPCP_HUMAN	Phosphate carrier protein, mitochondrial OS=Homo sapiens GN=SLC25A3 PE=1 SV=2	HUMAN	5	0.783321	0.845003	21.1082
1792	6.83	6.83	18.91	12.5	12.5	sp|Q8NAV1|PR38A_HUMAN	Pre-mRNA-splicing factor 38A OS=Homo sapiens GN=PRPF38A PE=1 SV=1	HUMAN	4	0.303723	0.670375	3186.57
1793	6.83	6.83	30.23	23.84	23.84	sp|P13693|TCTP_HUMAN	Translationally-controlled tumor protein OS=Homo sapiens GN=TPT1 PE=1 SV=1	HUMAN	4	1.74757	0.0444054	1.6884
1794	6.82	6.82	33.23	22.77	19.38	sp|P48059|LIMS1_HUMAN	LIM and senescent cell antigen-like-containing domain protein 1 OS=Homo sapiens GN=LIMS1 PE=1 SV=4	HUMAN	4	0.814509	0.520398	2.14579
1795	6.82	6.82	13.17	13.17	13.17	sp|Q8NFJ5|RAI3_HUMAN	Retinoic acid-induced protein 3 OS=Homo sapiens GN=GPRC5A PE=1 SV=2	HUMAN	6	8.09729	0.272594	404.811
1796	6.81	6.81	14.39	7.035	6.169	sp|Q96KP1|EXOC2_HUMAN	Exocyst complex component 2 OS=Homo sapiens GN=EXOC2 PE=1 SV=1	HUMAN	4	0.973039	0.983283	30.0794
1797	6.8	7.75	26.67	22.22	17.78	sp|P28482|MK01_HUMAN	Mitogen-activated protein kinase 1 OS=Homo sapiens GN=MAPK1 PE=1 SV=3	HUMAN	5	0.805042	0.155892	1.44201
1798	6.8	7.23	32.16	26.43	12.11	sp|Q96JJ7|TMX3_HUMAN	Protein disulfide-isomerase TMX3 OS=Homo sapiens GN=TMX3 PE=1 SV=2	HUMAN	5	0.678109	0.0492575	1.4716
1799	6.8	6.83	31.31	19.81	19.81	sp|Q9UNQ2|DIM1_HUMAN	Probable dimethyladenosine transferase OS=Homo sapiens GN=DIMT1 PE=1 SV=1	HUMAN	5	1.12971	0.770888	4.83845
1800	6.8	6.8	12.47	4.506	4.156	sp|P50851|LRBA_HUMAN	Lipopolysaccharide-responsive and beige-like anchor protein OS=Homo sapiens GN=LRBA PE=1 SV=4	HUMAN	9	0.742344	0.151289	1.5488
1801	6.8	6.8	19.38	7.984	7.287	sp|P19174|PLCG1_HUMAN	1-phosphatidylinositol 4,5-bisphosphate phosphodiesterase gamma-1 OS=Homo sapiens GN=PLCG1 PE=1 SV=1	HUMAN	5	1.96292	0.67559	38.6202
1802	6.78	6.78	27.11	9.091	6.061	sp|O60826|CCD22_HUMAN	Coiled-coil domain-containing protein 22 OS=Homo sapiens GN=CCDC22 PE=1 SV=1	HUMAN	3	0.402244	0.647045	1549.18
1803	6.78	6.78	31.71	16.11	16.11	sp|A6NI72|NCF1B_HUMAN	Putative neutrophil cytosol factor 1B OS=Homo sapiens GN=NCF1B PE=5 SV=2	HUMAN	4	0.0961618	0.468043	8034.52
1804	6.77	6.77	13.26	4.385	3.218	sp|Q9NR99|MXRA5_HUMAN	Matrix-remodeling-associated protein 5 OS=Homo sapiens GN=MXRA5 PE=2 SV=3	HUMAN	6	0.0501901	0.000794871	3.74237
1805	6.77	6.77	25.11	17.72	8.228	sp|Q9ULV4|COR1C_HUMAN	Coronin-1C OS=Homo sapiens GN=CORO1C PE=1 SV=1	HUMAN	3	1.13005	0.574796	1.74429
1806	6.77	6.77	32.86	14.73	14.73	sp|Q9NXG2|THUM1_HUMAN	THUMP domain-containing protein 1 OS=Homo sapiens GN=THUMPD1 PE=1 SV=2	HUMAN	4	0.948884	0.964023	20.7984
1807	6.76	6.77	32.65	26.94	20	sp|Q96DG6|CMBL_HUMAN	Carboxymethylenebutenolidase homolog OS=Homo sapiens GN=CMBL PE=1 SV=1	HUMAN	4	3.75104	0.0417459	3.32084
1808	6.76	6.76	21.3	16.26	10.57	sp|Q9Y5A7|NUB1_HUMAN	NEDD8 ultimate buster 1 OS=Homo sapiens GN=NUB1 PE=1 SV=2	HUMAN	5	0.757891	0.217861	1.6935
1809	6.76	6.76	30.88	16.15	16.15	sp|Q9BY77|PDIP3_HUMAN	Polymerase delta-interacting protein 3 OS=Homo sapiens GN=POLDIP3 PE=1 SV=2	HUMAN	4	1.28531	0.141858	1.49642
1810	6.75	6.75	31.15	17.66	17.66	sp|P46937|YAP1_HUMAN	Yorkie homolog OS=Homo sapiens GN=YAP1 PE=1 SV=2	HUMAN	4	4.3706	0.337143	61.4119
1811	6.75	6.75	17.88	14.67	14.67	sp|O00499|BIN1_HUMAN	Myc box-dependent-interacting protein 1 OS=Homo sapiens GN=BIN1 PE=1 SV=1	HUMAN	5	1.27863	0.238998	1.7051
1812	6.74	10.97	33.78	14.86	12.84	sp|Q92804|RBP56_HUMAN	TATA-binding protein-associated factor 2N OS=Homo sapiens GN=TAF15 PE=1 SV=1	HUMAN	6	0.908859	0.953359	120.112
1813	6.74	6.74	18.55	8.497	4.248	sp|Q9BZH6|WDR11_HUMAN	WD repeat-containing protein 11 OS=Homo sapiens GN=WDR11 PE=1 SV=1	HUMAN	4	1.08391	0.933391	10.566
1814	6.74	6.74	20.06	7.7	4.183	sp|Q05397|FAK1_HUMAN	Focal adhesion kinase 1 OS=Homo sapiens GN=PTK2 PE=1 SV=2	HUMAN	3	0.746831	0.810262	19.3988
1815	6.73	6.73	22.26	9.355	4.397	sp|Q9Y3P9|RBGP1_HUMAN	Rab GTPase-activating protein 1 OS=Homo sapiens GN=RABGAP1 PE=1 SV=3	HUMAN	3	1.68267	0.53438	7.43502
1816	6.73	6.73	27.04	14.21	7.799	sp|O95793|STAU1_HUMAN	Double-stranded RNA-binding protein Staufen homolog 1 OS=Homo sapiens GN=STAU1 PE=1 SV=2	HUMAN	3	1.14961	0.45101	1.55064
1817	6.72	6.72	20.2	9.536	7.403	sp|Q9Y446|PKP3_HUMAN	Plakophilin-3 OS=Homo sapiens GN=PKP3 PE=1 SV=1	HUMAN	4	0.413274	0.558386	46.8553
1818	6.72	6.72	14.19	10.58	5.465	sp|P01130|LDLR_HUMAN	Low-density lipoprotein receptor OS=Homo sapiens GN=LDLR PE=1 SV=1	HUMAN	3	2.21569	0.564295	33.7428
1819	6.72	6.72	16.2	16.2	16.2	sp|P67812|SC11A_HUMAN	Signal peptidase complex catalytic subunit SEC11A OS=Homo sapiens GN=SEC11A PE=1 SV=1	HUMAN	4	0.573761	0.583055	13.2775
1820	6.71	6.85	38.3	10.99	9.929	sp|O95361|TRI16_HUMAN	Tripartite motif-containing protein 16 OS=Homo sapiens GN=TRIM16 PE=1 SV=3	HUMAN	4	1.19826	0.918245	174.295
1821	6.7	8.47	19.74	10.99	8.007	sp|Q99829|CPNE1_HUMAN	Copine-1 OS=Homo sapiens GN=CPNE1 PE=1 SV=1	HUMAN	5	1.49262	0.803131	50.2617
1822	6.7	6.89	36.82	28.64	25.45	sp|P51809|VAMP7_HUMAN	Vesicle-associated membrane protein 7 OS=Homo sapiens GN=VAMP7 PE=1 SV=3	HUMAN	4	1.65182	0.165272	2.39746
1823	6.7	6.7	31.31	27.48	27.48	sp|P04818|TYSY_HUMAN	Thymidylate synthase OS=Homo sapiens GN=TYMS PE=1 SV=3	HUMAN	5	3.36885	0.354146	34.2796
1824	6.7	6.7	31.43	28.16	28.16	sp|Q9NX40|OCAD1_HUMAN	OCIA domain-containing protein 1 OS=Homo sapiens GN=OCIAD1 PE=1 SV=1	HUMAN	4	1.25857	0.281437	3.98724
1825	6.69	6.69	13.77	5.92	5.92	sp|O14964|HGS_HUMAN	Hepatocyte growth factor-regulated tyrosine kinase substrate OS=Homo sapiens GN=HGS PE=1 SV=1	HUMAN	4	1.74274	0.775984	1560.46
1826	6.68	6.68	27.15	10.98	8.16	sp|P09917|LOX5_HUMAN	Arachidonate 5-lipoxygenase OS=Homo sapiens GN=ALOX5 PE=1 SV=2	HUMAN	4	0.0412158	0.00541453	5.75693
1827	6.68	6.68	26.96	22.87	19.45	sp|Q8IZ81|ELMD2_HUMAN	ELMO domain-containing protein 2 OS=Homo sapiens GN=ELMOD2 PE=1 SV=1	HUMAN	4	0.364517	0.675563	7727.02
1828	6.67	6.67	14.47	8.985	4.317	sp|P78316|NOP14_HUMAN	Nucleolar protein 14 OS=Homo sapiens GN=NOP14 PE=1 SV=3	HUMAN	3	0.976637	0.981031	11.3835
1829	6.67	6.67	26.03	19.37	19.37	sp|Q8NEJ9|NGDN_HUMAN	Neuroguidin OS=Homo sapiens GN=NGDN PE=1 SV=1	HUMAN	5	1.28589	0.923493	2141.56
1830	6.65	6.65	33.24	16.55	15.45	sp|Q96RQ3|MCCA_HUMAN	Methylcrotonoyl-CoA carboxylase subunit alpha, mitochondrial OS=Homo sapiens GN=MCCC1 PE=1 SV=3	HUMAN	6	0.727214	0.00804604	1.19778
1831	6.65	6.65	44.47	30.15	18.09	sp|P51398|RT29_HUMAN	28S ribosomal protein S29, mitochondrial OS=Homo sapiens GN=DAP3 PE=1 SV=1	HUMAN	5	1.15731	0.710067	4.33786
1832	6.65	6.65	17.18	12.63	7.66	sp|Q9BZI7|REN3B_HUMAN	Regulator of nonsense transcripts 3B OS=Homo sapiens GN=UPF3B PE=1 SV=1	HUMAN	3	1.7799	0.160235	2.68506
1833	6.64	6.64	35.32	24.38	23.38	sp|P49721|PSB2_HUMAN	Proteasome subunit beta type-2 OS=Homo sapiens GN=PSMB2 PE=1 SV=1	HUMAN	6	1.34725	0.147967	1.63122
1834	6.63	6.63	16.57	4.896	3.451	sp|P46100|ATRX_HUMAN	Transcriptional regulator ATRX OS=Homo sapiens GN=ATRX PE=1 SV=5	HUMAN	5	0.67008	0.721614	18.2901
1835	6.62	6.62	16.58	5.695	5.695	sp|Q9NYH9|UTP6_HUMAN	U3 small nucleolar RNA-associated protein 6 homolog OS=Homo sapiens GN=UTP6 PE=1 SV=2	HUMAN	4	2.70441	0.534321	92.0545
1836	6.61	6.61	18.29	14.29	11.43	sp|P48556|PSMD8_HUMAN	26S proteasome non-ATPase regulatory subunit 8 OS=Homo sapiens GN=PSMD8 PE=1 SV=2	HUMAN	4	1.52363	0.00304305	1.20005
1837	6.6	6.6	37.61	25.37	17.31	sp|Q16698|DECR_HUMAN	2,4-dienoyl-CoA reductase, mitochondrial OS=Homo sapiens GN=DECR1 PE=1 SV=1	HUMAN	4	0.344006	0.219791	7.07522
1838	6.59	8.55	33.58	23.02	21.13	sp|O43865|SAHH2_HUMAN	Putative adenosylhomocysteinase 2 OS=Homo sapiens GN=AHCYL1 PE=1 SV=2	HUMAN	8	1.8324	0.751604	1320.87
1839	6.59	6.59	33.55	27.57	27.57	sp|Q9Y314|NOSIP_HUMAN	Nitric oxide synthase-interacting protein OS=Homo sapiens GN=NOSIP PE=1 SV=1	HUMAN	5	2.10979	0.00264771	1.29172
1840	6.59	6.59	15.81	12.85	10.47	sp|Q96QD8|S38A2_HUMAN	Sodium-coupled neutral amino acid transporter 2 OS=Homo sapiens GN=SLC38A2 PE=1 SV=2	HUMAN	4	7.84217	0.0808341	11.713
1841	6.59	6.59	22.81	15.54	11.78	sp|Q5TDH0|DDI2_HUMAN	Protein DDI1 homolog 2 OS=Homo sapiens GN=DDI2 PE=1 SV=1	HUMAN	3	0.986153	0.993949	120.736
1842	6.58	17.16	43.85	27.69	23.33	sp|P48594|SPB4_HUMAN	Serpin B4 OS=Homo sapiens GN=SERPINB4 PE=1 SV=2	HUMAN	13	0.154994	0.508396	2761.97
1843	6.58	6.58	9.92	5.245	5.245	sp|P39060|COIA1_HUMAN	Collagen alpha-1(XVIII) chain OS=Homo sapiens GN=COL18A1 PE=1 SV=5	HUMAN	6	0.0275728	0.00348706	5.02047
1844	6.58	6.58	14.79	12.23	10.26	sp|Q7Z3B4|NUP54_HUMAN	Nucleoporin p54 OS=Homo sapiens GN=NUP54 PE=1 SV=2	HUMAN	4	1.76814	0.256183	3.65455
1845	6.58	6.58	21.92	21.92	21.92	sp|P28065|PSB9_HUMAN	Proteasome subunit beta type-9 OS=Homo sapiens GN=PSMB9 PE=1 SV=2	HUMAN	4	0.521467	0.726695	1067.16
1846	6.57	6.57	32.76	20.07	11.66	sp|Q5JTV8|TOIP1_HUMAN	Torsin-1A-interacting protein 1 OS=Homo sapiens GN=TOR1AIP1 PE=1 SV=2	HUMAN	4	0.561652	0.60592	17.5365
1847	6.56	6.56	23.02	9.535	7.674	sp|P82675|RT05_HUMAN	28S ribosomal protein S5, mitochondrial OS=Homo sapiens GN=MRPS5 PE=1 SV=2	HUMAN	3	1.52745	0.0129689	1.2883
1848	6.55	6.55	38.3	14.4	14.4	sp|P31350|RIR2_HUMAN	Ribonucleoside-diphosphate reductase subunit M2 OS=Homo sapiens GN=RRM2 PE=1 SV=1	HUMAN	5	4.32696	0.221086	20.6102
1849	6.55	6.55	15.4	15.4	13.1	sp|Q6DKJ4|NXN_HUMAN	Nucleoredoxin OS=Homo sapiens GN=NXN PE=1 SV=2	HUMAN	3	1.73066	0.785773	2017.37
1850	6.54	8.74	34.64	34.64	34.64	sp|O00762|UBE2C_HUMAN	Ubiquitin-conjugating enzyme E2 C OS=Homo sapiens GN=UBE2C PE=1 SV=1	HUMAN	5	2.07613	0.759655	1030.61
1851	6.54	6.54	46.9	24.78	24.78	sp|P36543|VATE1_HUMAN	V-type proton ATPase subunit E 1 OS=Homo sapiens GN=ATP6V1E1 PE=1 SV=1	HUMAN	6	0.782196	0.152201	1.50584
1852	6.54	6.54	29.6	23.47	19.49	sp|Q16740|CLPP_HUMAN	ATP-dependent Clp protease proteolytic subunit, mitochondrial OS=Homo sapiens GN=CLPP PE=1 SV=1	HUMAN	6	1.13591	0.901394	12.3549
1853	6.54	6.54	41.42	27.24	19.03	sp|P30042|ES1_HUMAN	ES1 protein homolog, mitochondrial OS=Homo sapiens GN=C21orf33 PE=1 SV=3	HUMAN	4	0.498175	0.0153812	1.55788
1854	6.53	6.53	24.17	19.51	17.52	sp|P23258|TBG1_HUMAN	Tubulin gamma-1 chain OS=Homo sapiens GN=TUBG1 PE=1 SV=2	HUMAN	5	0.895856	0.943369	93.3622
1855	6.52	11.79	16.15	6.679	5.586	sp|P51532|SMCA4_HUMAN	Transcription activator BRG1 OS=Homo sapiens GN=SMARCA4 PE=1 SV=2	HUMAN	7	0.845089	0.913444	56.672
1856	6.52	6.52	20.97	18.82	11.83	sp|Q9NVD7|PARVA_HUMAN	Alpha-parvin OS=Homo sapiens GN=PARVA PE=1 SV=1	HUMAN	4	0.535351	0.533142	12.7599
1857	6.51	13.5	23.51	7.741	4.31	sp|O15020|SPTN2_HUMAN	Spectrin beta chain, non-erythrocytic 2 OS=Homo sapiens GN=SPTBN2 PE=1 SV=3	HUMAN	8	0.492706	0.688041	162.269
1858	6.51	6.51	23.06	14.85	7.779	sp|Q9H078|CLPB_HUMAN	Caseinolytic peptidase B protein homolog OS=Homo sapiens GN=CLPB PE=1 SV=1	HUMAN	4	1.27099	0.81185	11.6682
1859	6.51	6.51	29.24	12.92	12.92	sp|P09913|IFIT2_HUMAN	Interferon-induced protein with tetratricopeptide repeats 2 OS=Homo sapiens GN=IFIT2 PE=1 SV=1	HUMAN	4	0.669147	0.773765	58.2745
1860	6.51	6.51	31.3	26.83	19.11	sp|O15305|PMM2_HUMAN	Phosphomannomutase 2 OS=Homo sapiens GN=PMM2 PE=1 SV=1	HUMAN	5	1.17264	0.576294	2.2498
1861	6.5	6.5	44.79	34.9	30.21	sp|Q9Y3B7|RM11_HUMAN	39S ribosomal protein L11, mitochondrial OS=Homo sapiens GN=MRPL11 PE=1 SV=1	HUMAN	4	1.31407	0.851145	70.2922
1862	6.49	6.49	16.24	15.1	12.54	sp|Q96J01|THOC3_HUMAN	THO complex subunit 3 OS=Homo sapiens GN=THOC3 PE=1 SV=1	HUMAN	3	1.30034	0.581357	5.66006
1863	6.49	6.49	31.41	31.41	27.23	sp|P84095|RHOG_HUMAN	Rho-related GTP-binding protein RhoG OS=Homo sapiens GN=RHOG PE=1 SV=1	HUMAN	3	1.48579	0.535283	6.07636
1864	6.48	6.48	18.7	9.874	8.403	sp|P09238|MMP10_HUMAN	Stromelysin-2 OS=Homo sapiens GN=MMP10 PE=1 SV=1	HUMAN	3	0.120664	0.133491	26.8863
1865	6.48	6.48	32.61	32.61	24.46	sp|Q96EK6|GNA1_HUMAN	Glucosamine 6-phosphate N-acetyltransferase OS=Homo sapiens GN=GNPNAT1 PE=1 SV=1	HUMAN	3	4.07878	0.087887	6.83752
1866	6.46	6.46	47.12	47.12	47.12	sp|P84090|ERH_HUMAN	Enhancer of rudimentary homolog OS=Homo sapiens GN=ERH PE=1 SV=1	HUMAN	8	1.23982	0.218792	1.68654
1867	6.45	6.45	39.78	38.71	31.18	sp|P05109|S10A8_HUMAN	Protein S100-A8 OS=Homo sapiens GN=S100A8 PE=1 SV=1	HUMAN	7	0.0166021	0.000153475	2.26137
1868	6.43	15.78	50.75	40.6	40.6	sp|P13760|2B14_HUMAN	HLA class II histocompatibility antigen, DRB1-4 beta chain OS=Homo sapiens GN=HLA-DRB1 PE=1 SV=1	HUMAN	14	0.0101031	0.0140675	3.63391
1869	6.43	6.43	58.6	37.1	31.72	sp|Q96BM9|ARL8A_HUMAN	ADP-ribosylation factor-like protein 8A OS=Homo sapiens GN=ARL8A PE=1 SV=1	HUMAN	4	0.269134	0.673798	7513820000000
1870	6.43	6.43	21.94	16.58	10.2	sp|P49903|SPS1_HUMAN	Selenide, water dikinase 1 OS=Homo sapiens GN=SEPHS1 PE=1 SV=2	HUMAN	3	0.968116	0.979098	25.2024
1871	6.43	6.43	30.91	25.45	25.45	sp|Q9NQT5|EXOS3_HUMAN	Exosome complex component RRP40 OS=Homo sapiens GN=EXOSC3 PE=1 SV=3	HUMAN	4	2.40822	0.623933	726.98
1872	6.42	6.42	50	37	37	sp|P05114|HMGN1_HUMAN	Non-histone chromosomal protein HMG-14 OS=Homo sapiens GN=HMGN1 PE=1 SV=3	HUMAN	8	0.938531	0.637661	3.52506
1873	6.41	8.95	31.19	12.73	6.853	sp|P11678|PERE_HUMAN	Eosinophil peroxidase OS=Homo sapiens GN=EPX PE=1 SV=2	HUMAN	5	0.0667922	0.0174848	7.34492
1874	6.41	6.41	25.59	6.652	5.186	sp|Q9H4L5|OSBL3_HUMAN	Oxysterol-binding protein-related protein 3 OS=Homo sapiens GN=OSBPL3 PE=1 SV=1	HUMAN	3	0.830273	0.872967	20.7003
1875	6.41	6.41	14.59	6.166	6.166	sp|Q9P253|VPS18_HUMAN	Vacuolar protein sorting-associated protein 18 homolog OS=Homo sapiens GN=VPS18 PE=1 SV=2	HUMAN	5	0.88847	0.938581	89.7195
1876	6.41	6.41	71.43	64.94	55.19	sp|Q9UK76|HN1_HUMAN	Hematological and neurological expressed 1 protein OS=Homo sapiens GN=HN1 PE=1 SV=3	HUMAN	6	7.00043	0.245562	172.661
1877	6.4	6.4	31.25	17.5	12.08	sp|Q96EY1|DNJA3_HUMAN	DnaJ homolog subfamily A member 3, mitochondrial OS=Homo sapiens GN=DNAJA3 PE=1 SV=2	HUMAN	5	1.59075	0.00195034	1.19536
1878	6.39	12.56	28.53	22.94	22.94	sp|P62879|GBB2_HUMAN	Guanine nucleotide-binding protein G(I)/G(S)/G(T) subunit beta-2 OS=Homo sapiens GN=GNB2 PE=1 SV=3	HUMAN	9	0.852167	0.371694	1.82702
1879	6.37	6.37	26.11	10.22	8.059	sp|Q8TDD1|DDX54_HUMAN	ATP-dependent RNA helicase DDX54 OS=Homo sapiens GN=DDX54 PE=1 SV=2	HUMAN	5	1.03277	0.916274	2.22468
1880	6.37	6.37	20.13	17.53	17.53	sp|Q9UHR5|S30BP_HUMAN	SAP30-binding protein OS=Homo sapiens GN=SAP30BP PE=1 SV=1	HUMAN	4	2.41345	0.531826	53.4535
1881	6.36	6.36	26.56	15.41	15.41	sp|O00743|PPP6_HUMAN	Serine/threonine-protein phosphatase 6 catalytic subunit OS=Homo sapiens GN=PPP6C PE=1 SV=1	HUMAN	4	1.26542	0.541076	4.00156
1882	6.36	6.36	51.15	45.98	36.78	sp|Q9Y5S9|RBM8A_HUMAN	RNA-binding protein 8A OS=Homo sapiens GN=RBM8A PE=1 SV=1	HUMAN	7	1.00564	0.967442	1.69166
1883	6.35	6.35	32.9	17.92	17.92	sp|Q13287|NMI_HUMAN	N-myc-interactor OS=Homo sapiens GN=NMI PE=1 SV=2	HUMAN	4	0.5229	0.0170738	1.44671
1884	6.35	6.35	19.58	14.77	8.026	sp|Q8WZA9|IRGQ_HUMAN	Immunity-related GTPase family Q protein OS=Homo sapiens GN=IRGQ PE=1 SV=1	HUMAN	4	1.17283	0.917636	91.3509
1885	6.34	6.34	40.87	18.26	13.01	sp|Q92947|GCDH_HUMAN	Glutaryl-CoA dehydrogenase, mitochondrial OS=Homo sapiens GN=GCDH PE=1 SV=1	HUMAN	4	0.180035	0.25681	49.668
1886	6.34	6.34	22.85	11.32	10.06	sp|Q9Y2Z4|SYYM_HUMAN	Tyrosine--tRNA ligase, mitochondrial OS=Homo sapiens GN=YARS2 PE=1 SV=2	HUMAN	4	2.1937	0.000974302	1.28603
1887	6.34	6.34	24.2	16.88	9.873	sp|Q96DB5|RMD1_HUMAN	Regulator of microtubule dynamics protein 1 OS=Homo sapiens GN=RMDN1 PE=1 SV=1	HUMAN	4	1.79165	0.742296	171.697
1888	6.33	6.33	33.73	13.86	10.84	sp|O14656|TOR1A_HUMAN	Torsin-1A OS=Homo sapiens GN=TOR1A PE=1 SV=1	HUMAN	3	1.25331	0.158755	1.43675
1889	6.33	6.33	14.15	7.217	7.217	sp|O15084|ANR28_HUMAN	Serine/threonine-protein phosphatase 6 regulatory ankyrin repeat subunit A OS=Homo sapiens GN=ANKRD28 PE=1 SV=5	HUMAN	5	100
1890	6.32	6.34	30.99	12.4	7.538	sp|Q06124|PTN11_HUMAN	Tyrosine-protein phosphatase non-receptor type 11 OS=Homo sapiens GN=PTPN11 PE=1 SV=2	HUMAN	5	1.18672	0.155658	1.30142
1891	6.31	6.31	14.14	7.122	6.034	sp|Q86YV0|RASL3_HUMAN	RAS protein activator like-3 OS=Homo sapiens GN=RASAL3 PE=1 SV=2	HUMAN	3	10.0547	0.495694	13324.5
1892	6.3	6.3	19.49	15.08	12.54	sp|Q8IXH7|NELFD_HUMAN	Negative elongation factor C/D OS=Homo sapiens GN=NELFCD PE=1 SV=2	HUMAN	5	1.6934	0.68316	27.9058
1893	6.3	6.3	46.2	30.98	19.57	sp|Q04760|LGUL_HUMAN	Lactoylglutathione lyase OS=Homo sapiens GN=GLO1 PE=1 SV=4	HUMAN	5	1.44678	0.784035	33.0596
1894	6.29	6.29	43.29	13.23	11.22	sp|P53041|PPP5_HUMAN	Serine/threonine-protein phosphatase 5 OS=Homo sapiens GN=PPP5C PE=1 SV=1	HUMAN	5	1.53472	0.564414	5.5796
1895	6.29	6.29	22.66	10.67	7.865	sp|Q8NF37|PCAT1_HUMAN	Lysophosphatidylcholine acyltransferase 1 OS=Homo sapiens GN=LPCAT1 PE=1 SV=2	HUMAN	3	1.80698	0.214612	3.31926
1896	6.29	6.29	36.86	24.71	15.69	sp|P09661|RU2A_HUMAN	U2 small nuclear ribonucleoprotein A' OS=Homo sapiens GN=SNRPA1 PE=1 SV=2	HUMAN	4	0.911793	0.59799	1.56552
1897	6.28	8.44	18.4	15.2	14.93	sp|Q99733|NP1L4_HUMAN	Nucleosome assembly protein 1-like 4 OS=Homo sapiens GN=NAP1L4 PE=1 SV=1	HUMAN	5	0.831396	0.256349	1.65716
1898	6.28	6.39	34.55	33.51	33.51	sp|P60953|CDC42_HUMAN	Cell division control protein 42 homolog OS=Homo sapiens GN=CDC42 PE=1 SV=2	HUMAN	6	0.637222	0.0320283	1.42708
1899	6.28	6.28	20.45	7.125	6.035	sp|Q13753|LAMC2_HUMAN	Laminin subunit gamma-2 OS=Homo sapiens GN=LAMC2 PE=1 SV=2	HUMAN	4	0.121423	0.205305	64.1626
1900	6.28	6.28	16.51	4.923	4.923	sp|Q6ZMZ3|SYNE3_HUMAN	Nesprin-3 OS=Homo sapiens GN=SYNE3 PE=1 SV=2	HUMAN	4	0.326394	0.133841	7.13965
1901	6.27	7.07	28.88	16.04	12.83	sp|P50452|SPB8_HUMAN	Serpin B8 OS=Homo sapiens GN=SERPINB8 PE=1 SV=2	HUMAN	4	0.887523	0.877249	18.8267
1902	6.27	6.28	16.78	4.982	3.618	sp|P10586|PTPRF_HUMAN	Receptor-type tyrosine-protein phosphatase F OS=Homo sapiens GN=PTPRF PE=1 SV=2	HUMAN	5	2.40358	0.142016	3.4612
1903	6.27	6.27	54.25	36.79	23.11	sp|P23919|KTHY_HUMAN	Thymidylate kinase OS=Homo sapiens GN=DTYMK PE=1 SV=4	HUMAN	4	1.86368	0.813521	21582.6
1904	6.27	6.27	17.39	12.81	12.81	sp|P08621|RU17_HUMAN	U1 small nuclear ribonucleoprotein 70 kDa OS=Homo sapiens GN=SNRNP70 PE=1 SV=2	HUMAN	5	1.16701	0.131162	1.26904
1905	6.26	14.01	42.28	25.61	25.61	sp|Q04917|1433F_HUMAN	14-3-3 protein eta OS=Homo sapiens GN=YWHAH PE=1 SV=4	HUMAN	15	0.781193	0.166753	1.64633
1906	6.26	6.26	21.89	14.81	14.48	sp|Q16762|THTR_HUMAN	Thiosulfate sulfurtransferase OS=Homo sapiens GN=TST PE=1 SV=4	HUMAN	4	0.350118	0.393229	28.7172
1907	6.26	6.26	32.4	17.45	14.33	sp|A6NDG6|PGP_HUMAN	Phosphoglycolate phosphatase OS=Homo sapiens GN=PGP PE=1 SV=1	HUMAN	3	2.92994	0.445117	49.4515
1908	6.25	6.25	12.04	5.404	3.078	sp|P09884|DPOLA_HUMAN	DNA polymerase alpha catalytic subunit OS=Homo sapiens GN=POLA1 PE=1 SV=2	HUMAN	3	1.31027	0.867822	68.6431
1909	6.23	6.29	8.937	8.696	7.971	sp|Q96JB2|COG3_HUMAN	Conserved oligomeric Golgi complex subunit 3 OS=Homo sapiens GN=COG3 PE=1 SV=3	HUMAN	5	0.851661
1910	6.23	6.23	20.21	10.2	5.725	sp|Q9BYJ9|YTHD1_HUMAN	YTH domain-containing family protein 1 OS=Homo sapiens GN=YTHDF1 PE=1 SV=1	HUMAN	3	2.28624	0.543605	47.0993
1911	6.23	6.23	54.44	23.79	22.98	sp|Q15056|IF4H_HUMAN	Eukaryotic translation initiation factor 4H OS=Homo sapiens GN=EIF4H PE=1 SV=5	HUMAN	6	2.22591	0.0218308	1.78486
1912	6.23	6.23	14.35	12.3	10.48	sp|Q14314|FGL2_HUMAN	Fibroleukin OS=Homo sapiens GN=FGL2 PE=1 SV=1	HUMAN	3	0.476438	0.699415	257.185
1913	6.22	6.22	19.66	3.106	3.106	sp|P48634|PRC2A_HUMAN	Protein PRRC2A OS=Homo sapiens GN=PRRC2A PE=1 SV=3	HUMAN	4	2.64031	0.575438	138.579
1914	6.22	6.22	38.28	29.69	29.69	sp|P13987|CD59_HUMAN	CD59 glycoprotein OS=Homo sapiens GN=CD59 PE=1 SV=1	HUMAN	4	0.922849	0.474781	1.48559
1915	6.21	52.02	73.05	70.16	67.71	sp|Q9BQE3|TBA1C_HUMAN	Tubulin alpha-1C chain OS=Homo sapiens GN=TUBA1C PE=1 SV=1	HUMAN	82	2.56572	0.0184018	1.7467
1916	6.21	8.86	19.12	13.37	10.15	sp|P32456|GBP2_HUMAN	Interferon-induced guanylate-binding protein 2 OS=Homo sapiens GN=GBP2 PE=1 SV=3	HUMAN	5	0.0572977	0.271992	15277790
1917	6.21	6.21	18.65	8.84	6.906	sp|Q71RC2|LARP4_HUMAN	La-related protein 4 OS=Homo sapiens GN=LARP4 PE=1 SV=3	HUMAN	4	2.33846	0.285981	181.911
1918	6.21	6.21	37.3	18.85	15.57	sp|Q99426|TBCB_HUMAN	Tubulin-folding cofactor B OS=Homo sapiens GN=TBCB PE=1 SV=2	HUMAN	3	2.34567	0.497105	33.8116
1919	6.2	6.2	28.42	13.98	12.03	sp|Q96B97|SH3K1_HUMAN	SH3 domain-containing kinase-binding protein 1 OS=Homo sapiens GN=SH3KBP1 PE=1 SV=2	HUMAN	5	0.532214	0.759007	392.755
1920	6.19	6.19	13.23	5.846	3.897	sp|Q9UI26|IPO11_HUMAN	Importin-11 OS=Homo sapiens GN=IPO11 PE=1 SV=1	HUMAN	3	2.51596	0.585827	124.547
1921	6.19	6.19	34.43	20.66	20.66	sp|P61964|WDR5_HUMAN	WD repeat-containing protein 5 OS=Homo sapiens GN=WDR5 PE=1 SV=1	HUMAN	5	1.51487	0.148202	1.97865
1922	6.18	6.19	10.05	5.869	5.869	sp|Q96JC1|VPS39_HUMAN	Vam6/Vps39-like protein OS=Homo sapiens GN=VPS39 PE=1 SV=2	HUMAN	4	0.714825	0.272935	7.0268
1923	6.18	6.18	34.82	13.37	13.37	sp|P29992|GNA11_HUMAN	Guanine nucleotide-binding protein subunit alpha-11 OS=Homo sapiens GN=GNA11 PE=1 SV=2	HUMAN	4	0.691639	0.804354	76.5449
1924	6.18	6.18	38.64	19.89	19.89	sp|Q02543|RL18A_HUMAN	60S ribosomal protein L18a OS=Homo sapiens GN=RPL18A PE=1 SV=2	HUMAN	5	1.52521	0.184903	2.18876
1925	6.18	6.18	25.09	17.42	17.42	sp|Q9UBX3|DIC_HUMAN	Mitochondrial dicarboxylate carrier OS=Homo sapiens GN=SLC25A10 PE=1 SV=2	HUMAN	4	1.45287	0.083917	1.5937
1926	6.17	6.17	20.61	18.18	15.76	sp|P50479|PDLI4_HUMAN	PDZ and LIM domain protein 4 OS=Homo sapiens GN=PDLIM4 PE=1 SV=2	HUMAN	4	0.039602	0.0245874	11.5257
1927	6.17	6.17	34.93	30.14	23.92	sp|Q99627|CSN8_HUMAN	COP9 signalosome complex subunit 8 OS=Homo sapiens GN=COPS8 PE=1 SV=1	HUMAN	3	1.43215	0.16658	1.8748
1928	6.16	6.16	26.98	13.72	10.23	sp|Q9UJU6|DBNL_HUMAN	Drebrin-like protein OS=Homo sapiens GN=DBNL PE=1 SV=1	HUMAN	3	0.492033	0.0138975	1.54478
1929	6.16	6.16	46.39	45.36	35.05	sp|P60903|S10AA_HUMAN	Protein S100-A10 OS=Homo sapiens GN=S100A10 PE=1 SV=2	HUMAN	14	1.06319	0.745103	2.02845
1930	6.16	6.16	25.63	16.25	16.25	sp|Q99436|PSB7_HUMAN	Proteasome subunit beta type-7 OS=Homo sapiens GN=PSMB7 PE=1 SV=1	HUMAN	5	2.72782	0.0747064	4.49587
1931	6.16	6.16	16.35	12.5	8.974	sp|Q53GQ0|DHB12_HUMAN	Estradiol 17-beta-dehydrogenase 12 OS=Homo sapiens GN=HSD17B12 PE=1 SV=2	HUMAN	3	0.784428	0.314329	1.89788
1932	6.15	9.92	13.04	11.46	9.684	sp|Q96JB5|CK5P3_HUMAN	CDK5 regulatory subunit-associated protein 3 OS=Homo sapiens GN=CDK5RAP3 PE=1 SV=2	HUMAN	5	0.626128	0.103281	2.0201
1933	6.15	6.15	32.58	18.76	13.4	sp|Q9BXK5|B2L13_HUMAN	Bcl-2-like protein 13 OS=Homo sapiens GN=BCL2L13 PE=1 SV=1	HUMAN	3	0.916725	0.849892	3.82768
1934	6.15	6.15	19.95	12.77	12.77	sp|Q9UGT4|SUSD2_HUMAN	Sushi domain-containing protein 2 OS=Homo sapiens GN=SUSD2 PE=1 SV=1	HUMAN	4	0.411846	0.622596	752.243
1935	6.14	6.14	25.1	19.43	14.57	sp|Q9UFN0|NPS3A_HUMAN	Protein NipSnap homolog 3A OS=Homo sapiens GN=NIPSNAP3A PE=1 SV=2	HUMAN	3	0.399039	0.00117714	1.27001
1936	6.14	6.14	14.1	12.11	7.709	sp|P49593|PPM1F_HUMAN	Protein phosphatase 1F OS=Homo sapiens GN=PPM1F PE=1 SV=3	HUMAN	3	0.854656	0.399028	1.88807
1937	6.13	6.13	19.99	6.002	4.394	sp|P26358|DNMT1_HUMAN	DNA (cytosine-5)-methyltransferase 1 OS=Homo sapiens GN=DNMT1 PE=1 SV=2	HUMAN	6	0.957588	0.928047	3.49587
1938	6.13	6.13	38.04	38.04	38.04	sp|P62304|RUXE_HUMAN	Small nuclear ribonucleoprotein E OS=Homo sapiens GN=SNRPE PE=1 SV=1	HUMAN	4	1.58961	0.464491	193.689
1939	6.13	6.13	22.27	22.27	17.9	sp|Q9Y3A6|TMED5_HUMAN	Transmembrane emp24 domain-containing protein 5 OS=Homo sapiens GN=TMED5 PE=1 SV=1	HUMAN	4	0.621012	0.147864	4.18617
1940	6.12	6.12	14	6.556	5.111	sp|Q00653|NFKB2_HUMAN	Nuclear factor NF-kappa-B p100 subunit OS=Homo sapiens GN=NFKB2 PE=1 SV=4	HUMAN	3	0.956619	0.921421	3.73156
1941	6.12	6.12	35.2	35.2	31.84	sp|Q9Y3E5|PTH2_HUMAN	Peptidyl-tRNA hydrolase 2, mitochondrial OS=Homo sapiens GN=PTRH2 PE=1 SV=1	HUMAN	3	1.22357	0.081267	1.28165
1942	6.11	10.86	26.7	17.68	9.761	sp|Q9NZN4|EHD2_HUMAN	EH domain-containing protein 2 OS=Homo sapiens GN=EHD2 PE=1 SV=2	HUMAN	5	0.897813	0.783138	2.76381
1943	6.11	6.11	26.72	17.38	7.541	sp|O15213|WDR46_HUMAN	WD repeat-containing protein 46 OS=Homo sapiens GN=WDR46 PE=1 SV=3	HUMAN	3	4.37521	0.344783	66.5724
1944	6.11	6.11	31.23	20.82	20.82	sp|Q9NZU5|LMCD1_HUMAN	LIM and cysteine-rich domains protein 1 OS=Homo sapiens GN=LMCD1 PE=1 SV=1	HUMAN	5	0.0796989	0.174288	192.077
1945	6.1	6.19	20.05	7.01	4.461	sp|Q7KZ85|SPT6H_HUMAN	Transcription elongation factor SPT6 OS=Homo sapiens GN=SUPT6H PE=1 SV=2	HUMAN	5	0.95227	0.860897	2.0683
1946	6.1	6.11	13.38	4.34	3.707	sp|P09619|PGFRB_HUMAN	Platelet-derived growth factor receptor beta OS=Homo sapiens GN=PDGFRB PE=1 SV=1	HUMAN	4	0.895225	0.958663	3428.41
1947	6.1	6.1	22.45	8.787	6.137	sp|Q9H307|PININ_HUMAN	Pinin OS=Homo sapiens GN=PNN PE=1 SV=4	HUMAN	4	1.02524	0.846055	1.45497
1948	6.1	6.1	17.41	5.804	4.613	sp|Q8NEM2|SHCBP_HUMAN	SHC SH2 domain-binding protein 1 OS=Homo sapiens GN=SHCBP1 PE=1 SV=3	HUMAN	3	9.10489	0.261585	462.932
1949	6.09	6.09	17.37	7.743	6.969	sp|Q8IYB3|SRRM1_HUMAN	Serine/arginine repetitive matrix protein 1 OS=Homo sapiens GN=SRRM1 PE=1 SV=2	HUMAN	4	1.18584	0.770707	9.0397
1950	6.09	6.09	26.49	15.23	12.58	sp|P42126|ECI1_HUMAN	Enoyl-CoA delta isomerase 1, mitochondrial OS=Homo sapiens GN=ECI1 PE=1 SV=1	HUMAN	3	0.915208	0.535445	1.49773
1951	6.09	6.09	25.21	15.24	15.24	sp|Q8NBU5|ATAD1_HUMAN	ATPase family AAA domain-containing protein 1 OS=Homo sapiens GN=ATAD1 PE=1 SV=1	HUMAN	4	2.13558	0.135289	3.82268
1952	6.09	6.09	23.01	14.6	11.95	sp|P22352|GPX3_HUMAN	Glutathione peroxidase 3 OS=Homo sapiens GN=GPX3 PE=1 SV=2	HUMAN	3	0.0693578	0.0476715	13.6906
1953	6.09	6.09	32.77	32.77	24.86	sp|P61923|COPZ1_HUMAN	Coatomer subunit zeta-1 OS=Homo sapiens GN=COPZ1 PE=1 SV=1	HUMAN	5	1.00699	0.94041	1.42637
1954	6.08	7.16	13.48	5.648	2.711	sp|Q9NVI1|FANCI_HUMAN	Fanconi anemia group I protein OS=Homo sapiens GN=FANCI PE=1 SV=4	HUMAN	4	1.55024	0.859739	639.046
1955	6.08	6.08	9.651	4.07	4.07	sp|O95602|RPA1_HUMAN	DNA-directed RNA polymerase I subunit RPA1 OS=Homo sapiens GN=POLR1A PE=1 SV=2	HUMAN	5	1.21671	0.0697874	1.25311
1956	6.08	6.08	32.29	20.31	16.15	sp|Q9BY50|SC11C_HUMAN	Signal peptidase complex catalytic subunit SEC11C OS=Homo sapiens GN=SEC11C PE=1 SV=3	HUMAN	3	0.0264722	0.0223193	14.1719
1957	6.07	10.17	46.09	31.25	31.25	sp|Q71UI9|H2AV_HUMAN	Histone H2A.V OS=Homo sapiens GN=H2AFV PE=1 SV=3	HUMAN	11	0.608746	0.0875262	1.96829
1958	6.07	6.09	26.82	15.83	10.06	sp|Q9P0J1|PDP1_HUMAN	[Pyruvate dehydrogenase [acetyl-transferring]]-phosphatase 1, mitochondrial OS=Homo sapiens GN=PDP1 PE=1 SV=3	HUMAN	4	0.920094	0.960712	82.3329
1959	6.07	6.07	31.19	9.054	7.646	sp|Q9UJA5|TRM6_HUMAN	tRNA (adenine(58)-N(1))-methyltransferase non-catalytic subunit TRM6 OS=Homo sapiens GN=TRMT6 PE=1 SV=1	HUMAN	3	1.69361	0.028477	1.52468
1960	6.07	6.07	26.65	13.05	11.58	sp|Q9UK59|DBR1_HUMAN	Lariat debranching enzyme OS=Homo sapiens GN=DBR1 PE=1 SV=2	HUMAN	4	1.81758	0.634698	25.2916
1961	6.07	6.07	20.62	16.24	9.278	sp|Q9H488|OFUT1_HUMAN	GDP-fucose protein O-fucosyltransferase 1 OS=Homo sapiens GN=POFUT1 PE=1 SV=1	HUMAN	4	1.65225	0.722038	38.5178
1962	6.07	6.07	28.39	18.61	12.3	sp|Q14257|RCN2_HUMAN	Reticulocalbin-2 OS=Homo sapiens GN=RCN2 PE=1 SV=1	HUMAN	3	0.814927	0.942003	45199.8
1963	6.07	6.07	42.77	37.57	37.57	sp|Q969H8|CS010_HUMAN	UPF0556 protein C19orf10 OS=Homo sapiens GN=C19orf10 PE=1 SV=1	HUMAN	6	0.721881	0.0585931	1.42654
1964	6.06	6.06	24.51	11.48	11.48	sp|Q9BZK7|TBL1R_HUMAN	F-box-like/WD repeat-containing protein TBL1XR1 OS=Homo sapiens GN=TBL1XR1 PE=1 SV=1	HUMAN	3	1.46727	0.695287	38.3357
1965	6.06	6.06	34.21	18.71	18.71	sp|P61962|DCAF7_HUMAN	DDB1- and CUL4-associated factor 7 OS=Homo sapiens GN=DCAF7 PE=1 SV=1	HUMAN	4	0.828342	0.456174	2.42118
1966	6.06	6.06	23.98	14.03	9.694	sp|Q9NWT1|PK1IP_HUMAN	p21-activated protein kinase-interacting protein 1 OS=Homo sapiens GN=PAK1IP1 PE=1 SV=2	HUMAN	3	1.97298	0.698439	158.989
1967	6.06	6.06	17.2	5.8	5.8	sp|P05155|IC1_HUMAN	Plasma protease C1 inhibitor OS=Homo sapiens GN=SERPING1 PE=1 SV=2	HUMAN	3	0.259071	0.411058	91.0589
1968	6.06	6.06	10.99	5.191	5.191	sp|Q9UNQ0|ABCG2_HUMAN	ATP-binding cassette sub-family G member 2 OS=Homo sapiens GN=ABCG2 PE=1 SV=3	HUMAN	3	100	1.02e-05	1.27748
1969	6.05	6.06	23.3	5.705	5.705	sp|Q9H4E7|DEFI6_HUMAN	Differentially expressed in FDCP 6 homolog OS=Homo sapiens GN=DEF6 PE=1 SV=1	HUMAN	4	0.11781	0.193087	117.148
1970	6.05	6.05	14.11	6.03	4.664	sp|Q8NCN5|PDPR_HUMAN	Pyruvate dehydrogenase phosphatase regulatory subunit, mitochondrial OS=Homo sapiens GN=PDPR PE=1 SV=2	HUMAN	3	0.099189	0.532568	595404
1971	6.05	6.05	12.41	10.56	10.56	sp|Q92783|STAM1_HUMAN	Signal transducing adapter molecule 1 OS=Homo sapiens GN=STAM PE=1 SV=3	HUMAN	5	1.6104	0.0282341	1.42192
1972	6.05	6.05	20.41	13.78	13.78	sp|P84098|RL19_HUMAN	60S ribosomal protein L19 OS=Homo sapiens GN=RPL19 PE=1 SV=1	HUMAN	5	1.51882	0.0980982	1.83863
1973	6.04	15.06	27.29	22.82	16.47	sp|Q09028|RBBP4_HUMAN	Histone-binding protein RBBP4 OS=Homo sapiens GN=RBBP4 PE=1 SV=3	HUMAN	10	0.830955	0.664449	56.982
1974	6.04	6.09	33.7	28.73	25.97	sp|P40616|ARL1_HUMAN	ADP-ribosylation factor-like protein 1 OS=Homo sapiens GN=ARL1 PE=1 SV=1	HUMAN	3	0.618179	0.0307869	1.487
1975	6.04	6.04	25.16	15.03	15.03	sp|Q8WWP7|GIMA1_HUMAN	GTPase IMAP family member 1 OS=Homo sapiens GN=GIMAP1 PE=1 SV=1	HUMAN	3	1.38934	0.891774	9802.37
1976	6.03	6.03	18.13	7.708	5.729	sp|Q02241|KIF23_HUMAN	Kinesin-like protein KIF23 OS=Homo sapiens GN=KIF23 PE=1 SV=3	HUMAN	4	4.68783	0.384672	412.426
1977	6.03	6.03	36.29	14.29	14.29	sp|O96011|PX11B_HUMAN	Peroxisomal membrane protein 11B OS=Homo sapiens GN=PEX11B PE=1 SV=1	HUMAN	3	0.655163	0.101526	1.87519
1978	6.03	6.03	29.76	15.75	15.75	sp|Q9Y697|NFS1_HUMAN	Cysteine desulfurase, mitochondrial OS=Homo sapiens GN=NFS1 PE=1 SV=3	HUMAN	4	1.01387	0.99324	117.358
1979	6.03	6.03	30.94	19.73	19.73	sp|Q9UBS3|DNJB9_HUMAN	DnaJ homolog subfamily B member 9 OS=Homo sapiens GN=DNAJB9 PE=1 SV=1	HUMAN	3	0.174975	0.429699	2078.23
1980	6.03	6.03	31.28	26.26	26.26	sp|Q9Y6M9|NDUB9_HUMAN	NADH dehydrogenase [ubiquinone] 1 beta subcomplex subunit 9 OS=Homo sapiens GN=NDUFB9 PE=1 SV=3	HUMAN	4	0.308949	0.618359	5742.7
1981	6.02	6.08	28.64	15.45	13.41	sp|Q13363|CTBP1_HUMAN	C-terminal-binding protein 1 OS=Homo sapiens GN=CTBP1 PE=1 SV=2	HUMAN	5	0.48527	0.194054	5.03273
1982	6.02	6.02	14.73	4.437	4.437	sp|Q9UPN9|TRI33_HUMAN	E3 ubiquitin-protein ligase TRIM33 OS=Homo sapiens GN=TRIM33 PE=1 SV=3	HUMAN	4	1.5457	0.90774	2.92e+16
1983	6.02	6.02	27.95	9.506	9.506	sp|P19878|NCF2_HUMAN	Neutrophil cytosol factor 2 OS=Homo sapiens GN=NCF2 PE=1 SV=2	HUMAN	3	0.0101031	0.000333674	1.43513
1984	6.02	6.02	35.15	12.38	12.38	sp|Q9GZZ9|UBA5_HUMAN	Ubiquitin-like modifier-activating enzyme 5 OS=Homo sapiens GN=UBA5 PE=1 SV=1	HUMAN	3	0.993189	0.996322	76.9124
1985	6.02	6.02	17.08	13.48	13.48	sp|Q96M27|PRRC1_HUMAN	Protein PRRC1 OS=Homo sapiens GN=PRRC1 PE=1 SV=1	HUMAN	4	0.78616	0.915608	5672.98
1986	6.02	6.02	9.913	6.268	6.268	sp|Q969X6|CIR1A_HUMAN	Cirhin OS=Homo sapiens GN=CIRH1A PE=1 SV=1	HUMAN	4	1.66075	0.0280912	1.4532
1987	6.01	49.25	57.11	53.33	51.33	sp|Q13509|TBB3_HUMAN	Tubulin beta-3 chain OS=Homo sapiens GN=TUBB3 PE=1 SV=2	HUMAN	58	5.57781	0.557315	232758000000
1988	6.01	6.03	12.67	3.606	3.606	sp|Q9H4L7|SMRCD_HUMAN	SWI/SNF-related matrix-associated actin-dependent regulator of chromatin subfamily A containing DEAD/H box 1 OS=Homo sapiens GN=SMARCAD1 PE=1 SV=2	HUMAN	3	1.26277	0.266187	1.92936
1989	6.01	6.01	35.31	10.68	10.68	sp|P48729|KC1A_HUMAN	Casein kinase I isoform alpha OS=Homo sapiens GN=CSNK1A1 PE=1 SV=2	HUMAN	4	0.67699	0.845231	1952.27
1990	6.01	6.01	21.43	6.548	6.548	sp|Q96SQ9|CP2S1_HUMAN	Cytochrome P450 2S1 OS=Homo sapiens GN=CYP2S1 PE=2 SV=2	HUMAN	3	0.615278	0.85648	26636.7
1991	6.01	6.01	19	9.4	9.4	sp|O94919|ENDD1_HUMAN	Endonuclease domain-containing 1 protein OS=Homo sapiens GN=ENDOD1 PE=1 SV=2	HUMAN	3	0.0339417	0.0569708	37.778
1992	6.01	6.01	51.79	23.08	23.08	sp|Q9ULZ3|ASC_HUMAN	Apoptosis-associated speck-like protein containing a CARD OS=Homo sapiens GN=PYCARD PE=1 SV=2	HUMAN	4	0.0146486	0.0480182	57.7022
1993	6.01	6.01	36.27	16.18	16.18	sp|P61313|RL15_HUMAN	60S ribosomal protein L15 OS=Homo sapiens GN=RPL15 PE=1 SV=2	HUMAN	5	1.42913	0.0524611	1.44267
1994	6.01	6.01	67.96	46.6	46.6	sp|Q99417|MYCBP_HUMAN	C-Myc-binding protein OS=Homo sapiens GN=MYCBP PE=1 SV=3	HUMAN	3	0.755764	0.1425	1.66729
1995	6.01	6.01	16.92	12.94	12.94	sp|Q6UWY5|OLFL1_HUMAN	Olfactomedin-like protein 1 OS=Homo sapiens GN=OLFML1 PE=1 SV=2	HUMAN	4	0.0101031	0.000308336	1.41519
1996	6.01	6.01	32.16	19.08	19.08	sp|Q13126|MTAP_HUMAN	S-methyl-5'-thioadenosine phosphorylase OS=Homo sapiens GN=MTAP PE=1 SV=2	HUMAN	3	2.1903	0.051457	2.21747
1997	6.01	6.01	74.53	68.87	61.32	sp|P0CF74|LAC6_HUMAN	Ig lambda-6 chain C region OS=Homo sapiens GN=IGLC6 PE=4 SV=1	HUMAN	11	0.224582
1998	6.01	6.01	13.49	11.45	11.45	sp|Q9Y4P1|ATG4B_HUMAN	Cysteine protease ATG4B OS=Homo sapiens GN=ATG4B PE=1 SV=2	HUMAN	3	1.85777	0.862922	4.24e+15
1999	6.01	6.01	58.33	48.15	44.44	sp|P18859|ATP5J_HUMAN	ATP synthase-coupling factor 6, mitochondrial OS=Homo sapiens GN=ATP5J PE=1 SV=1	HUMAN	8	0.73936	0.0875292	1.46814
2000	6.01	6.01	18.14	17.26	17.26	sp|Q15005|SPCS2_HUMAN	Signal peptidase complex subunit 2 OS=Homo sapiens GN=SPCS2 PE=1 SV=3	HUMAN	3	0.219153	0.0104801	1.96206
[truncated: 2,545 more rows]

## Sheet: Normal
Supplementary Table S4. Identification and quantitation results of super-SILAC MS
N	Unused	Total	%Cov	%Cov(50)	%Cov(95)	Accession	Name	Species	Peptides(95%)	H:L	PVal H:L	EF H:L
1	313.32	313.32	69.07	60.24	56.91	sp|Q09666|AHNK_HUMAN	Neuroblast differentiation-associated protein AHNAK OS=Homo sapiens GN=AHNAK PE=1 SV=2	HUMAN	204	0.765359	0.0380901	1.28487
2	187.02	187.02	51.43	34.82	32.49	sp|Q15149|PLEC_HUMAN	Plectin OS=Homo sapiens GN=PLEC PE=1 SV=3	HUMAN	158	0.810329	0.0631556	1.24568
3	184.69	184.69	61.48	48.93	48.11	sp|P35579|MYH9_HUMAN	Myosin-9 OS=Homo sapiens GN=MYH9 PE=1 SV=4	HUMAN	175	0.299204	5.34e-13	1.31416
4	168.82	168.82	39.02	31.45	28.07	sp|Q14204|DYHC1_HUMAN	Cytoplasmic dynein 1 heavy chain 1 OS=Homo sapiens GN=DYNC1H1 PE=1 SV=5	HUMAN	128	1.50718	0.0222433	1.41417
5	168.55	168.55	41.01	30.35	28.85	sp|P78527|PRKDC_HUMAN	DNA-dependent protein kinase catalytic subunit OS=Homo sapiens GN=PRKDC PE=1 SV=3	HUMAN	124	1.43434	0.00365998	1.27175
6	163.09	163.09	55.69	45.64	44.81	sp|P21333|FLNA_HUMAN	Filamin-A OS=Homo sapiens GN=FLNA PE=1 SV=4	HUMAN	123	0.810474	0.0674095	1.25311
7	147.24	147.24	57.4	43.33	40.57	sp|Q13813|SPTN1_HUMAN	Spectrin alpha chain, non-erythrocytic 1 OS=Homo sapiens GN=SPTAN1 PE=1 SV=3	HUMAN	97	0.513231	0.000505519	1.44153
8	138.09	138.09	50.02	44.25	42.02	sp|P49327|FAS_HUMAN	Fatty acid synthase OS=Homo sapiens GN=FASN PE=1 SV=3	HUMAN	115	6.42506	1.61e-14	1.46028
9	136.11	136.11	55.18	45.57	42.54	sp|Q9Y490|TLN1_HUMAN	Talin-1 OS=Homo sapiens GN=TLN1 PE=1 SV=3	HUMAN	110	0.479544	0.000133568	1.4339
10	135.93	135.93	59.05	46.11	44.63	sp|Q01082|SPTB2_HUMAN	Spectrin beta chain, non-erythrocytic 1 OS=Homo sapiens GN=SPTBN1 PE=1 SV=2	HUMAN	96	0.482566	0.00318332	1.61005
11	130.56	130.56	42.37	29.59	29.15	sp|P12111|CO6A3_HUMAN	Collagen alpha-3(VI) chain OS=Homo sapiens GN=COL6A3 PE=1 SV=5	HUMAN	132	0.0397866	4.88e-17	1.75034
12	127.09	135.14	52.96	43.27	41.7	sp|O75369|FLNB_HUMAN	Filamin-B OS=Homo sapiens GN=FLNB PE=1 SV=2	HUMAN	94	1.51325	0.0124184	1.37904
13	124.22	124.22	52.3	44.78	43.58	sp|Q00610|CLH1_HUMAN	Clathrin heavy chain 1 OS=Homo sapiens GN=CLTC PE=1 SV=5	HUMAN	103	1.23075	0.00395467	1.14809
15	113.21	113.21	63.8	60.25	59.43	sp|P07900|HS90A_HUMAN	Heat shock protein HSP 90-alpha OS=Homo sapiens GN=HSP90AA1 PE=1 SV=5	HUMAN	126	3.83165	2.85e-07	1.44978
16	99.96	99.98	63.67	59.17	57.96	sp|O43707|ACTN4_HUMAN	Alpha-actinin-4 OS=Homo sapiens GN=ACTN4 PE=1 SV=2	HUMAN	101	1.74872	0.00250723	1.41161
17	99.27	99.27	46.87	37.12	36.15	sp|Q9NZM1|MYOF_HUMAN	Myoferlin OS=Homo sapiens GN=MYOF PE=1 SV=1	HUMAN	69	1.80235	0.0241966	1.66412
18	99.03	99.03	51	42	40.31	sp|P46940|IQGA1_HUMAN	Ras GTPase-activating-like protein IQGAP1 OS=Homo sapiens GN=IQGAP1 PE=1 SV=1	HUMAN	76	0.749516	0.0196448	1.2715
19	92.29	92.29	41.39	32.3	30.57	sp|O75643|U520_HUMAN	U5 small nuclear ribonucleoprotein 200 kDa helicase OS=Homo sapiens GN=SNRNP200 PE=1 SV=2	HUMAN	61	1.02265	0.920438	1.56725
20	87.89	87.89	37.01	27.62	24.03	sp|P98160|PGBM_HUMAN	Basement membrane-specific heparan sulfate proteoglycan core protein OS=Homo sapiens GN=HSPG2 PE=1 SV=4	HUMAN	67	0.0668065	9.13e-13	1.79481
21	87.84	87.84	71.56	64.03	61.96	sp|P14618|KPYM_HUMAN	Pyruvate kinase PKM OS=Homo sapiens GN=PKM PE=1 SV=4	HUMAN	139	2.37428	0.000413284	1.558
22	87.2	87.2	71.67	63.73	62.66	sp|P08670|VIME_HUMAN	Vimentin OS=Homo sapiens GN=VIM PE=1 SV=4	HUMAN	147	0.372413	0.00793412	2.03063
23	86.29	105.85	45.43	36.22	33.94	sp|Q14315|FLNC_HUMAN	Filamin-C OS=Homo sapiens GN=FLNC PE=1 SV=3	HUMAN	75	5.31265	1.15e-05	1.9856
24	84.05	84.05	72.25	62.73	60.26	sp|P02768|ALBU_HUMAN	Serum albumin OS=Homo sapiens GN=ALB PE=1 SV=2	HUMAN	91	0.0170191	2.91e-16	1.67963
25	80.52	80.52	50	44.47	41.6	sp|P31327|CPSM_HUMAN	Carbamoyl-phosphate synthase [ammonia], mitochondrial OS=Homo sapiens GN=CPS1 PE=1 SV=2	HUMAN	55	7.51149	8.81e-11	1.59646
26	78.84	78.84	35.04	24.41	23.66	sp|Q92616|GCN1L_HUMAN	Translational activator GCN1 OS=Homo sapiens GN=GCN1L1 PE=1 SV=6	HUMAN	52	1.76386	0.190091	2.36537
27	76.5	76.5	53.04	38.16	36.04	sp|P07814|SYEP_HUMAN	Bifunctional glutamate/proline--tRNA ligase OS=Homo sapiens GN=EPRS PE=1 SV=5	HUMAN	55	1.84419	0.0570337	1.88011
28	76.38	76.38	39.27	27.32	25.18	sp|Q6P2Q9|PRP8_HUMAN	Pre-mRNA-processing-splicing factor 8 OS=Homo sapiens GN=PRPF8 PE=1 SV=2	HUMAN	55	1.07323	0.80701	1.78626
29	75.91	75.91	55.42	47.44	42.01	sp|P09874|PARP1_HUMAN	Poly [ADP-ribose] polymerase 1 OS=Homo sapiens GN=PARP1 PE=1 SV=4	HUMAN	49	0.576506	0.0772524	1.84796
30	72.6	72.6	37.66	29.71	24.85	sp|P24821|TENA_HUMAN	Tenascin OS=Homo sapiens GN=TNC PE=1 SV=3	HUMAN	48	0.0203569	4.55e-16	1.77868
31	72.24	72.24	74.1	72.07	72.07	sp|P07437|TBB5_HUMAN	Tubulin beta chain OS=Homo sapiens GN=TUBB PE=1 SV=2	HUMAN	112	1.97537	0.642356	67.3278
32	71.39	71.39	64.58	48.47	46.95	sp|P13647|K2C5_HUMAN	Keratin, type II cytoskeletal 5 OS=Homo sapiens GN=KRT5 PE=1 SV=3	HUMAN	69	0.0433287	1.24e-05	2.78412
33	70.67	70.67	64.78	55.27	53.19	sp|P08133|ANXA6_HUMAN	Annexin A6 OS=Homo sapiens GN=ANXA6 PE=1 SV=3	HUMAN	46	0.0915425	1.55e-10	1.6617
34	69.78	69.78	71.83	60.53	54.8	sp|P11142|HSP7C_HUMAN	Heat shock cognate 71 kDa protein OS=Homo sapiens GN=HSPA8 PE=1 SV=1	HUMAN	96	2.18162	0.00206155	1.58381
35	68.58	68.58	75.97	63.64	63.64	sp|P68104|EF1A1_HUMAN	Elongation factor 1-alpha 1 OS=Homo sapiens GN=EEF1A1 PE=1 SV=1	HUMAN	117	2.63351	0.150321	4.12848
36	67.55	67.55	42.7	24.12	22.39	sp|P12270|TPR_HUMAN	Nucleoprotein TPR OS=Homo sapiens GN=TPR PE=1 SV=3	HUMAN	44	1.03729	0.912075	1.94732
37	67.19	67.19	32.46	27.95	25.17	sp|Q05707|COEA1_HUMAN	Collagen alpha-1(XIV) chain OS=Homo sapiens GN=COL14A1 PE=1 SV=3	HUMAN	40	0.0522094	2.52e-09	2.05782
38	66.71	66.71	44.84	35.22	31.42	sp|P42704|LPPRC_HUMAN	Leucine-rich PPR motif-containing protein, mitochondrial OS=Homo sapiens GN=LRPPRC PE=1 SV=3	HUMAN	48	1.88354	0.044353	1.85184
40	64.58	64.58	54.9	47.2	43.59	sp|P13639|EF2_HUMAN	Elongation factor 2 OS=Homo sapiens GN=EEF2 PE=1 SV=4	HUMAN	57	2.02116	4.25e-07	1.25053
41	64.53	64.53	88.44	88.44	85.71	sp|P68871|HBB_HUMAN	Hemoglobin subunit beta OS=Homo sapiens GN=HBB PE=1 SV=2	HUMAN	134	0.0122845	0.000350714	3.72578
42	63.83	63.83	46.98	42.34	39.7	sp|P22314|UBA1_HUMAN	Ubiquitin-like modifier-activating enzyme 1 OS=Homo sapiens GN=UBA1 PE=1 SV=3	HUMAN	61	1.17123	0.52233	1.64722
43	63.74	63.74	61.79	56.31	56.31	sp|P34932|HSP74_HUMAN	Heat shock 70 kDa protein 4 OS=Homo sapiens GN=HSPA4 PE=1 SV=4	HUMAN	53	2.56655	0.000387827	1.60331
44	62.71	62.71	64.98	62.9	59.91	sp|P06733|ENOA_HUMAN	Alpha-enolase OS=Homo sapiens GN=ENO1 PE=1 SV=2	HUMAN	107	2.11687	0.00649093	1.66576
45	62.56	62.56	77.46	75.35	74.65	sp|P69905|HBA_HUMAN	Hemoglobin subunit alpha OS=Homo sapiens GN=HBA1 PE=1 SV=2	HUMAN	147	0.0112044	2.36e-05	2.93915
46	62.22	62.22	66.19	57.26	53.59	sp|P13796|PLSL_HUMAN	Plastin-2 OS=Homo sapiens GN=LCP1 PE=1 SV=6	HUMAN	61	0.0151872	4.7e-11	1.88493
47	61.92	61.92	67.71	65.62	59.16	sp|P10809|CH60_HUMAN	60 kDa heat shock protein, mitochondrial OS=Homo sapiens GN=HSPD1 PE=1 SV=2	HUMAN	77	1.75853	1.33e-09	1.13537
48	61.48	61.48	73.43	69.25	68.06	sp|P04406|G3P_HUMAN	Glyceraldehyde-3-phosphate dehydrogenase OS=Homo sapiens GN=GAPDH PE=1 SV=3	HUMAN	97	1.73859	0.206761	2.49114
49	61.39	61.39	67.87	50.37	45.66	sp|P55072|TERA_HUMAN	Transitional endoplasmic reticulum ATPase OS=Homo sapiens GN=VCP PE=1 SV=4	HUMAN	57	1.25663	0.315935	1.58053
50	60.39	60.39	45.83	40.97	39.73	sp|P14625|ENPL_HUMAN	Endoplasmin OS=Homo sapiens GN=HSP90B1 PE=1 SV=1	HUMAN	59	0.467989	0.00141358	1.54821
51	60.02	60.02	25.67	15.52	13.9	sp|Q7Z6Z7|HUWE1_HUMAN	E3 ubiquitin-protein ligase HUWE1 OS=Homo sapiens GN=HUWE1 PE=1 SV=3	HUMAN	43	1.95972	0.0249791	1.79203
52	59.83	59.83	41.56	28.14	27.3	sp|P08575|PTPRC_HUMAN	Receptor-type tyrosine-protein phosphatase C OS=Homo sapiens GN=PTPRC PE=1 SV=2	HUMAN	40	0.0254105	2.11e-17	1.52893
53	59.39	59.39	90	77.5	73.75	sp|P08727|K1C19_HUMAN	Keratin, type I cytoskeletal 19 OS=Homo sapiens GN=KRT19 PE=1 SV=4	HUMAN	57	0.217221	0.000431892	2.04569
54	59.1	86.52	49.95	32.29	25.86	sp|P35580|MYH10_HUMAN	Myosin-10 OS=Homo sapiens GN=MYH10 PE=1 SV=3	HUMAN	59	0.704559	0.17558	1.67333
55	58.62	58.62	67.75	53.46	50.07	sp|P38646|GRP75_HUMAN	Stress-70 protein, mitochondrial OS=Homo sapiens GN=HSPA9 PE=1 SV=2	HUMAN	53	1.85081	0.0227048	1.68467
56	58.43	58.43	69.78	59.47	57.79	sp|P00558|PGK1_HUMAN	Phosphoglycerate kinase 1 OS=Homo sapiens GN=PGK1 PE=1 SV=3	HUMAN	57	1.32676	0.0948439	1.4002
57	58.34	58.34	50.9	37.58	35.87	sp|P53621|COPA_HUMAN	Coatomer subunit alpha OS=Homo sapiens GN=COPA PE=1 SV=2	HUMAN	36	0.855738	0.628769	1.91936
58	57.72	59.78	66.87	56.73	54.87	sp|P05787|K2C8_HUMAN	Keratin, type II cytoskeletal 8 OS=Homo sapiens GN=KRT8 PE=1 SV=7	HUMAN	55	1.74422	0.0391895	1.69244
59	56.37	64.44	61.77	50.31	50.31	sp|P11021|GRP78_HUMAN	78 kDa glucose-regulated protein OS=Homo sapiens GN=HSPA5 PE=1 SV=2	HUMAN	62	0.712971	0.000159822	1.16698
60	55.65	55.67	34.56	29.08	25.12	sp|P27708|PYR1_HUMAN	CAD protein OS=Homo sapiens GN=CAD PE=1 SV=3	HUMAN	41	2.72299	0.0299234	2.45133
61	55.52	55.52	56.65	52.71	52.71	sp|P12956|XRCC6_HUMAN	X-ray repair cross-complementing protein 6 OS=Homo sapiens GN=XRCC6 PE=1 SV=2	HUMAN	50	0.773726	0.268338	1.5941
62	54.09	54.09	52.56	43.41	41.4	sp|P13667|PDIA4_HUMAN	Protein disulfide-isomerase A4 OS=Homo sapiens GN=PDIA4 PE=1 SV=2	HUMAN	40	0.543493	6.4e-06	1.24721
63	54.07	103.41	68.92	62.43	62.15	sp|P08238|HS90B_HUMAN	Heat shock protein HSP 90-beta OS=Homo sapiens GN=HSP90AB1 PE=1 SV=4	HUMAN	137	4.19798	8.98e-05	1.84546
64	53.82	53.82	45.67	23.03	20.43	sp|Q14980|NUMA1_HUMAN	Nuclear mitotic apparatus protein 1 OS=Homo sapiens GN=NUMA1 PE=1 SV=2	HUMAN	38	0.50525	0.100401	2.27954
65	53.75	53.75	52.05	46.54	45.51	sp|Q99798|ACON_HUMAN	Aconitate hydratase, mitochondrial OS=Homo sapiens GN=ACO2 PE=1 SV=2	HUMAN	41	0.225927	0.000213457	2.04242
66	53.72	53.72	25.93	14.59	12.98	sp|Q5T4S7|UBR4_HUMAN	E3 ubiquitin-protein ligase UBR4 OS=Homo sapiens GN=UBR4 PE=1 SV=1	HUMAN	43	1.32869	0.407519	1.98329
67	53.62	53.62	42.51	36.97	33.97	sp|P53396|ACLY_HUMAN	ATP-citrate synthase OS=Homo sapiens GN=ACLY PE=1 SV=3	HUMAN	34	2.62316	1.03e-07	1.32785
68	53.57	53.57	32.17	16.53	14.3	sp|P49792|RBP2_HUMAN	E3 SUMO-protein ligase RanBP2 OS=Homo sapiens GN=RANBP2 PE=1 SV=2	HUMAN	33	1.17945	0.682763	2.2756
69	53.26	53.26	41.64	30.58	28.11	sp|Q02952|AKA12_HUMAN	A-kinase anchor protein 12 OS=Homo sapiens GN=AKAP12 PE=1 SV=4	HUMAN	29	3.69349	0.0147824	2.78547
70	53.11	53.11	32.31	24.94	22.13	sp|P02751|FINC_HUMAN	Fibronectin OS=Homo sapiens GN=FN1 PE=1 SV=4	HUMAN	33	0.0526003	8.8e-09	2.07403
71	52.87	52.87	77.98	63.6	59.33	sp|P50395|GDIB_HUMAN	Rab GDP dissociation inhibitor beta OS=Homo sapiens GN=GDI2 PE=1 SV=2	HUMAN	32	0.7288	0.37365	2.07203
72	52.77	52.77	48.88	43.64	40.11	sp|P11586|C1TC_HUMAN	C-1-tetrahydrofolate synthase, cytoplasmic OS=Homo sapiens GN=MTHFD1 PE=1 SV=3	HUMAN	29	2.91013	0.0333453	2.6536
73	52.53	52.53	73.16	67.26	66.08	sp|P07355|ANXA2_HUMAN	Annexin A2 OS=Homo sapiens GN=ANXA2 PE=1 SV=2	HUMAN	44	0.831651	0.017633	1.16069
74	51.74	51.74	60.84	50.3	47.14	sp|P02545|LMNA_HUMAN	Prelamin-A/C OS=Homo sapiens GN=LMNA PE=1 SV=1	HUMAN	52	0.703578	0.163976	1.65767
75	51.33	51.33	79.12	69.78	69.78	sp|P04075|ALDOA_HUMAN	Fructose-bisphosphate aldolase A OS=Homo sapiens GN=ALDOA PE=1 SV=2	HUMAN	61	1.44169	0.408566	2.53655
76	51.14	51.14	53.49	44.92	43.17	sp|P08195|4F2_HUMAN	4F2 cell-surface antigen heavy chain OS=Homo sapiens GN=SLC3A2 PE=1 SV=3	HUMAN	36	5.33783	3.1e-05	1.89324
77	50.54	50.54	64.37	60.03	56.66	sp|P29401|TKT_HUMAN	Transketolase OS=Homo sapiens GN=TKT PE=1 SV=3	HUMAN	44	1.57712	8.7e-09	1.10892
78	49.73	49.73	57.63	37.63	36.05	sp|P02786|TFR1_HUMAN	Transferrin receptor protein 1 OS=Homo sapiens GN=TFRC PE=1 SV=2	HUMAN	32	3.77655	0.000799001	2.01887
79	49.72	49.72	66.36	61.68	61.68	sp|P78371|TCPB_HUMAN	T-complex protein 1 subunit beta OS=Homo sapiens GN=CCT2 PE=1 SV=4	HUMAN	50	2.25665	7.54e-08	1.24307
80	49.53	49.53	46.4	35.99	35.31	sp|P12109|CO6A1_HUMAN	Collagen alpha-1(VI) chain OS=Homo sapiens GN=COL6A1 PE=1 SV=3	HUMAN	46	0.0141801	3.29e-12	1.68277
81	49.25	49.25	45.21	35.73	33.64	sp|O00410|IPO5_HUMAN	Importin-5 OS=Homo sapiens GN=IPO5 PE=1 SV=4	HUMAN	32	2.28901	0.00695745	1.78268
82	48.98	48.98	37.69	19.16	15.64	sp|P15924|DESP_HUMAN	Desmoplakin OS=Homo sapiens GN=DSP PE=1 SV=3	HUMAN	39	0.507051	0.0138313	1.69954
83	48.94	48.94	44.6	35.36	34.73	sp|P53618|COPB_HUMAN	Coatomer subunit beta OS=Homo sapiens GN=COPB1 PE=1 SV=3	HUMAN	31	1.08988	0.81347	2.10884
84	48.84	48.84	39.82	30.53	27.72	sp|Q16531|DDB1_HUMAN	DNA damage-binding protein 1 OS=Homo sapiens GN=DDB1 PE=1 SV=1	HUMAN	31	0.950761	0.782416	1.45438
85	48.64	48.64	48.02	40.74	40.36	sp|Q9NR30|DDX21_HUMAN	Nucleolar RNA helicase 2 OS=Homo sapiens GN=DDX21 PE=1 SV=5	HUMAN	34	2.51116	0.0103231	1.96506
86	48.13	58.5	68.64	56.16	51.95	sp|P08107|HSP71_HUMAN	Heat shock 70 kDa protein 1A/1B OS=Homo sapiens GN=HSPA1A PE=1 SV=5	HUMAN	77	2.49829	0.0222827	2.16009
87	48.06	48.06	64.88	52.87	49.35	sp|P48643|TCPE_HUMAN	T-complex protein 1 subunit epsilon OS=Homo sapiens GN=CCT5 PE=1 SV=1	HUMAN	35	2.13981	0.0334249	2.0044
88	48	48	48.43	34.65	31.57	sp|Q08211|DHX9_HUMAN	ATP-dependent RNA helicase A OS=Homo sapiens GN=DHX9 PE=1 SV=4	HUMAN	45	1.12567	0.0167022	1.09963
89	47.88	47.88	54.39	46.67	42.27	sp|P54136|SYRC_HUMAN	Arginine--tRNA ligase, cytoplasmic OS=Homo sapiens GN=RARS PE=1 SV=2	HUMAN	29	2.52343	0.000713158	1.63622
90	47.69	47.69	61.51	53.78	53.78	sp|P17987|TCPA_HUMAN	T-complex protein 1 subunit alpha OS=Homo sapiens GN=TCP1 PE=1 SV=1	HUMAN	49	2.24321	0.00204384	1.60588
91	47.55	47.55	36.66	31.09	28.21	sp|P16615|AT2A2_HUMAN	Sarcoplasmic/endoplasmic reticulum calcium ATPase 2 OS=Homo sapiens GN=ATP2A2 PE=1 SV=1	HUMAN	29	1.27089	0.189307	1.44654
92	47.51	47.51	44.63	32.96	31	sp|O14980|XPO1_HUMAN	Exportin-1 OS=Homo sapiens GN=XPO1 PE=1 SV=1	HUMAN	30	1.98189	0.161423	2.6596
93	47.49	72.63	44.73	25.15	22.31	sp|P35749|MYH11_HUMAN	Myosin-11 OS=Homo sapiens GN=MYH11 PE=1 SV=3	HUMAN	54	0.0970066	0.000304074	3.13259
94	47.43	47.48	50.71	35.33	30.44	sp|Q00341|VIGLN_HUMAN	Vigilin OS=Homo sapiens GN=HDLBP PE=1 SV=2	HUMAN	31	1.2624	0.700508	3.44816
95	47.38	86.58	60.65	56.61	56.05	sp|P12814|ACTN1_HUMAN	Alpha-actinin-1 OS=Homo sapiens GN=ACTN1 PE=1 SV=2	HUMAN	84	0.903584	0.686177	1.66967
96	47.27	48.66	53.74	50.2	48.03	sp|P07237|PDIA1_HUMAN	Protein disulfide-isomerase OS=Homo sapiens GN=P4HB PE=1 SV=3	HUMAN	47	0.758407	0.0174295	1.24889
97	47.18	47.18	33.58	24.83	23.2	sp|Q04637|IF4G1_HUMAN	Eukaryotic translation initiation factor 4 gamma 1 OS=Homo sapiens GN=EIF4G1 PE=1 SV=4	HUMAN	32	2.70887	0.0161813	2.19483
98	46.56	46.56	43.94	30.99	30	sp|P19338|NUCL_HUMAN	Nucleolin OS=Homo sapiens GN=NCL PE=1 SV=3	HUMAN	30	1.30208	0.45185	2.06611
99	46.55	46.56	43.62	38	31.14	sp|Q92841|DDX17_HUMAN	Probable ATP-dependent RNA helicase DDX17 OS=Homo sapiens GN=DDX17 PE=1 SV=2	HUMAN	32	1.03905	0.900109	1.8905
100	46.1	46.1	52.09	35.49	33.3	sp|Q7KZF4|SND1_HUMAN	Staphylococcal nuclease domain-containing protein 1 OS=Homo sapiens GN=SND1 PE=1 SV=1	HUMAN	31	0.787505	0.318202	1.62435
101	46.03	46.03	53.38	45.07	43.38	sp|P02788|TRFL_HUMAN	Lactotransferrin OS=Homo sapiens GN=LTF PE=1 SV=6	HUMAN	29	0.0284806	5.02e-09	2.18565
102	45.86	45.86	42.23	36.32	36.32	sp|P27824|CALX_HUMAN	Calnexin OS=Homo sapiens GN=CANX PE=1 SV=2	HUMAN	39	0.8729	0.378906	1.37498
103	45.81	45.81	50.46	47.52	47.52	sp|P49368|TCPG_HUMAN	T-complex protein 1 subunit gamma OS=Homo sapiens GN=CCT3 PE=1 SV=4	HUMAN	36	2.22607	0.00505254	1.69917
104	45.67	45.67	37.34	29.11	27.61	sp|P26640|SYVC_HUMAN	Valine--tRNA ligase OS=Homo sapiens GN=VARS PE=1 SV=4	HUMAN	28	2.12028	0.0418794	2.05732
105	45.24	45.24	42.27	25.25	23.19	sp|P55268|LAMB2_HUMAN	Laminin subunit beta-2 OS=Homo sapiens GN=LAMB2 PE=1 SV=2	HUMAN	31	0.179695	0.00716087	3.30571
106	45.12	45.12	48.4	40.53	40.53	sp|P42224|STAT1_HUMAN	Signal transducer and activator of transcription 1-alpha/beta OS=Homo sapiens GN=STAT1 PE=1 SV=2	HUMAN	28	0.415061	0.183413	3.79248
107	45.05	45.05	43.85	38.19	31.88	sp|P55786|PSA_HUMAN	Puromycin-sensitive aminopeptidase OS=Homo sapiens GN=NPEPPS PE=1 SV=2	HUMAN	31	1.96357	0.00304387	1.52065
108	44.91	44.91	54.89	24.82	23.19	sp|Q9P2E9|RRBP1_HUMAN	Ribosome-binding protein 1 OS=Homo sapiens GN=RRBP1 PE=1 SV=4	HUMAN	26	0.547624	0.251493	2.89253
109	44.78	44.78	39.89	34.89	32.89	sp|P56192|SYMC_HUMAN	Methionine--tRNA ligase, cytoplasmic OS=Homo sapiens GN=MARS PE=1 SV=2	HUMAN	28	2.35785	0.0148088	1.9517
110	44.73	44.73	40.59	29.42	26.17	sp|Q9Y5B9|SP16H_HUMAN	FACT complex subunit SPT16 OS=Homo sapiens GN=SUPT16H PE=1 SV=1	HUMAN	31	1.16292	0.772152	2.93153
111	44.47	46.51	49.88	38.58	35.2	sp|Q92598|HS105_HUMAN	Heat shock protein 105 kDa OS=Homo sapiens GN=HSPH1 PE=1 SV=1	HUMAN	30	2.62084	0.0425298	2.52817
112	44.37	44.37	62.63	57.49	52.1	sp|Q13263|TIF1B_HUMAN	Transcription intermediary factor 1-beta OS=Homo sapiens GN=TRIM28 PE=1 SV=5	HUMAN	30	1.12968	0.816686	2.97144
113	44.26	44.26	55.52	46.29	45.75	sp|P25705|ATPA_HUMAN	ATP synthase subunit alpha, mitochondrial OS=Homo sapiens GN=ATP5A1 PE=1 SV=1	HUMAN	39	0.615291	8.14e-07	1.13266
114	44.16	44.16	63.33	52.46	52.46	sp|P14866|HNRPL_HUMAN	Heterogeneous nuclear ribonucleoprotein L OS=Homo sapiens GN=HNRNPL PE=1 SV=2	HUMAN	40	1.06819	0.910491	3.36007
115	44.08	44.08	58.37	57.64	55.91	sp|P60842|IF4A1_HUMAN	Eukaryotic initiation factor 4A-I OS=Homo sapiens GN=EIF4A1 PE=1 SV=1	HUMAN	48	3.46518	3.31e-05	1.41159
116	43.93	43.93	76.75	61.44	56.33	sp|P06576|ATPB_HUMAN	ATP synthase subunit beta, mitochondrial OS=Homo sapiens GN=ATP5B PE=1 SV=3	HUMAN	57	0.601001	0.236445	2.39508
117	43.86	43.86	64.02	56.37	54.96	sp|P22626|ROA2_HUMAN	Heterogeneous nuclear ribonucleoproteins A2/B1 OS=Homo sapiens GN=HNRNPA2B1 PE=1 SV=2	HUMAN	38	0.909176	0.594767	1.47125
118	43.73	43.73	48.55	36.27	35.23	sp|P33991|MCM4_HUMAN	DNA replication licensing factor MCM4 OS=Homo sapiens GN=MCM4 PE=1 SV=5	HUMAN	26	5.27221	0.00442224	2.89989
119	43.48	43.48	41.89	34.93	33.11	sp|Q14974|IMB1_HUMAN	Importin subunit beta-1 OS=Homo sapiens GN=KPNB1 PE=1 SV=2	HUMAN	42	1.98834	0.020445	1.76491
120	43.43	49.03	56.24	47.72	47.72	sp|P30101|PDIA3_HUMAN	Protein disulfide-isomerase A3 OS=Homo sapiens GN=PDIA3 PE=1 SV=4	HUMAN	40	0.527461	0.134834	2.36241
121	43.32	43.32	44.46	33.93	32.59	sp|Q14764|MVP_HUMAN	Major vault protein OS=Homo sapiens GN=MVP PE=1 SV=4	HUMAN	27	0.431702	0.00320041	1.69071
122	43.06	43.06	70.78	62.05	62.05	sp|P00338|LDHA_HUMAN	L-lactate dehydrogenase A chain OS=Homo sapiens GN=LDHA PE=1 SV=2	HUMAN	55	2.39176	4.81e-09	1.13775
123	42.92	42.92	39.98	32.85	31.1	sp|P49588|SYAC_HUMAN	Alanine--tRNA ligase, cytoplasmic OS=Homo sapiens GN=AARS PE=1 SV=2	HUMAN	35	2.90585	0.015275	2.31663
124	42.54	42.54	34.55	23.43	22.46	sp|Q9NTI5|PDS5B_HUMAN	Sister chromatid cohesion protein PDS5 homolog B OS=Homo sapiens GN=PDS5B PE=1 SV=1	HUMAN	28	0.522302	0.347179	4.12667
125	42.41	42.41	43.21	32.52	30.62	sp|Q9BSJ8|ESYT1_HUMAN	Extended synaptotagmin-1 OS=Homo sapiens GN=ESYT1 PE=1 SV=1	HUMAN	26	0.61494	0.313002	2.67553
126	42.33	42.33	30.91	18.6	16.93	sp|Q14008|CKAP5_HUMAN	Cytoskeleton-associated protein 5 OS=Homo sapiens GN=CKAP5 PE=1 SV=3	HUMAN	26	2.10715	0.0468072	2.08331
127	42.04	42.04	50.73	47.08	47.08	sp|P50990|TCPQ_HUMAN	T-complex protein 1 subunit theta OS=Homo sapiens GN=CCT8 PE=1 SV=4	HUMAN	31	2.21872	0.00453148	1.68695
128	41.97	41.97	41.42	32.1	29.87	sp|Q14697|GANAB_HUMAN	Neutral alpha-glucosidase AB OS=Homo sapiens GN=GANAB PE=1 SV=3	HUMAN	27	0.72241	0.345298	2.02362
129	41.79	41.79	42.68	37.3	33.41	sp|Q9Y678|COPG1_HUMAN	Coatomer subunit gamma-1 OS=Homo sapiens GN=COPG1 PE=1 SV=1	HUMAN	26	1.12419	0.826165	3.05308
130	41.73	41.73	56.2	40.38	35.18	sp|P43243|MATR3_HUMAN	Matrin-3 OS=Homo sapiens GN=MATR3 PE=1 SV=2	HUMAN	32	0.977878	0.962423	2.67478
131	41.56	42.87	56.14	36.18	36.18	sp|P20700|LMNB1_HUMAN	Lamin-B1 OS=Homo sapiens GN=LMNB1 PE=1 SV=2	HUMAN	37	0.348712	0.00336525	1.9314
132	41.51	42.65	50.07	36.24	33.75	sp|P26639|SYTC_HUMAN	Threonine--tRNA ligase, cytoplasmic OS=Homo sapiens GN=TARS PE=1 SV=3	HUMAN	31	3.36385	0.00921712	2.39643
133	41.51	41.51	56.65	49.71	47.01	sp|P28838|AMPL_HUMAN	Cytosol aminopeptidase OS=Homo sapiens GN=LAP3 PE=1 SV=3	HUMAN	32	0.444861	0.0634964	2.3637
134	41.37	43.51	66.23	47.68	46.38	sp|P50991|TCPD_HUMAN	T-complex protein 1 subunit delta OS=Homo sapiens GN=CCT4 PE=1 SV=4	HUMAN	39	2.18618	0.000101006	1.38752
135	41.24	41.24	27.42	11	7.769	sp|Q9UPN3|MACF1_HUMAN	Microtubule-actin cross-linking factor 1, isoforms 1/2/3/5 OS=Homo sapiens GN=MACF1 PE=1 SV=4	HUMAN	40	1.02994	0.951227	2.64843
136	41.14	41.14	49.31	38.62	37.36	sp|P54886|P5CS_HUMAN	Delta-1-pyrroline-5-carboxylate synthase OS=Homo sapiens GN=ALDH18A1 PE=1 SV=2	HUMAN	23	1.57008	0.110603	1.76034
137	41.01	41.01	61.73	53.1	53.1	sp|P49411|EFTU_HUMAN	Elongation factor Tu, mitochondrial OS=Homo sapiens GN=TUFM PE=1 SV=2	HUMAN	31	1.0321	0.695304	1.18215
138	40.98	40.99	38.31	29.35	28.53	sp|P55060|XPO2_HUMAN	Exportin-2 OS=Homo sapiens GN=CSE1L PE=1 SV=3	HUMAN	31	3.418	1.61e-05	1.57568
139	40.93	40.93	53.54	49.35	42.42	sp|P49915|GUAA_HUMAN	GMP synthase [glutamine-hydrolyzing] OS=Homo sapiens GN=GMPS PE=1 SV=1	HUMAN	27	3.62354	0.0529533	3.69046
140	40.66	40.66	39.72	26.31	23.43	sp|Q86UP2|KTN1_HUMAN	Kinectin OS=Homo sapiens GN=KTN1 PE=1 SV=1	HUMAN	27	1.03934	0.939496	2.83619
141	40.63	40.63	38.03	30.01	27.96	sp|Q02218|ODO1_HUMAN	2-oxoglutarate dehydrogenase, mitochondrial OS=Homo sapiens GN=OGDH PE=1 SV=3	HUMAN	29	0.671635	0.0377776	1.45182
142	40.53	40.53	46.27	37.67	35.78	sp|Q99460|PSMD1_HUMAN	26S proteasome non-ATPase regulatory subunit 1 OS=Homo sapiens GN=PSMD1 PE=1 SV=2	HUMAN	27	1.667	0.140674	2.00703
143	40.43	40.43	38.03	25.91	24.64	sp|P41252|SYIC_HUMAN	Isoleucine--tRNA ligase, cytoplasmic OS=Homo sapiens GN=IARS PE=1 SV=2	HUMAN	27	2.27581	0.0455952	2.23554
144	40.38	40.38	44.8	36.14	33.54	sp|P25205|MCM3_HUMAN	DNA replication licensing factor MCM3 OS=Homo sapiens GN=MCM3 PE=1 SV=3	HUMAN	26	2.46221	0.145813	3.48829
145	40.29	40.29	56.45	47.66	45.61	sp|P05187|PPB1_HUMAN	Alkaline phosphatase, placental type OS=Homo sapiens GN=ALPP PE=1 SV=2	HUMAN	28	7.60524	0.000115061	2.24125
146	40.13	40.13	53.89	49.32	45.1	sp|P31939|PUR9_HUMAN	Bifunctional purine biosynthesis protein PURH OS=Homo sapiens GN=ATIC PE=1 SV=3	HUMAN	24	1.66571	0.222308	2.34405
147	40.07	40.07	52.17	39.17	36.12	sp|O60506|HNRPQ_HUMAN	Heterogeneous nuclear ribonucleoprotein Q OS=Homo sapiens GN=SYNCRIP PE=1 SV=2	HUMAN	26	2.01607	0.0849308	2.24792
148	40.06	46.14	66.1	48.83	48.4	sp|P08729|K2C7_HUMAN	Keratin, type II cytoskeletal 7 OS=Homo sapiens GN=KRT7 PE=1 SV=5	HUMAN	38	2.61148	0.0572095	2.69957
149	40	40	47.71	33.6	26.46	sp|P18206|VINC_HUMAN	Vinculin OS=Homo sapiens GN=VCL PE=1 SV=4	HUMAN	27	1.07033	0.909432	3.42383
150	39.99	39.99	44.25	29.87	26.88	sp|P49736|MCM2_HUMAN	DNA replication licensing factor MCM2 OS=Homo sapiens GN=MCM2 PE=1 SV=4	HUMAN	22	4.61564	0.000106015	1.94063
151	39.81	39.81	29.97	19.67	16.21	sp|Q14839|CHD4_HUMAN	Chromodomain-helicase-DNA-binding protein 4 OS=Homo sapiens GN=CHD4 PE=1 SV=2	HUMAN	26	1.08048	0.795767	1.85726
152	39.72	39.72	57.1	51.32	50.33	sp|O75083|WDR1_HUMAN	WD repeat-containing protein 1 OS=Homo sapiens GN=WDR1 PE=1 SV=4	HUMAN	34	0.626852	2.51e-05	1.18102
153	39.65	39.65	38.85	30.57	27.47	sp|O00159|MYO1C_HUMAN	Unconventional myosin-Ic OS=Homo sapiens GN=MYO1C PE=1 SV=4	HUMAN	25	0.801386	0.798116	6.00097
154	39.53	39.53	30.82	19.35	16.2	sp|Q13085|ACACA_HUMAN	Acetyl-CoA carboxylase 1 OS=Homo sapiens GN=ACACA PE=1 SV=2	HUMAN	29	2.65451	0.0508038	2.66488
155	39.52	39.52	75.15	75.15	71.52	sp|P62937|PPIA_HUMAN	Peptidyl-prolyl cis-trans isomerase A OS=Homo sapiens GN=PPIA PE=1 SV=2	HUMAN	75	1.51633	0.0384613	1.47599
156	39.49	39.49	53.38	34.84	33.1	sp|P26038|MOES_HUMAN	Moesin OS=Homo sapiens GN=MSN PE=1 SV=3	HUMAN	42	0.791798	0.116293	1.35325
157	39.38	39.38	29.25	26.13	23.83	sp|Q15393|SF3B3_HUMAN	Splicing factor 3B subunit 3 OS=Homo sapiens GN=SF3B3 PE=1 SV=4	HUMAN	27	1.16108	0.760394	2.7393
158	39.15	39.15	59.42	49.32	49.32	sp|P11413|G6PD_HUMAN	Glucose-6-phosphate 1-dehydrogenase OS=Homo sapiens GN=G6PD PE=1 SV=4	HUMAN	25	2.22358	0.0819364	2.48739
159	39.1	39.1	31.09	27.5	22.87	sp|Q10567|AP1B1_HUMAN	AP-1 complex subunit beta-1 OS=Homo sapiens GN=AP1B1 PE=1 SV=2	HUMAN	26	0.803507	0.794548	5.99098
160	39.06	39.06	32.76	22.76	21.71	sp|Q86VP6|CAND1_HUMAN	Cullin-associated NEDD8-dissociated protein 1 OS=Homo sapiens GN=CAND1 PE=1 SV=2	HUMAN	30	1.18823	0.0263792	1.16122
161	38.98	38.98	38.32	21.52	19.13	sp|Q5VYK3|ECM29_HUMAN	Proteasome-associated protein ECM29 homolog OS=Homo sapiens GN=ECM29 PE=1 SV=2	HUMAN	26	2.03228	0.173549	2.84262
162	38.93	38.93	41.05	33.56	33.56	sp|Q12906|ILF3_HUMAN	Interleukin enhancer-binding factor 3 OS=Homo sapiens GN=ILF3 PE=1 SV=3	HUMAN	22	0.899944	0.612589	1.55098
163	38.91	38.91	51.23	32.92	29.48	sp|P55884|EIF3B_HUMAN	Eukaryotic translation initiation factor 3 subunit B OS=Homo sapiens GN=EIF3B PE=1 SV=3	HUMAN	23	2.18858	3.14e-07	1.21222
164	38.88	38.88	32.89	23.15	21.23	sp|P01024|CO3_HUMAN	Complement C3 OS=Homo sapiens GN=C3 PE=1 SV=2	HUMAN	25	0.0556137	5.77e-07	2.31114
165	38.88	38.88	47.46	38.85	36.53	sp|P35221|CTNA1_HUMAN	Catenin alpha-1 OS=Homo sapiens GN=CTNNA1 PE=1 SV=1	HUMAN	24	0.664188	0.246576	2.04694
166	38.75	38.75	59.14	44.27	40.5	sp|P00367|DHE3_HUMAN	Glutamate dehydrogenase 1, mitochondrial OS=Homo sapiens GN=GLUD1 PE=1 SV=2	HUMAN	23	0.448105	0.0215058	1.95235
167	38.72	38.72	50.49	42.65	39.46	sp|P05455|LA_HUMAN	Lupus La protein OS=Homo sapiens GN=SSB PE=1 SV=2	HUMAN	28	1.16118	0.332485	1.36797
168	38.66	38.66	49.04	35.25	31.15	sp|P13010|XRCC5_HUMAN	X-ray repair cross-complementing protein 5 OS=Homo sapiens GN=XRCC5 PE=1 SV=3	HUMAN	31	0.78456	0.616801	2.73023
169	38.61	38.61	48.64	28.14	27.92	sp|P19367|HXK1_HUMAN	Hexokinase-1 OS=Homo sapiens GN=HK1 PE=1 SV=3	HUMAN	25	0.363909	0.139284	3.95528
170	38.48	38.48	55.35	41.82	35.06	sp|P11940|PABP1_HUMAN	Polyadenylate-binding protein 1 OS=Homo sapiens GN=PABPC1 PE=1 SV=2	HUMAN	24	2.28577	0.126505	3.00598
171	38.43	38.45	43.42	31.28	28.29	sp|Q15029|U5S1_HUMAN	116 kDa U5 small nuclear ribonucleoprotein component OS=Homo sapiens GN=EFTUD2 PE=1 SV=1	HUMAN	25	1.15414	0.777069	2.85161
172	38.31	38.31	45.67	30.13	27.28	sp|P11216|PYGB_HUMAN	Glycogen phosphorylase, brain form OS=Homo sapiens GN=PYGB PE=1 SV=5	HUMAN	26	0.898818	0.642863	1.61088
173	38.21	38.21	56.23	40.58	34.66	sp|Q9Y3Z3|SAMH1_HUMAN	Deoxynucleoside triphosphate triphosphohydrolase SAMHD1 OS=Homo sapiens GN=SAMHD1 PE=1 SV=2	HUMAN	24	0.0891794	1.47e-05	2.37518
174	38.18	38.18	81.18	70.59	70.59	sp|P62258|1433E_HUMAN	14-3-3 protein epsilon OS=Homo sapiens GN=YWHAE PE=1 SV=1	HUMAN	41	2.40655	2.57e-05	1.33687
175	38.16	38.16	44.6	31.95	31.26	sp|P50570|DYN2_HUMAN	Dynamin-2 OS=Homo sapiens GN=DNM2 PE=1 SV=2	HUMAN	21	0.806698	0.593751	2.33608
176	38	38	43.12	33.37	29.6	sp|Q14566|MCM6_HUMAN	DNA replication licensing factor MCM6 OS=Homo sapiens GN=MCM6 PE=1 SV=1	HUMAN	20	4.15862	0.00272359	2.37805
177	37.98	38.26	49.26	44.15	42.67	sp|P04843|RPN1_HUMAN	Dolichyl-diphosphooligosaccharide--protein glycosyltransferase subunit 1 OS=Homo sapiens GN=RPN1 PE=1 SV=1	HUMAN	32	0.695816	0.126737	1.61167
178	37.97	37.97	70.52	62.72	54.91	sp|P04083|ANXA1_HUMAN	Annexin A1 OS=Homo sapiens GN=ANXA1 PE=1 SV=2	HUMAN	36	1.22443	0.00467622	1.13884
179	37.84	37.84	42.66	36.68	36.68	sp|P51659|DHB4_HUMAN	Peroxisomal multifunctional enzyme type 2 OS=Homo sapiens GN=HSD17B4 PE=1 SV=3	HUMAN	23	0.885769	0.857262	4.06147
180	37.7	40.05	62.79	57.67	50.47	sp|P05783|K1C18_HUMAN	Keratin, type I cytoskeletal 18 OS=Homo sapiens GN=KRT18 PE=1 SV=2	HUMAN	52	4.48329	0.000632997	2.14643
181	37.69	44.92	45.27	33.71	28.92	sp|P58107|EPIPL_HUMAN	Epiplakin OS=Homo sapiens GN=EPPK1 PE=1 SV=2	HUMAN	37	1.2125	0.714649	2.94177
182	37.61	37.61	46.93	32.99	31.84	sp|P06396|GELS_HUMAN	Gelsolin OS=Homo sapiens GN=GSN PE=1 SV=1	HUMAN	27	0.159406	0.0906359	8.76014
183	37.46	37.46	48.34	40.4	30.79	sp|P35606|COPB2_HUMAN	Coatomer subunit beta' OS=Homo sapiens GN=COPB2 PE=1 SV=2	HUMAN	22	1.12831	0.352314	1.30427
184	37.42	38.15	58.92	44.11	44.11	sp|O00567|NOP56_HUMAN	Nucleolar protein 56 OS=Homo sapiens GN=NOP56 PE=1 SV=4	HUMAN	29	0.849825	0.437873	1.5406
185	37.3	37.3	64.46	50.46	48.8	sp|Q99832|TCPH_HUMAN	T-complex protein 1 subunit eta OS=Homo sapiens GN=CCT7 PE=1 SV=2	HUMAN	37	1.95971	0.0769608	2.12122
186	37.25	37.25	59.33	50	47.37	sp|P50454|SERPH_HUMAN	Serpin H1 OS=Homo sapiens GN=SERPINH1 PE=1 SV=2	HUMAN	28	1.85901	1.86e-05	1.23383
187	37.02	37.02	54.28	46.11	46.11	sp|P12268|IMDH2_HUMAN	Inosine-5'-monophosphate dehydrogenase 2 OS=Homo sapiens GN=IMPDH2 PE=1 SV=2	HUMAN	27	2.68552	0.0774885	3.03215
188	36.83	36.83	31.84	21.47	18.99	sp|Q7L576|CYFP1_HUMAN	Cytoplasmic FMR1-interacting protein 1 OS=Homo sapiens GN=CYFIP1 PE=1 SV=1	HUMAN	22	0.775242	0.63917	3.23227
189	36.73	36.73	33.72	18	17.4	sp|Q9UIG0|BAZ1B_HUMAN	Tyrosine-protein kinase BAZ1B OS=Homo sapiens GN=BAZ1B PE=1 SV=2	HUMAN	19	1.18996	0.676331	2.35974
190	36.7	36.7	36.91	30.14	29.61	sp|P36776|LONM_HUMAN	Lon protease homolog, mitochondrial OS=Homo sapiens GN=LONP1 PE=1 SV=2	HUMAN	22	1.16429	0.650075	2.00369
191	36.69	36.69	60.16	37.34	37.34	sp|Q16891|IMMT_HUMAN	Mitochondrial inner membrane protein OS=Homo sapiens GN=IMMT PE=1 SV=1	HUMAN	21	0.881564	0.488799	1.45815
192	36.63	36.66	31.22	17.37	15.87	sp|P11388|TOP2A_HUMAN	DNA topoisomerase 2-alpha OS=Homo sapiens GN=TOP2A PE=1 SV=3	HUMAN	21	1.29	0.774702	6.43591
193	36.6	36.6	52.26	42.65	38.86	sp|P21980|TGM2_HUMAN	Protein-glutamine gamma-glutamyltransferase 2 OS=Homo sapiens GN=TGM2 PE=1 SV=2	HUMAN	24	0.267294	0.0453246	3.62903
194	36.55	36.55	40.63	26.35	26.35	sp|O60313|OPA1_HUMAN	Dynamin-like 120 kDa protein, mitochondrial OS=Homo sapiens GN=OPA1 PE=1 SV=3	HUMAN	23	0.735755	0.0376841	1.33256
195	36.39	36.44	38.53	22.68	19.08	sp|P11047|LAMC1_HUMAN	Laminin subunit gamma-1 OS=Homo sapiens GN=LAMC1 PE=1 SV=3	HUMAN	22	0.274395	0.0286044	3.13774
196	36.38	36.38	68.26	55.49	53.89	sp|P00352|AL1A1_HUMAN	Retinal dehydrogenase 1 OS=Homo sapiens GN=ALDH1A1 PE=1 SV=2	HUMAN	26	0.0662118	5.69e-05	2.89304
197	36.35	36.35	65.34	59.02	55.5	sp|O75955|FLOT1_HUMAN	Flotillin-1 OS=Homo sapiens GN=FLOT1 PE=1 SV=3	HUMAN	20	0.605795	0.223715	2.31512
198	36.29	36.29	34.68	27.17	25.53	sp|O95373|IPO7_HUMAN	Importin-7 OS=Homo sapiens GN=IPO7 PE=1 SV=1	HUMAN	29	3.19655	0.0601185	3.38416
199	36.25	36.25	50.79	41.06	38.48	sp|Q06210|GFPT1_HUMAN	Glutamine--fructose-6-phosphate aminotransferase [isomerizing] 1 OS=Homo sapiens GN=GFPT1 PE=1 SV=3	HUMAN	22	1.76587	0.103984	2.00905
200	36.1	36.1	40.19	31.15	29.49	sp|P33993|MCM7_HUMAN	DNA replication licensing factor MCM7 OS=Homo sapiens GN=MCM7 PE=1 SV=4	HUMAN	24	4.41152	6.96e-05	1.82233
201	35.91	35.91	59.83	50.54	47.3	sp|P61978|HNRPK_HUMAN	Heterogeneous nuclear ribonucleoprotein K OS=Homo sapiens GN=HNRNPK PE=1 SV=1	HUMAN	47	1.27012	0.052241	1.27349
202	35.89	35.89	49.56	44.22	42.67	sp|Q9Y6N5|SQRD_HUMAN	Sulfide:quinone oxidoreductase, mitochondrial OS=Homo sapiens GN=SQRDL PE=1 SV=1	HUMAN	20	0.246633	0.0108245	2.79971
203	35.87	35.87	57.17	49.48	45.98	sp|Q16555|DPYL2_HUMAN	Dihydropyrimidinase-related protein 2 OS=Homo sapiens GN=DPYSL2 PE=1 SV=1	HUMAN	22	0.516983	0.0917196	2.18217
204	35.82	35.82	36.78	29.01	23.55	sp|P00533|EGFR_HUMAN	Epidermal growth factor receptor OS=Homo sapiens GN=EGFR PE=1 SV=2	HUMAN	24	2.3295	0.0825778	2.63077
205	35.74	35.74	57.68	42.98	42.98	sp|P31943|HNRH1_HUMAN	Heterogeneous nuclear ribonucleoprotein H OS=Homo sapiens GN=HNRNPH1 PE=1 SV=4	HUMAN	36	1.21375	0.229302	1.42507
206	35.66	35.66	40.09	28.17	26.84	sp|Q92973|TNPO1_HUMAN	Transportin-1 OS=Homo sapiens GN=TNPO1 PE=1 SV=2	HUMAN	21	2.09273	0.0265664	1.89641
207	35.36	35.36	44.05	22.69	19.64	sp|Q14203|DCTN1_HUMAN	Dynactin subunit 1 OS=Homo sapiens GN=DCTN1 PE=1 SV=3	HUMAN	17	1.3057	0.42052	1.97353
208	35.29	35.29	43.14	40.99	37.9	sp|P46063|RECQ1_HUMAN	ATP-dependent DNA helicase Q1 OS=Homo sapiens GN=RECQL PE=1 SV=3	HUMAN	25	0.955763	0.872334	1.78855
209	35.28	35.28	41.96	33.16	31.25	sp|Q01813|PFKAP_HUMAN	ATP-dependent 6-phosphofructokinase, platelet type OS=Homo sapiens GN=PFKP PE=1 SV=2	HUMAN	17	2.18739	0.133556	2.87629
210	35.24	35.24	48.77	25.45	21.69	sp|Q15155|NOMO1_HUMAN	Nodal modulator 1 OS=Homo sapiens GN=NOMO1 PE=1 SV=5	HUMAN	18	1.09038	0.910922	5.0559
211	35.12	35.12	58.08	38.49	36.03	sp|P52272|HNRPM_HUMAN	Heterogeneous nuclear ribonucleoprotein M OS=Homo sapiens GN=HNRNPM PE=1 SV=3	HUMAN	43	1.00423	0.953818	1.16408
212	35.09	35.09	64.21	60.15	57.36	sp|Q9UQ80|PA2G4_HUMAN	Proliferation-associated protein 2G4 OS=Homo sapiens GN=PA2G4 PE=1 SV=3	HUMAN	28	2.5279	0.00983794	1.95198
213	35.06	35.57	34.56	23.01	18.01	sp|P52701|MSH6_HUMAN	DNA mismatch repair protein Msh6 OS=Homo sapiens GN=MSH6 PE=1 SV=2	HUMAN	17	2.87334	0.000609751	1.725
214	34.93	34.93	56.95	37.1	37.1	sp|P49748|ACADV_HUMAN	Very long-chain specific acyl-CoA dehydrogenase, mitochondrial OS=Homo sapiens GN=ACADVL PE=1 SV=1	HUMAN	21	0.828589	0.0855863	1.24303
215	34.89	34.89	41.38	23.23	21.78	sp|Q93009|UBP7_HUMAN	Ubiquitin carboxyl-terminal hydrolase 7 OS=Homo sapiens GN=USP7 PE=1 SV=2	HUMAN	20	0.876773	0.729797	2.18841
216	34.86	34.86	55.37	53.97	51.4	sp|Q13838|DX39B_HUMAN	Spliceosome RNA helicase DDX39B OS=Homo sapiens GN=DDX39B PE=1 SV=1	HUMAN	22	1.30285	0.735563	5.93008
217	34.85	35.01	34.86	25.5	23.59	sp|Q9NZ08|ERAP1_HUMAN	Endoplasmic reticulum aminopeptidase 1 OS=Homo sapiens GN=ERAP1 PE=1 SV=3	HUMAN	19	0.14502	0.000262792	2.45162
218	34.75	34.75	31.34	21.57	21.57	sp|O75694|NU155_HUMAN	Nuclear pore complex protein Nup155 OS=Homo sapiens GN=NUP155 PE=1 SV=1	HUMAN	22	1.24809	0.0119913	1.17973
219	34.63	34.63	48.56	27.12	21.45	sp|Q9UQE7|SMC3_HUMAN	Structural maintenance of chromosomes protein 3 OS=Homo sapiens GN=SMC3 PE=1 SV=2	HUMAN	21	0.785446	0.0264235	1.23413
220	34.59	34.59	71.88	63.84	63.84	sp|P30041|PRDX6_HUMAN	Peroxiredoxin-6 OS=Homo sapiens GN=PRDX6 PE=1 SV=3	HUMAN	36	1.7019	7.31e-08	1.11831
221	34.49	34.49	53.38	46.26	41.81	sp|P36871|PGM1_HUMAN	Phosphoglucomutase-1 OS=Homo sapiens GN=PGM1 PE=1 SV=3	HUMAN	18	1.3855	0.00121119	1.18889
222	34.44	34.44	71.29	68.14	66.25	sp|P63244|GBLP_HUMAN	Guanine nucleotide-binding protein subunit beta-2-like 1 OS=Homo sapiens GN=GNB2L1 PE=1 SV=3	HUMAN	34	1.50413	5.81e-06	1.13232
223	34.42	34.42	36.57	27.1	25.44	sp|Q8NE71|ABCF1_HUMAN	ATP-binding cassette sub-family F member 1 OS=Homo sapiens GN=ABCF1 PE=1 SV=2	HUMAN	21	2.22715	0.0112523	1.81193
224	34.31	34.31	46.22	36.89	32.57	sp|Q92499|DDX1_HUMAN	ATP-dependent RNA helicase DDX1 OS=Homo sapiens GN=DDX1 PE=1 SV=2	HUMAN	19	0.87144	0.74053	2.39603
225	34.27	34.27	50.37	34.52	31.7	sp|Q9UJS0|CMC2_HUMAN	Calcium-binding mitochondrial carrier protein Aralar2 OS=Homo sapiens GN=SLC25A13 PE=1 SV=2	HUMAN	21	3.01995	0.0556089	3.11815
226	34.26	34.26	31.06	23.15	19.36	sp|Q9NYU2|UGGG1_HUMAN	UDP-glucose:glycoprotein glucosyltransferase 1 OS=Homo sapiens GN=UGGT1 PE=1 SV=3	HUMAN	23	0.515958	0.0222523	1.74551
227	34.25	38.04	56.82	43.47	40.63	sp|Q12931|TRAP1_HUMAN	Heat shock protein 75 kDa, mitochondrial OS=Homo sapiens GN=TRAP1 PE=1 SV=3	HUMAN	27	3.02182	0.0630888	3.23131
228	34.13	34.13	47.94	39.68	34.44	sp|Q14258|TRI25_HUMAN	E3 ubiquitin/ISG15 ligase TRIM25 OS=Homo sapiens GN=TRIM25 PE=1 SV=2	HUMAN	23	1.16257	0.634136	1.93632
229	34.1	36.13	44.55	32.83	32.83	sp|P33992|MCM5_HUMAN	DNA replication licensing factor MCM5 OS=Homo sapiens GN=MCM5 PE=1 SV=5	HUMAN	19	2.43887	0.0662001	2.60477
230	34.05	34.05	51.98	43.69	42.18	sp|P40227|TCPZ_HUMAN	T-complex protein 1 subunit zeta OS=Homo sapiens GN=CCT6A PE=1 SV=3	HUMAN	28	2.20717	0.0135125	1.82753
231	34	34	45.54	36.81	36.81	sp|P04040|CATA_HUMAN	Catalase OS=Homo sapiens GN=CAT PE=1 SV=3	HUMAN	21	0.256167	0.00332293	2.29961
232	33.98	33.98	49.66	41.4	40.17	sp|P28331|NDUS1_HUMAN	NADH-ubiquinone oxidoreductase 75 kDa subunit, mitochondrial OS=Homo sapiens GN=NDUFS1 PE=1 SV=3	HUMAN	21	0.456936	0.0980984	2.58034
233	33.86	33.86	58.86	46.23	42.97	sp|P02675|FIBB_HUMAN	Fibrinogen beta chain OS=Homo sapiens GN=FGB PE=1 SV=2	HUMAN	33	0.0133898	9.48e-10	1.90901
234	33.85	33.85	39.3	29.81	23.85	sp|P05023|AT1A1_HUMAN	Sodium/potassium-transporting ATPase subunit alpha-1 OS=Homo sapiens GN=ATP1A1 PE=1 SV=1	HUMAN	21	0.998836	0.997375	2.06176
235	33.78	33.78	36.25	14.3	11.62	sp|P02549|SPTA1_HUMAN	Spectrin alpha chain, erythrocytic 1 OS=Homo sapiens GN=SPTA1 PE=1 SV=5	HUMAN	20	0.0934231	0.000852662	3.41613
236	33.78	33.78	46.52	43.29	41.6	sp|P30153|2AAA_HUMAN	Serine/threonine-protein phosphatase 2A 65 kDa regulatory subunit A alpha isoform OS=Homo sapiens GN=PPP2R1A PE=1 SV=4	HUMAN	21	1.20842	0.216458	1.39038
237	33.75	34.51	30.01	16.96	15.01	sp|Q8NF50|DOCK8_HUMAN	Dedicator of cytokinesis protein 8 OS=Homo sapiens GN=DOCK8 PE=1 SV=3	HUMAN	24	0.0494091	0.00383158	6.66404
238	33.74	33.74	26.67	12.68	10.55	sp|Q709C8|VP13C_HUMAN	Vacuolar protein sorting-associated protein 13C OS=Homo sapiens GN=VPS13C PE=1 SV=1	HUMAN	29	0.419397	0.0327723	2.20904
239	33.71	33.71	51.39	32.83	32.83	sp|P23921|RIR1_HUMAN	Ribonucleoside-diphosphate reductase large subunit OS=Homo sapiens GN=RRM1 PE=1 SV=1	HUMAN	27	6.60475	0.000268736	2.38824
240	33.65	33.65	35.24	24.62	24.62	sp|Q9Y4L1|HYOU1_HUMAN	Hypoxia up-regulated protein 1 OS=Homo sapiens GN=HYOU1 PE=1 SV=1	HUMAN	25	0.680044	0.30969	2.19869
241	33.64	33.64	45.22	31.34	30.06	sp|Q16666|IF16_HUMAN	Gamma-interferon-inducible protein 16 OS=Homo sapiens GN=IFI16 PE=1 SV=3	HUMAN	20	0.135926	0.000564434	2.62477
242	33.6	33.6	52.71	44.94	43.29	sp|P22234|PUR6_HUMAN	Multifunctional protein ADE2 OS=Homo sapiens GN=PAICS PE=1 SV=3	HUMAN	22	2.25045	0.182606	3.45809
243	33.57	33.58	53.76	43.19	43.19	sp|P06744|G6PI_HUMAN	Glucose-6-phosphate isomerase OS=Homo sapiens GN=GPI PE=1 SV=4	HUMAN	52	2.36511	0.0159415	1.96165
244	33.57	33.57	39.49	24.08	21.86	sp|O75533|SF3B1_HUMAN	Splicing factor 3B subunit 1 OS=Homo sapiens GN=SF3B1 PE=1 SV=3	HUMAN	26	0.963621	0.936503	2.63018
245	33.46	39.56	37.72	18.02	16.33	sp|P11277|SPTB1_HUMAN	Spectrin beta chain, erythrocytic OS=Homo sapiens GN=SPTB PE=1 SV=5	HUMAN	25	0.0529715	1.49e-05	2.90638
246	33.44	33.44	24.56	10.97	7.355	sp|Q63HN8|RN213_HUMAN	E3 ubiquitin-protein ligase RNF213 OS=Homo sapiens GN=RNF213 PE=1 SV=3	HUMAN	26	0.395017	0.0243391	2.22641
247	33.4	41.08	77.85	57.24	52.85	sp|P19012|K1C15_HUMAN	Keratin, type I cytoskeletal 15 OS=Homo sapiens GN=KRT15 PE=1 SV=3	HUMAN	29	0.120013	0.0284848	6.30104
248	33.19	33.19	43.52	23.76	23.76	sp|Q00839|HNRPU_HUMAN	Heterogeneous nuclear ribonucleoprotein U OS=Homo sapiens GN=HNRNPU PE=1 SV=6	HUMAN	33	1.18292	0.216819	1.32604
249	33.16	33.16	46.77	39.38	36.31	sp|Q9H4A4|AMPB_HUMAN	Aminopeptidase B OS=Homo sapiens GN=RNPEP PE=1 SV=2	HUMAN	20	1.22209	0.606268	2.23863
250	33.04	33.04	45.79	29.39	22.43	sp|P33176|KINH_HUMAN	Kinesin-1 heavy chain OS=Homo sapiens GN=KIF5B PE=1 SV=1	HUMAN	20	1.65128	0.388028	3.30213
251	33	33	43.27	31.29	28.02	sp|P22102|PUR2_HUMAN	Trifunctional purine biosynthetic protein adenosine-3 OS=Homo sapiens GN=GART PE=1 SV=1	HUMAN	21	2.90099	0.145105	4.4109
252	32.91	40.56	56.45	41.67	41.67	sp|P09651|ROA1_HUMAN	Heterogeneous nuclear ribonucleoprotein A1 OS=Homo sapiens GN=HNRNPA1 PE=1 SV=5	HUMAN	47	1.80424	3.11e-05	1.20192
253	32.85	36.22	50	29.17	29	sp|Q03252|LMNB2_HUMAN	Lamin-B2 OS=Homo sapiens GN=LMNB2 PE=1 SV=3	HUMAN	20	0.321641	0.017238	2.47692
254	32.78	32.78	37.34	19.61	18.52	sp|Q14152|EIF3A_HUMAN	Eukaryotic translation initiation factor 3 subunit A OS=Homo sapiens GN=EIF3A PE=1 SV=1	HUMAN	25	1.40057	0.339709	2.05431
255	32.76	32.76	21.83	17.7	14.94	sp|Q8TEM1|PO210_HUMAN	Nuclear pore membrane glycoprotein 210 OS=Homo sapiens GN=NUP210 PE=1 SV=3	HUMAN	22	0.767645	0.567642	2.60455
256	32.7	34.69	38.61	23.2	20.52	sp|Q14683|SMC1A_HUMAN	Structural maintenance of chromosomes protein 1A OS=Homo sapiens GN=SMC1A PE=1 SV=2	HUMAN	20	0.706643	0.475818	2.72299
257	32.7	32.7	46.02	37.31	34.47	sp|P54577|SYYC_HUMAN	Tyrosine--tRNA ligase, cytoplasmic OS=Homo sapiens GN=YARS PE=1 SV=4	HUMAN	19	1.99282	0.000121283	1.33667
258	32.67	32.67	63.18	43.79	43.79	sp|Q02790|FKBP4_HUMAN	Peptidyl-prolyl cis-trans isomerase FKBP4 OS=Homo sapiens GN=FKBP4 PE=1 SV=3	HUMAN	19	4.55516	0.00158836	2.31691
259	32.66	32.81	63.47	59.88	56.89	sp|P07195|LDHB_HUMAN	L-lactate dehydrogenase B chain OS=Homo sapiens GN=LDHB PE=1 SV=2	HUMAN	30	2.53579	1.92e-06	1.28118
260	32.5	32.5	35.86	20.89	19.78	sp|Q12769|NU160_HUMAN	Nuclear pore complex protein Nup160 OS=Homo sapiens GN=NUP160 PE=1 SV=3	HUMAN	23	1.2283	0.668344	2.70528
261	32.46	32.46	41.1	29.99	27.58	sp|Q1KMD3|HNRL2_HUMAN	Heterogeneous nuclear ribonucleoprotein U-like protein 2 OS=Homo sapiens GN=HNRNPUL2 PE=1 SV=1	HUMAN	23	0.645299	0.000676444	1.24975
262	32.43	42.62	58.57	42.86	38.1	sp|P13797|PLST_HUMAN	Plastin-3 OS=Homo sapiens GN=PLS3 PE=1 SV=4	HUMAN	35	3.303	7.44e-05	1.55658
263	32.37	32.37	32.62	20.27	18.63	sp|Q15021|CND1_HUMAN	Condensin complex subunit 1 OS=Homo sapiens GN=NCAPD2 PE=1 SV=3	HUMAN	17	4.01623	0.00806194	2.65916
264	32.22	32.22	47.4	39.03	33.67	sp|Q15046|SYK_HUMAN	Lysine--tRNA ligase OS=Homo sapiens GN=KARS PE=1 SV=3	HUMAN	20	1.79814	0.326184	3.42757
265	32.17	32.17	51.8	42.91	40.26	sp|Q9Y2X3|NOP58_HUMAN	Nucleolar protein 58 OS=Homo sapiens GN=NOP58 PE=1 SV=1	HUMAN	20	0.781739	0.0948918	1.34295
266	32.12	32.12	54.03	43.71	43.71	sp|O43175|SERA_HUMAN	D-3-phosphoglycerate dehydrogenase OS=Homo sapiens GN=PHGDH PE=1 SV=4	HUMAN	21	3.64959	2.48e-05	1.50839
267	32.03	32.03	43.77	32.5	29.1	sp|P40939|ECHA_HUMAN	Trifunctional enzyme subunit alpha, mitochondrial OS=Homo sapiens GN=HADHA PE=1 SV=2	HUMAN	24	0.500307	0.188918	2.94143
268	31.98	32.03	31.19	25.16	25.16	sp|O43143|DHX15_HUMAN	Putative pre-mRNA-splicing factor ATP-dependent RNA helicase DHX15 OS=Homo sapiens GN=DHX15 PE=1 SV=2	HUMAN	18	1.15048	0.719521	2.26213
269	31.94	31.94	48.39	37.63	36.09	sp|P08123|CO1A2_HUMAN	Collagen alpha-2(I) chain OS=Homo sapiens GN=COL1A2 PE=1 SV=7	HUMAN	33	0.0974433	0.0550734	13.0115
270	31.75	31.75	43.08	26.2	25.12	sp|P12110|CO6A2_HUMAN	Collagen alpha-2(VI) chain OS=Homo sapiens GN=COL6A2 PE=1 SV=4	HUMAN	34	0.0111531	2.98e-10	1.59767
271	31.73	38.84	43.6	35.07	34.28	sp|O43390|HNRPR_HUMAN	Heterogeneous nuclear ribonucleoprotein R OS=Homo sapiens GN=HNRNPR PE=1 SV=1	HUMAN	27	0.814854	0.172221	1.35816
272	31.67	31.67	57.89	47.98	45.95	sp|O60701|UGDH_HUMAN	UDP-glucose 6-dehydrogenase OS=Homo sapiens GN=UGDH PE=1 SV=1	HUMAN	23	2.79562	0.127089	3.89424
273	31.66	31.66	36.06	28.34	26.73	sp|Q8WUM4|PDC6I_HUMAN	Programmed cell death 6-interacting protein OS=Homo sapiens GN=PDCD6IP PE=1 SV=1	HUMAN	20	1.07407	0.889986	2.93831
274	31.6	31.6	50.13	43.96	40.87	sp|Q15008|PSMD6_HUMAN	26S proteasome non-ATPase regulatory subunit 6 OS=Homo sapiens GN=PSMD6 PE=1 SV=1	HUMAN	23	1.28832	0.684883	3.68645
275	31.51	31.51	34.66	21.63	18.26	sp|Q9Y2A7|NCKP1_HUMAN	Nck-associated protein 1 OS=Homo sapiens GN=NCKAP1 PE=1 SV=1	HUMAN	16	1.1955	0.626301	2.15827
276	31.42	37.51	55.59	38.04	35.56	sp|P04264|K2C1_HUMAN	Keratin, type II cytoskeletal 1 OS=Homo sapiens GN=KRT1 PE=1 SV=6	HUMAN	28	0.0314961	3.31e-06	2.30487
277	31.17	31.17	48.47	38.31	35.82	sp|Q16222|UAP1_HUMAN	UDP-N-acetylhexosamine pyrophosphorylase OS=Homo sapiens GN=UAP1 PE=1 SV=3	HUMAN	18	4.00529	0.00274846	2.18912
278	30.92	30.92	45.98	45.98	43.77	sp|Q99873|ANM1_HUMAN	Protein arginine N-methyltransferase 1 OS=Homo sapiens GN=PRMT1 PE=1 SV=2	HUMAN	15	1.93669	0.000906555	1.39002
279	30.91	30.91	40.61	24.41	21.64	sp|Q9NSE4|SYIM_HUMAN	Isoleucine--tRNA ligase, mitochondrial OS=Homo sapiens GN=IARS2 PE=1 SV=2	HUMAN	19	0.729347	0.0189267	1.28877
280	30.84	30.84	43.2	25.34	24.92	sp|Q15020|SART3_HUMAN	Squamous cell carcinoma antigen recognized by T-cells 3 OS=Homo sapiens GN=SART3 PE=1 SV=1	HUMAN	17	0.675398	0.398805	2.64233
281	30.79	30.79	47.22	35.14	33.61	sp|O95573|ACSL3_HUMAN	Long-chain-fatty-acid--CoA ligase 3 OS=Homo sapiens GN=ACSL3 PE=1 SV=3	HUMAN	20	1.27417	0.804592	8.37107
282	30.78	30.78	38.55	22.56	22.45	sp|Q99613|EIF3C_HUMAN	Eukaryotic translation initiation factor 3 subunit C OS=Homo sapiens GN=EIF3C PE=1 SV=1	HUMAN	20	1.60966	0.284429	2.51164
283	30.61	30.61	66.86	61.54	61.54	sp|P40926|MDHM_HUMAN	Malate dehydrogenase, mitochondrial OS=Homo sapiens GN=MDH2 PE=1 SV=3	HUMAN	26	0.933192	0.137213	1.09888
284	30.6	30.6	42.89	36.52	36.52	sp|P23381|SYWC_HUMAN	Tryptophan--tRNA ligase, cytoplasmic OS=Homo sapiens GN=WARS PE=1 SV=2	HUMAN	23	0.753632	0.508832	2.44704
285	30.57	30.57	67.96	65.05	65.05	sp|P62805|H4_HUMAN	Histone H4 OS=Homo sapiens GN=HIST1H4A PE=1 SV=2	HUMAN	74	0.212464	1.52e-07	1.23528
286	30.47	30.47	64.69	53.85	53.85	sp|P60174|TPIS_HUMAN	Triosephosphate isomerase OS=Homo sapiens GN=TPI1 PE=1 SV=3	HUMAN	40	1.13005	0.776711	2.48919
287	30.42	30.42	52.68	52.01	52.01	sp|P05141|ADT2_HUMAN	ADP/ATP translocase 2 OS=Homo sapiens GN=SLC25A5 PE=1 SV=7	HUMAN	26	1.33214	0.0141943	1.21115
288	30.4	30.4	35.01	21.48	17.77	sp|Q9UM54|MYO6_HUMAN	Unconventional myosin-VI OS=Homo sapiens GN=MYO6 PE=1 SV=4	HUMAN	17	0.693864	0.4826	2.92786
289	30.37	30.37	53.67	47.46	45.01	sp|P26599|PTBP1_HUMAN	Polypyrimidine tract-binding protein 1 OS=Homo sapiens GN=PTBP1 PE=1 SV=1	HUMAN	34	1.15763	0.0523667	1.16002
290	30.37	30.37	61.73	60.91	60.91	sp|P23396|RS3_HUMAN	40S ribosomal protein S3 OS=Homo sapiens GN=RPS3 PE=1 SV=2	HUMAN	22	1.28768	0.543729	2.4307
291	30.35	30.35	41.04	28.59	25.74	sp|P49756|RBM25_HUMAN	RNA-binding protein 25 OS=Homo sapiens GN=RBM25 PE=1 SV=3	HUMAN	20	1.14101	0.860166	4.84004
292	30.27	30.27	37.73	26.13	22.41	sp|Q92900|RENT1_HUMAN	Regulator of nonsense transcripts 1 OS=Homo sapiens GN=UPF1 PE=1 SV=2	HUMAN	18	1.58038	0.224399	2.14735
293	30.27	30.27	31.14	21.1	16.76	sp|P01023|A2MG_HUMAN	Alpha-2-macroglobulin OS=Homo sapiens GN=A2M PE=1 SV=3	HUMAN	17	0.0266694	0.00139979	7.21776
294	30.23	30.23	68.87	56.6	54.72	sp|P27695|APEX1_HUMAN	DNA-(apurinic or apyrimidinic site) lyase OS=Homo sapiens GN=APEX1 PE=1 SV=2	HUMAN	23	0.488517	0.0607181	2.12415
295	30.06	30.06	33.57	25.41	24.24	sp|P45974|UBP5_HUMAN	Ubiquitin carboxyl-terminal hydrolase 5 OS=Homo sapiens GN=USP5 PE=1 SV=2	HUMAN	20	1.6175	0.240932	2.32869
296	29.97	30.43	47.01	32.42	29.68	sp|Q99459|CDC5L_HUMAN	Cell division cycle 5-like protein OS=Homo sapiens GN=CDC5L PE=1 SV=2	HUMAN	18	1.28726	0.602814	2.76602
297	29.95	29.95	36.97	24.78	22.53	sp|P14543|NID1_HUMAN	Nidogen-1 OS=Homo sapiens GN=NID1 PE=1 SV=3	HUMAN	20	0.143715	0.0246572	5.18807
298	29.94	29.94	40.53	29.63	24.45	sp|Q13200|PSMD2_HUMAN	26S proteasome non-ATPase regulatory subunit 2 OS=Homo sapiens GN=PSMD2 PE=1 SV=3	HUMAN	18	2.04447	0.0939319	2.34279
299	29.9	29.9	30.96	20.51	20.51	sp|O60271|JIP4_HUMAN	C-Jun-amino-terminal kinase-interacting protein 4 OS=Homo sapiens GN=SPAG9 PE=1 SV=4	HUMAN	18	2.39564	0.236071	4.54352
300	29.87	29.87	23.5	14.04	10.56	sp|P04275|VWF_HUMAN	von Willebrand factor OS=Homo sapiens GN=VWF PE=1 SV=4	HUMAN	22	0.14054	0.00358171	3.40775
301	29.85	29.85	48.33	44.98	44.98	sp|P61158|ARP3_HUMAN	Actin-related protein 3 OS=Homo sapiens GN=ACTR3 PE=1 SV=3	HUMAN	18	0.390541	0.0370347	2.39698
302	29.81	30.79	39.49	27.9	25.44	sp|B0I1T2|MYO1G_HUMAN	Unconventional myosin-Ig OS=Homo sapiens GN=MYO1G PE=1 SV=2	HUMAN	20	0.0203474	2.29e-07	2.0234
303	29.8	29.8	63.47	31.62	29.98	sp|P36578|RL4_HUMAN	60S ribosomal protein L4 OS=Homo sapiens GN=RPL4 PE=1 SV=5	HUMAN	27	1.49635	0.21622	1.94933
304	29.77	30.65	38.88	20.06	19.2	sp|O60264|SMCA5_HUMAN	SWI/SNF-related matrix-associated actin-dependent regulator of chromatin subfamily A member 5 OS=Homo sapiens GN=SMARCA5 PE=1 SV=1	HUMAN	18	0.881666	0.737201	2.20159
305	29.76	29.76	31.89	22.87	20.08	sp|O60841|IF2P_HUMAN	Eukaryotic translation initiation factor 5B OS=Homo sapiens GN=EIF5B PE=1 SV=4	HUMAN	16	2.84089	0.185838	5.0961
306	29.72	29.72	33.4	14.02	12.07	sp|Q92614|MY18A_HUMAN	Unconventional myosin-XVIIIa OS=Homo sapiens GN=MYO18A PE=1 SV=3	HUMAN	21	0.423685	0.0642426	2.49726
307	29.66	29.66	54.01	39.57	39.57	sp|P08243|ASNS_HUMAN	Asparagine synthetase [glutamine-hydrolyzing] OS=Homo sapiens GN=ASNS PE=1 SV=4	HUMAN	23	4.70814	0.000279978	1.94882
308	29.55	29.55	39.86	36.29	32.37	sp|P46060|RAGP1_HUMAN	Ran GTPase-activating protein 1 OS=Homo sapiens GN=RANGAP1 PE=1 SV=1	HUMAN	19	1.54067	0.526535	4.2373
309	29.35	29.35	56.29	44.59	42.16	sp|P02679|FIBG_HUMAN	Fibrinogen gamma chain OS=Homo sapiens GN=FGG PE=1 SV=3	HUMAN	28	0.0207456	1.39e-08	2.04327
310	29.32	30.24	41.04	27.57	20.25	sp|Q9UNX4|WDR3_HUMAN	WD repeat-containing protein 3 OS=Homo sapiens GN=WDR3 PE=1 SV=1	HUMAN	14	1.67585	0.00133315	1.31551
311	29.27	29.27	31.84	31.13	31.13	sp|Q9UHX1|PUF60_HUMAN	Poly(U)-binding-splicing factor PUF60 OS=Homo sapiens GN=PUF60 PE=1 SV=1	HUMAN	15	1.77703	0.00108637	1.34089
312	29.25	29.25	66.04	53.16	53.16	sp|P24752|THIL_HUMAN	Acetyl-CoA acetyltransferase, mitochondrial OS=Homo sapiens GN=ACAT1 PE=1 SV=1	HUMAN	26	0.70706	0.584498	3.83488
313	29.22	29.22	21.71	12.02	10.23	sp|Q93008|USP9X_HUMAN	Probable ubiquitin carboxyl-terminal hydrolase FAF-X OS=Homo sapiens GN=USP9X PE=1 SV=3	HUMAN	20	1.1697	0.716224	2.45494
314	29.1	29.1	28.64	23.24	23.24	sp|Q96QK1|VPS35_HUMAN	Vacuolar protein sorting-associated protein 35 OS=Homo sapiens GN=VPS35 PE=1 SV=2	HUMAN	24	1.1387	0.222242	1.24464
315	29.05	29.05	43.37	19.13	14.48	sp|Q92878|RAD50_HUMAN	DNA repair protein RAD50 OS=Homo sapiens GN=RAD50 PE=1 SV=1	HUMAN	15	0.948061	0.898555	2.3672
316	29.04	29.04	38.1	24.84	22.96	sp|Q9Y2L1|RRP44_HUMAN	Exosome complex exonuclease RRP44 OS=Homo sapiens GN=DIS3 PE=1 SV=2	HUMAN	16	1.85591	0.245928	3.01781
317	28.97	28.97	58.43	44.19	35.77	sp|Q9H4M9|EHD1_HUMAN	EH domain-containing protein 1 OS=Homo sapiens GN=EHD1 PE=1 SV=2	HUMAN	18	0.577183	0.414628	4.12555
318	28.97	28.97	32.83	22.58	20.18	sp|P29144|TPP2_HUMAN	Tripeptidyl-peptidase 2 OS=Homo sapiens GN=TPP2 PE=1 SV=4	HUMAN	17	1.01543	0.975183	2.80543
319	28.95	28.95	42.23	23.37	20.95	sp|P78344|IF4G2_HUMAN	Eukaryotic translation initiation factor 4 gamma 2 OS=Homo sapiens GN=EIF4G2 PE=1 SV=1	HUMAN	15	2.98103	0.161127	4.87186
320	28.91	28.91	30.35	24.48	20.2	sp|O43491|E41L2_HUMAN	Band 4.1-like protein 2 OS=Homo sapiens GN=EPB41L2 PE=1 SV=1	HUMAN	15	0.798826	0.804686	7.03923
321	28.89	32.96	51.96	39.73	38.67	sp|O00571|DDX3X_HUMAN	ATP-dependent RNA helicase DDX3X OS=Homo sapiens GN=DDX3X PE=1 SV=3	HUMAN	27	2.45212	3.49e-05	1.37031
322	28.89	28.89	46.27	31.92	31.04	sp|Q15582|BGH3_HUMAN	Transforming growth factor-beta-induced protein ig-h3 OS=Homo sapiens GN=TGFBI PE=1 SV=1	HUMAN	21	0.0345681	3.11e-06	2.45899
323	28.87	28.87	53.06	47.96	47.96	sp|P06748|NPM_HUMAN	Nucleophosmin OS=Homo sapiens GN=NPM1 PE=1 SV=2	HUMAN	31	2.23125	0.423206	12.1829
324	28.84	28.84	22.4	14.25	13.87	sp|P52948|NUP98_HUMAN	Nuclear pore complex protein Nup98-Nup96 OS=Homo sapiens GN=NUP98 PE=1 SV=4	HUMAN	18	1.05067	0.937704	3.8187
325	28.81	28.81	63.56	49.73	49.73	sp|P35237|SPB6_HUMAN	Serpin B6 OS=Homo sapiens GN=SERPINB6 PE=1 SV=3	HUMAN	23	1.37861	0.0697513	1.42106
326	28.8	28.8	43.84	22.7	18.82	sp|Q7L014|DDX46_HUMAN	Probable ATP-dependent RNA helicase DDX46 OS=Homo sapiens GN=DDX46 PE=1 SV=2	HUMAN	16	1.67277	0.00135953	1.31922
327	28.79	34.16	53.04	45.5	42.34	sp|P38919|IF4A3_HUMAN	Eukaryotic initiation factor 4A-III OS=Homo sapiens GN=EIF4A3 PE=1 SV=4	HUMAN	23	1.25453	0.0228664	1.20856
328	28.78	28.78	38.2	32.86	26.6	sp|Q08J23|NSUN2_HUMAN	tRNA (cytosine(34)-C(5))-methyltransferase OS=Homo sapiens GN=NSUN2 PE=1 SV=2	HUMAN	17	2.21571	6.16e-05	1.34477
329	28.73	28.73	50.68	29.76	29.76	sp|O00429|DNM1L_HUMAN	Dynamin-1-like protein OS=Homo sapiens GN=DNM1L PE=1 SV=2	HUMAN	19	2.33414	0.0182633	1.97115
330	28.69	28.69	26.86	9.962	7.544	sp|P46939|UTRO_HUMAN	Utrophin OS=Homo sapiens GN=UTRN PE=1 SV=2	HUMAN	17	0.482609	0.136975	2.68172
331	28.68	28.68	40.51	40.51	38.72	sp|P29508|SPB3_HUMAN	Serpin B3 OS=Homo sapiens GN=SERPINB3 PE=1 SV=2	HUMAN	16	0.140994	0.13369	14.9829
332	28.61	28.61	32.86	13.93	11.45	sp|Q14789|GOGB1_HUMAN	Golgin subfamily B member 1 OS=Homo sapiens GN=GOLGB1 PE=1 SV=2	HUMAN	26	0.799298	0.532318	2.07724
333	28.56	28.56	53.88	44.9	43.69	sp|P07339|CATD_HUMAN	Cathepsin D OS=Homo sapiens GN=CTSD PE=1 SV=1	HUMAN	22	0.337502	0.0202494	2.42885
334	28.39	28.39	54.45	44.7	41.53	sp|Q13228|SBP1_HUMAN	Selenium-binding protein 1 OS=Homo sapiens GN=SELENBP1 PE=1 SV=2	HUMAN	18	0.14255	0.0176897	4.75079
335	28.35	28.35	51.88	34.37	34.37	sp|P09960|LKHA4_HUMAN	Leukotriene A-4 hydrolase OS=Homo sapiens GN=LTA4H PE=1 SV=2	HUMAN	25	0.694096	0.546071	3.52478
336	28.29	28.29	31.96	26.15	26.15	sp|Q13435|SF3B2_HUMAN	Splicing factor 3B subunit 2 OS=Homo sapiens GN=SF3B2 PE=1 SV=2	HUMAN	18	1.31303	0.720365	4.94924
337	28.2	28.2	50.45	40.06	34.04	sp|P31040|SDHA_HUMAN	Succinate dehydrogenase [ubiquinone] flavoprotein subunit, mitochondrial OS=Homo sapiens GN=SDHA PE=1 SV=2	HUMAN	18	0.703067	0.0210943	1.3384
338	28.18	28.18	65.14	52.29	46.48	sp|P62140|PP1B_HUMAN	Serine/threonine-protein phosphatase PP1-beta catalytic subunit OS=Homo sapiens GN=PPP1CB PE=1 SV=3	HUMAN	26	1.02436	0.884421	5.28935
339	28.15	28.15	45	41.67	41.67	sp|P31930|QCR1_HUMAN	Cytochrome b-c1 complex subunit 1, mitochondrial OS=Homo sapiens GN=UQCRC1 PE=1 SV=3	HUMAN	18	0.68868	1.11e-05	1.10871
340	28.1	28.1	66.45	53.07	45.18	sp|Q9Y265|RUVB1_HUMAN	RuvB-like 1 OS=Homo sapiens GN=RUVBL1 PE=1 SV=1	HUMAN	24	1.70843	0.000249164	1.24865
341	28.05	28.05	31.33	19.9	19.21	sp|Q9BPX3|CND3_HUMAN	Condensin complex subunit 3 OS=Homo sapiens GN=NCAPG PE=1 SV=1	HUMAN	15	3.40201	0.0637462	3.68618
342	28	28	60.66	40.05	40.05	sp|O00231|PSD11_HUMAN	26S proteasome non-ATPase regulatory subunit 11 OS=Homo sapiens GN=PSMD11 PE=1 SV=3	HUMAN	19	1.98183	0.0883586	2.23359
343	27.99	27.99	27.29	14.23	12.22	sp|Q9H583|HEAT1_HUMAN	HEAT repeat-containing protein 1 OS=Homo sapiens GN=HEATR1 PE=1 SV=3	HUMAN	19	2.05892	0.303227	4.16026
344	27.99	27.99	36.34	22.72	21.9	sp|O95782|AP2A1_HUMAN	AP-2 complex subunit alpha-1 OS=Homo sapiens GN=AP2A1 PE=1 SV=3	HUMAN	18	0.64862	0.579147	6.09388
345	27.99	27.99	35.63	29.15	28.87	sp|P48147|PPCE_HUMAN	Prolyl endopeptidase OS=Homo sapiens GN=PREP PE=1 SV=2	HUMAN	16	1.29699	0.619358	3.01549
346	27.98	27.98	44.84	34.38	34.38	sp|O94925|GLSK_HUMAN	Glutaminase kidney isoform, mitochondrial OS=Homo sapiens GN=GLS PE=1 SV=1	HUMAN	21	1.25717	0.187093	1.4334
347	27.94	30.02	48.12	47.19	40	sp|P08758|ANXA5_HUMAN	Annexin A5 OS=Homo sapiens GN=ANXA5 PE=1 SV=2	HUMAN	26	0.80732	0.465808	1.85733
348	27.88	27.88	83.87	44.76	44.76	sp|P67936|TPM4_HUMAN	Tropomyosin alpha-4 chain OS=Homo sapiens GN=TPM4 PE=1 SV=3	HUMAN	19	0.488152	0.00437558	1.33952
349	27.86	27.86	29.51	19.47	17.18	sp|Q9P2J5|SYLC_HUMAN	Leucine--tRNA ligase, cytoplasmic OS=Homo sapiens GN=LARS PE=1 SV=2	HUMAN	16	1.88109	0.0875697	2.09154
350	27.85	27.85	30.05	23.94	21.97	sp|P00450|CERU_HUMAN	Ceruloplasmin OS=Homo sapiens GN=CP PE=1 SV=1	HUMAN	16	0.0570587	9.07e-05	2.95632
351	27.8	27.8	60.63	36.21	36.21	sp|Q07065|CKAP4_HUMAN	Cytoskeleton-associated protein 4 OS=Homo sapiens GN=CKAP4 PE=1 SV=2	HUMAN	18	0.759495	0.0528554	1.32167
352	27.78	27.78	50	35.62	35.62	sp|P48735|IDHP_HUMAN	Isocitrate dehydrogenase [NADP], mitochondrial OS=Homo sapiens GN=IDH2 PE=1 SV=2	HUMAN	22	0.0607053	6.92e-05	2.87452
353	27.76	27.76	38.76	25.99	24.97	sp|Q01780|EXOSX_HUMAN	Exosome component 10 OS=Homo sapiens GN=EXOSC10 PE=1 SV=2	HUMAN	15	1.99825	0.288483	3.95858
354	27.74	27.74	84.45	72.79	68.55	sp|P21796|VDAC1_HUMAN	Voltage-dependent anion-selective channel protein 1 OS=Homo sapiens GN=VDAC1 PE=1 SV=2	HUMAN	27	1.30012	0.29488	1.68561
355	27.74	27.74	52.33	39.45	39.45	sp|P10316|1A69_HUMAN	HLA class I histocompatibility antigen, A-69 alpha chain OS=Homo sapiens GN=HLA-A PE=1 SV=2	HUMAN	19	0.0400418	0.241878	12329850
356	27.74	27.74	47.68	40.4	40.4	sp|P22695|QCR2_HUMAN	Cytochrome b-c1 complex subunit 2, mitochondrial OS=Homo sapiens GN=UQCRC2 PE=1 SV=3	HUMAN	22	0.63983	6.85e-06	1.12407
357	27.57	27.6	58.37	50	44.09	sp|P62195|PRS8_HUMAN	26S protease regulatory subunit 8 OS=Homo sapiens GN=PSMC5 PE=1 SV=1	HUMAN	23	1.66618	0.380067	3.45092
358	27.51	27.51	38.26	34.83	31.66	sp|Q9NX58|LYAR_HUMAN	Cell growth-regulating nucleolar protein OS=Homo sapiens GN=LYAR PE=1 SV=2	HUMAN	16	3.36385	0.0435321	3.22261
359	27.49	27.49	40.08	35.65	31.43	sp|P55084|ECHB_HUMAN	Trifunctional enzyme subunit beta, mitochondrial OS=Homo sapiens GN=HADHB PE=1 SV=3	HUMAN	15	0.726715	0.596045	3.55685
360	27.47	27.47	33.35	12.44	9.897	sp|O75165|DJC13_HUMAN	DnaJ homolog subfamily C member 13 OS=Homo sapiens GN=DNAJC13 PE=1 SV=5	HUMAN	19	0.930915	0.874561	2.56638
361	27.45	27.45	54.39	43.32	43.32	sp|Q13177|PAK2_HUMAN	Serine/threonine-protein kinase PAK 2 OS=Homo sapiens GN=PAK2 PE=1 SV=3	HUMAN	16	1.60842	0.356559	2.99069
362	27.4	27.4	65.46	46.59	45.78	sp|Q06323|PSME1_HUMAN	Proteasome activator complex subunit 1 OS=Homo sapiens GN=PSME1 PE=1 SV=1	HUMAN	19	0.227333	3.43e-07	1.40271
363	27.3	27.38	36.45	24.42	20.91	sp|Q9BUJ2|HNRL1_HUMAN	Heterogeneous nuclear ribonucleoprotein U-like protein 1 OS=Homo sapiens GN=HNRNPUL1 PE=1 SV=2	HUMAN	15	1.14327	0.812264	3.25545
364	27.27	27.27	27.51	19.93	19.56	sp|P53992|SC24C_HUMAN	Protein transport protein Sec24C OS=Homo sapiens GN=SEC24C PE=1 SV=3	HUMAN	17	1.19479	0.662394	2.37816
365	27.18	27.18	32.32	26.34	23.11	sp|Q13423|NNTM_HUMAN	NAD(P) transhydrogenase, mitochondrial OS=Homo sapiens GN=NNT PE=1 SV=3	HUMAN	16	0.31552	0.109523	4.23383
366	27.18	27.18	41.26	34.74	34.74	sp|Q96KP4|CNDP2_HUMAN	Cytosolic non-specific dipeptidase OS=Homo sapiens GN=CNDP2 PE=1 SV=2	HUMAN	25	0.303941	4.1e-07	1.30053
367	27.17	27.17	55.8	45.01	43.18	sp|P43490|NAMPT_HUMAN	Nicotinamide phosphoribosyltransferase OS=Homo sapiens GN=NAMPT PE=1 SV=1	HUMAN	20	1.36325	9.86e-05	1.12568
368	27.15	36.98	45.77	34.66	34.66	sp|P51991|ROA3_HUMAN	Heterogeneous nuclear ribonucleoprotein A3 OS=Homo sapiens GN=HNRNPA3 PE=1 SV=2	HUMAN	28	0.734449	0.308196	1.88129
369	27.15	27.15	36.21	24.27	18.89	sp|P16885|PLCG2_HUMAN	1-phosphatidylinositol 4,5-bisphosphate phosphodiesterase gamma-2 OS=Homo sapiens GN=PLCG2 PE=1 SV=4	HUMAN	16	0.0402976	1.38e-05	3.02167
370	27.14	27.14	29.67	11.91	10	sp|Q92608|DOCK2_HUMAN	Dedicator of cytokinesis protein 2 OS=Homo sapiens GN=DOCK2 PE=1 SV=2	HUMAN	16	0.175023	0.0083951	3.42
371	27.13	27.89	60.15	52.22	46.81	sp|P05091|ALDH2_HUMAN	Aldehyde dehydrogenase, mitochondrial OS=Homo sapiens GN=ALDH2 PE=1 SV=2	HUMAN	22	0.202404	0.000412135	2.0824
372	27.1	27.1	63.94	50	50	sp|P01857|IGHG1_HUMAN	Ig gamma-1 chain C region OS=Homo sapiens GN=IGHG1 PE=1 SV=1	HUMAN	41	0.0147077	0.00687731	7.48988
373	27.1	27.1	61.43	55.14	53.43	sp|Q9Y3F4|STRAP_HUMAN	Serine-threonine kinase receptor-associated protein OS=Homo sapiens GN=STRAP PE=1 SV=1	HUMAN	18	3.14792	0.188159	5.91716
374	27.07	27.07	61.11	35.65	35.65	sp|Q96I99|SUCB2_HUMAN	Succinyl-CoA ligase [GDP-forming] subunit beta, mitochondrial OS=Homo sapiens GN=SUCLG2 PE=1 SV=2	HUMAN	15	0.362508	0.0177005	2.23647
375	27.01	29.08	37.11	24.21	20.63	sp|P02787|TRFE_HUMAN	Serotransferrin OS=Homo sapiens GN=TF PE=1 SV=3	HUMAN	16	0.0914252	0.00406348	4.29139
376	27.01	27.01	56.27	53.9	53.9	sp|P08865|RSSA_HUMAN	40S ribosomal protein SA OS=Homo sapiens GN=RPSA PE=1 SV=4	HUMAN	29	1.39876	0.000392059	1.14198
377	27	27	55.25	30.94	29.1	sp|P31948|STIP1_HUMAN	Stress-induced-phosphoprotein 1 OS=Homo sapiens GN=STIP1 PE=1 SV=1	HUMAN	16	1.82745	0.0129382	1.5722
378	26.98	28.27	40.42	26.13	19.05	sp|Q8N1F7|NUP93_HUMAN	Nuclear pore complex protein Nup93 OS=Homo sapiens GN=NUP93 PE=1 SV=2	HUMAN	17	1.20735	0.72208	3.08792
379	26.86	26.86	50.76	44.51	40.34	sp|P14314|GLU2B_HUMAN	Glucosidase 2 subunit beta OS=Homo sapiens GN=PRKCSH PE=1 SV=2	HUMAN	15	0.816042	0.214062	1.40397
380	26.82	26.82	33.51	25.27	22.91	sp|P43246|MSH2_HUMAN	DNA mismatch repair protein Msh2 OS=Homo sapiens GN=MSH2 PE=1 SV=1	HUMAN	16	2.05308	0.135791	2.65664
381	26.8	39.29	48.53	40.88	39.09	sp|P17844|DDX5_HUMAN	Probable ATP-dependent RNA helicase DDX5 OS=Homo sapiens GN=DDX5 PE=1 SV=1	HUMAN	31	1.3815	0.423506	2.32733
382	26.75	26.75	54.89	43.31	38.32	sp|P14868|SYDC_HUMAN	Aspartate--tRNA ligase, cytoplasmic OS=Homo sapiens GN=DARS PE=1 SV=2	HUMAN	16	1.97555	0.0419071	1.91983
383	26.74	26.74	52.68	46.76	45.07	sp|P04899|GNAI2_HUMAN	Guanine nucleotide-binding protein G(i) subunit alpha-2 OS=Homo sapiens GN=GNAI2 PE=1 SV=3	HUMAN	18	0.258339	8.37e-05	1.53326
384	26.69	26.69	54.31	45.94	43.65	sp|P61160|ARP2_HUMAN	Actin-related protein 2 OS=Homo sapiens GN=ACTR2 PE=1 SV=1	HUMAN	21	0.409232	6.63e-08	1.16786
385	26.62	26.62	19.27	8.687	8.363	sp|O15230|LAMA5_HUMAN	Laminin subunit alpha-5 OS=Homo sapiens GN=LAMA5 PE=1 SV=8	HUMAN	18	0.369726	0.265996	6.30967
386	26.61	26.61	54.25	36.23	34.82	sp|P54578|UBP14_HUMAN	Ubiquitin carboxyl-terminal hydrolase 14 OS=Homo sapiens GN=USP14 PE=1 SV=3	HUMAN	17	1.65695	0.459325	4.21753
387	26.6	35.48	70.83	54.17	44.44	sp|Q04695|K1C17_HUMAN	Keratin, type I cytoskeletal 17 OS=Homo sapiens GN=KRT17 PE=1 SV=2	HUMAN	21	0.209612	0.00655034	2.82141
388	26.59	26.59	46.14	34.85	34.65	sp|Q9Y3I0|RTCB_HUMAN	tRNA-splicing ligase RtcB homolog OS=Homo sapiens GN=RTCB PE=1 SV=1	HUMAN	17	0.859502	0.279534	1.33817
389	26.56	26.56	53.48	43.58	37.97	sp|Q7L2H7|EIF3M_HUMAN	Eukaryotic translation initiation factor 3 subunit M OS=Homo sapiens GN=EIF3M PE=1 SV=1	HUMAN	19	1.67993	7.28e-05	1.20426
390	26.54	26.54	74.58	61.69	60.68	sp|P54920|SNAA_HUMAN	Alpha-soluble NSF attachment protein OS=Homo sapiens GN=NAPA PE=1 SV=3	HUMAN	22	0.590787	0.000248781	1.26101
391	26.46	26.46	59.2	54.13	49.6	sp|P36952|SPB5_HUMAN	Serpin B5 OS=Homo sapiens GN=SERPINB5 PE=1 SV=2	HUMAN	17	2.91264	0.0134108	2.22537
392	26.44	26.44	50.29	20.3	17.46	sp|O95347|SMC2_HUMAN	Structural maintenance of chromosomes protein 2 OS=Homo sapiens GN=SMC2 PE=1 SV=2	HUMAN	16	2.5738	0.0419799	2.47283
393	26.44	26.44	30.94	21.93	20.08	sp|P29317|EPHA2_HUMAN	Ephrin type-A receptor 2 OS=Homo sapiens GN=EPHA2 PE=1 SV=2	HUMAN	17	6.72282	0.00602257	3.48233
394	26.43	31.65	32.61	21.47	18.03	sp|Q29RF7|PDS5A_HUMAN	Sister chromatid cohesion protein PDS5 homolog A OS=Homo sapiens GN=PDS5A PE=1 SV=1	HUMAN	19	1.13361	0.734901	2.18795
395	26.41	26.41	43.32	27.99	26.72	sp|Q92945|FUBP2_HUMAN	Far upstream element-binding protein 2 OS=Homo sapiens GN=KHSRP PE=1 SV=4	HUMAN	15	1.37621	0.0676117	1.41513
396	26.37	26.37	50.4	34.45	34.45	sp|Q9UHB9|SRP68_HUMAN	Signal recognition particle subunit SRP68 OS=Homo sapiens GN=SRP68 PE=1 SV=2	HUMAN	18	1.02171	0.963282	2.68718
397	26.34	26.34	58.28	40.25	36.48	sp|Q6NUK1|SCMC1_HUMAN	Calcium-binding mitochondrial carrier protein SCaMC-1 OS=Homo sapiens GN=SLC25A24 PE=1 SV=2	HUMAN	15	0.500855	0.4214	6.18574
398	26.34	26.34	54.02	43.87	42.53	sp|Q9P258|RCC2_HUMAN	Protein RCC2 OS=Homo sapiens GN=RCC2 PE=1 SV=2	HUMAN	17	1.16001	0.773649	3.00254
399	26.33	26.33	41.37	40.82	37.48	sp|P49419|AL7A1_HUMAN	Alpha-aminoadipic semialdehyde dehydrogenase OS=Homo sapiens GN=ALDH7A1 PE=1 SV=5	HUMAN	18	0.964072	0.893428	1.79078
400	26.25	26.25	33.62	12.42	10.07	sp|A6NHR9|SMHD1_HUMAN	Structural maintenance of chromosomes flexible hinge domain-containing protein 1 OS=Homo sapiens GN=SMCHD1 PE=1 SV=2	HUMAN	18	0.767634	0.510674	2.30784
401	26.22	26.22	41.18	32.19	30.23	sp|Q96G03|PGM2_HUMAN	Phosphoglucomutase-2 OS=Homo sapiens GN=PGM2 PE=1 SV=4	HUMAN	17	0.422674	0.274792	5.07941
402	26.19	26.19	30.62	22.12	22.12	sp|O14617|AP3D1_HUMAN	AP-3 complex subunit delta-1 OS=Homo sapiens GN=AP3D1 PE=1 SV=1	HUMAN	18	1.31883	0.667233	3.97041
403	26.12	26.12	57.05	46.2	46.2	sp|P13489|RINI_HUMAN	Ribonuclease inhibitor OS=Homo sapiens GN=RNH1 PE=1 SV=2	HUMAN	21	0.989785	0.893624	1.18149
404	26.1	36.07	37.66	30.58	28.22	sp|P06737|PYGL_HUMAN	Glycogen phosphorylase, liver form OS=Homo sapiens GN=PYGL PE=1 SV=4	HUMAN	23	1.62144	0.017696	1.46721
405	26.02	26.02	48.91	36.64	33.61	sp|P29350|PTN6_HUMAN	Tyrosine-protein phosphatase non-receptor type 6 OS=Homo sapiens GN=PTPN6 PE=1 SV=1	HUMAN	15	0.0551741	3.35e-05	2.6776
406	26.02	26.02	58.47	56.45	56.45	sp|O14818|PSA7_HUMAN	Proteasome subunit alpha type-7 OS=Homo sapiens GN=PSMA7 PE=1 SV=1	HUMAN	17	1.40735	6.34e-05	1.12807
407	26	26	53.73	42.12	42.12	sp|P19971|TYPH_HUMAN	Thymidine phosphorylase OS=Homo sapiens GN=TYMP PE=1 SV=2	HUMAN	17	0.0689246	0.00142361	3.80086
408	25.96	25.96	28.7	16.45	15.82	sp|P20020|AT2B1_HUMAN	Plasma membrane calcium-transporting ATPase 1 OS=Homo sapiens GN=ATP2B1 PE=1 SV=3	HUMAN	15	1.56955	0.521761	5.06203
409	25.93	28.19	54.17	47.69	45.6	sp|Q8NBS9|TXND5_HUMAN	Thioredoxin domain-containing protein 5 OS=Homo sapiens GN=TXNDC5 PE=1 SV=2	HUMAN	20	0.40597	0.0563863	2.53531
410	25.89	28.32	59.59	44.18	35.27	sp|P13645|K1C10_HUMAN	Keratin, type I cytoskeletal 10 OS=Homo sapiens GN=KRT10 PE=1 SV=6	HUMAN	18	0.0442472	0.000153791	3.59677
411	25.89	28.02	56.65	47.87	47.87	sp|P50453|SPB9_HUMAN	Serpin B9 OS=Homo sapiens GN=SERPINB9 PE=1 SV=1	HUMAN	16	0.0515578	9.04e-05	2.72848
412	25.83	25.83	44.3	38.16	32.46	sp|O00232|PSD12_HUMAN	26S proteasome non-ATPase regulatory subunit 12 OS=Homo sapiens GN=PSMD12 PE=1 SV=3	HUMAN	13	1.93945	0.248733	3.28916
413	25.8	25.8	41.68	31.7	31.7	sp|P04844|RPN2_HUMAN	Dolichyl-diphosphooligosaccharide--protein glycosyltransferase subunit 2 OS=Homo sapiens GN=RPN2 PE=1 SV=3	HUMAN	25	0.612528	1.61e-07	1.09722
414	25.77	25.77	30.72	19.43	18.24	sp|O15067|PUR4_HUMAN	Phosphoribosylformylglycinamidine synthase OS=Homo sapiens GN=PFAS PE=1 SV=4	HUMAN	14	2.61304	0.203028	4.76762
415	25.76	25.76	33.42	24.09	22.06	sp|P41250|SYG_HUMAN	Glycine--tRNA ligase OS=Homo sapiens GN=GARS PE=1 SV=3	HUMAN	17	2.41083	0.0703917	2.63318
416	25.74	25.74	37.45	33.56	30.2	sp|P14923|PLAK_HUMAN	Junction plakoglobin OS=Homo sapiens GN=JUP PE=1 SV=3	HUMAN	14	0.515039	0.274709	3.63436
417	25.74	25.74	55.81	47.31	47.31	sp|Q8TDN6|BRX1_HUMAN	Ribosome biogenesis protein BRX1 homolog OS=Homo sapiens GN=BRIX1 PE=1 SV=2	HUMAN	17	2.09738	0.248715	3.84725
418	25.72	25.72	29.23	12.44	10.47	sp|P42345|MTOR_HUMAN	Serine/threonine-protein kinase mTOR OS=Homo sapiens GN=MTOR PE=1 SV=1	HUMAN	19	1.79237	0.510073	6.31426
419	25.72	25.72	64.62	64.62	64.62	sp|P16152|CBR1_HUMAN	Carbonyl reductase [NADPH] 1 OS=Homo sapiens GN=CBR1 PE=1 SV=3	HUMAN	20	1.01172	0.988432	6.25614
420	25.7	25.7	38.82	21.7	20.92	sp|P11387|TOP1_HUMAN	DNA topoisomerase 1 OS=Homo sapiens GN=TOP1 PE=1 SV=2	HUMAN	17	1.24971	0.728986	3.93342
421	25.69	25.69	66.87	61.45	59.64	sp|P23528|COF1_HUMAN	Cofilin-1 OS=Homo sapiens GN=CFL1 PE=1 SV=3	HUMAN	33	0.799157	0.200302	1.47826
422	25.67	25.67	23.06	13.72	11.98	sp|Q92621|NU205_HUMAN	Nuclear pore complex protein Nup205 OS=Homo sapiens GN=NUP205 PE=1 SV=3	HUMAN	17	1.16653	0.0375139	1.15448
423	25.63	25.63	46.04	39.96	37.32	sp|Q16658|FSCN1_HUMAN	Fascin OS=Homo sapiens GN=FSCN1 PE=1 SV=3	HUMAN	30	2.97948	4e-07	1.27169
424	25.62	25.62	84.31	51.08	51.08	sp|P14550|AK1A1_HUMAN	Alcohol dehydrogenase [NADP(+)] OS=Homo sapiens GN=AKR1A1 PE=1 SV=3	HUMAN	17	0.322394	8.66e-07	1.24152
425	25.59	25.59	44.1	40.17	35.73	sp|Q9BY44|EIF2A_HUMAN	Eukaryotic translation initiation factor 2A OS=Homo sapiens GN=EIF2A PE=1 SV=3	HUMAN	15	1.11445	0.896781	5.86648
426	25.53	25.53	43.01	35.25	33.23	sp|Q14166|TTL12_HUMAN	Tubulin--tyrosine ligase-like protein 12 OS=Homo sapiens GN=TTLL12 PE=1 SV=2	HUMAN	16	2.23996	0.0631661	2.35718
427	25.52	25.52	34.87	20.5	17.87	sp|Q92888|ARHG1_HUMAN	Rho guanine nucleotide exchange factor 1 OS=Homo sapiens GN=ARHGEF1 PE=1 SV=2	HUMAN	15	0.48389	0.383983	5.75721
428	25.41	25.41	57.34	41.96	41.96	sp|P16104|H2AX_HUMAN	Histone H2AX OS=Homo sapiens GN=H2AFX PE=1 SV=2	HUMAN	43	0.182323
429	25.39	25.39	41.97	28.65	28.65	sp|O43776|SYNC_HUMAN	Asparagine--tRNA ligase, cytoplasmic OS=Homo sapiens GN=NARS PE=1 SV=1	HUMAN	17	1.83537	0.148868	2.36554
430	25.36	25.36	52.49	46.17	43.1	sp|P00390|GSHR_HUMAN	Glutathione reductase, mitochondrial OS=Homo sapiens GN=GSR PE=1 SV=2	HUMAN	13	0.346694	0.185982	5.22136
431	25.35	25.35	39.03	22.4	21.59	sp|Q9BXJ9|NAA15_HUMAN	N-alpha-acetyltransferase 15, NatA auxiliary subunit OS=Homo sapiens GN=NAA15 PE=1 SV=1	HUMAN	18	2.60947	0.0128694	2.02857
432	25.29	27.34	32.23	18.63	15.88	sp|O60610|DIAP1_HUMAN	Protein diaphanous homolog 1 OS=Homo sapiens GN=DIAPH1 PE=1 SV=2	HUMAN	15	1.0082	0.987675	3.06085
433	25.28	26.48	44.55	42.27	40.23	sp|Q15084|PDIA6_HUMAN	Protein disulfide-isomerase A6 OS=Homo sapiens GN=PDIA6 PE=1 SV=1	HUMAN	26	0.6944	0.474943	2.98788
434	25.23	25.23	40.93	26.69	26.69	sp|Q86UX7|URP2_HUMAN	Fermitin family homolog 3 OS=Homo sapiens GN=FERMT3 PE=1 SV=1	HUMAN	13	0.149872	0.0125629	4.06632
435	25.18	25.18	37.88	15.22	13.27	sp|Q8IVF2|AHNK2_HUMAN	Protein AHNAK2 OS=Homo sapiens GN=AHNAK2 PE=1 SV=2	HUMAN	23	3.58511	0.0866307	4.38404
436	25.13	25.13	35.06	22.95	21.94	sp|Q15459|SF3A1_HUMAN	Splicing factor 3A subunit 1 OS=Homo sapiens GN=SF3A1 PE=1 SV=1	HUMAN	15	0.842016	0.146631	1.27564
437	25.05	25.13	31.5	20.31	16.25	sp|Q12965|MYO1E_HUMAN	Unconventional myosin-Ie OS=Homo sapiens GN=MYO1E PE=1 SV=2	HUMAN	17	1.81673	0.330385	3.67002
438	25.05	25.05	29.18	15.78	15.78	sp|Q92896|GSLG1_HUMAN	Golgi apparatus protein 1 OS=Homo sapiens GN=GLG1 PE=1 SV=2	HUMAN	16	0.450457	0.181723	3.38996
439	25	25.6	33.23	20.7	19.63	sp|O75153|CLU_HUMAN	Clustered mitochondria protein homolog OS=Homo sapiens GN=CLUH PE=1 SV=2	HUMAN	17	2.24434	0.511539	13.2917
440	25	25	64.57	47.64	43.31	sp|P18669|PGAM1_HUMAN	Phosphoglycerate mutase 1 OS=Homo sapiens GN=PGAM1 PE=1 SV=2	HUMAN	30	1.47107	0.000250716	1.16823
441	24.98	24.98	34.86	24.86	23.43	sp|P17655|CAN2_HUMAN	Calpain-2 catalytic subunit OS=Homo sapiens GN=CAPN2 PE=1 SV=6	HUMAN	19	0.966787	0.862166	1.51936
442	24.91	29.06	58.62	46.39	43.89	sp|P09525|ANXA4_HUMAN	Annexin A4 OS=Homo sapiens GN=ANXA4 PE=1 SV=4	HUMAN	17	0.562135	0.000677658	1.31157
443	24.89	24.89	36.9	26.34	24.33	sp|P49589|SYCC_HUMAN	Cysteine--tRNA ligase, cytoplasmic OS=Homo sapiens GN=CARS PE=1 SV=3	HUMAN	16	1.32903	0.241466	1.64973
444	24.89	24.89	47.08	40.82	34.77	sp|Q9Y230|RUVB2_HUMAN	RuvB-like 2 OS=Homo sapiens GN=RUVBL2 PE=1 SV=3	HUMAN	16	1.59995	0.448166	3.66181
445	24.85	24.85	34.99	27.13	25.36	sp|Q9UG63|ABCF2_HUMAN	ATP-binding cassette sub-family F member 2 OS=Homo sapiens GN=ABCF2 PE=1 SV=2	HUMAN	16	2.94276	0.0140568	2.2475
446	24.8	24.8	29.58	20.74	17.68	sp|Q9H0D6|XRN2_HUMAN	5'-3' exoribonuclease 2 OS=Homo sapiens GN=XRN2 PE=1 SV=1	HUMAN	14	1.34641	0.589148	3.24413
447	24.74	24.74	25.55	18.54	17.77	sp|Q96P70|IPO9_HUMAN	Importin-9 OS=Homo sapiens GN=IPO9 PE=1 SV=3	HUMAN	14	2.06747	0.155797	2.8883
448	24.74	24.74	67.9	57.93	54.98	sp|P48739|PIPNB_HUMAN	Phosphatidylinositol transfer protein beta isoform OS=Homo sapiens GN=PITPNB PE=1 SV=2	HUMAN	13	1.18637	0.702137	2.58745
449	24.73	24.73	30.51	26.59	25.61	sp|O95831|AIFM1_HUMAN	Apoptosis-inducing factor 1, mitochondrial OS=Homo sapiens GN=AIFM1 PE=1 SV=1	HUMAN	15	1.02727	0.760849	1.20902
450	24.72	24.72	46.64	26.19	23.11	sp|P07384|CAN1_HUMAN	Calpain-1 catalytic subunit OS=Homo sapiens GN=CAPN1 PE=1 SV=1	HUMAN	15	0.350906	0.0208375	2.35193
451	24.71	24.71	29.86	21.66	20.19	sp|Q8NI36|WDR36_HUMAN	WD repeat-containing protein 36 OS=Homo sapiens GN=WDR36 PE=1 SV=1	HUMAN	14	2.00611	0.160973	2.77169
452	24.67	24.67	30.42	26.43	21.1	sp|A0AVT1|UBA6_HUMAN	Ubiquitin-like modifier-activating enzyme 6 OS=Homo sapiens GN=UBA6 PE=1 SV=1	HUMAN	15	0.72211	0.610876	3.80032
453	24.64	24.64	44.44	39.29	33.33	sp|P34897|GLYM_HUMAN	Serine hydroxymethyltransferase, mitochondrial OS=Homo sapiens GN=SHMT2 PE=1 SV=3	HUMAN	14	1.70031	0.325946	3.14206
454	24.64	24.64	70.53	67.63	62.32	sp|P51149|RAB7A_HUMAN	Ras-related protein Rab-7a OS=Homo sapiens GN=RAB7A PE=1 SV=1	HUMAN	18	1.64777	0.237841	2.41232
455	24.56	24.56	26.44	16.78	16.78	sp|Q9H0A0|NAT10_HUMAN	N-acetyltransferase 10 OS=Homo sapiens GN=NAT10 PE=1 SV=2	HUMAN	15	2.26336	0.0126521	1.82287
456	24.56	24.56	42.56	35.24	32.95	sp|P26641|EF1G_HUMAN	Elongation factor 1-gamma OS=Homo sapiens GN=EEF1G PE=1 SV=3	HUMAN	31	2.41	0.000633497	1.49312
457	24.53	24.57	22.12	9.522	7.363	sp|Q13315|ATM_HUMAN	Serine-protein kinase ATM OS=Homo sapiens GN=ATM PE=1 SV=4	HUMAN	18	0.262647	0.000484888	1.90187
458	24.51	24.51	54.67	54.67	51.56	sp|Q15181|IPYR_HUMAN	Inorganic pyrophosphatase OS=Homo sapiens GN=PPA1 PE=1 SV=2	HUMAN	24	1.9862	0.000890681	1.38806
459	24.5	24.5	38.03	21.42	20.11	sp|Q15424|SAFB1_HUMAN	Scaffold attachment factor B1 OS=Homo sapiens GN=SAFB PE=1 SV=4	HUMAN	14	1.09361	0.95382	43.7877
460	24.49	24.49	32.26	21.73	20.12	sp|P11498|PYC_HUMAN	Pyruvate carboxylase, mitochondrial OS=Homo sapiens GN=PC PE=1 SV=2	HUMAN	16	2.00805	0.483445	8.296
461	24.49	24.49	22.46	18.2	13.77	sp|O94979|SC31A_HUMAN	Protein transport protein Sec31A OS=Homo sapiens GN=SEC31A PE=1 SV=3	HUMAN	16	1.02916	0.940155	2.25053
462	24.49	24.49	31.2	23.2	22.08	sp|Q14677|EPN4_HUMAN	Clathrin interactor 1 OS=Homo sapiens GN=CLINT1 PE=1 SV=1	HUMAN	12	1.09774	0.297944	1.20831
463	24.47	24.47	38.8	31.82	25.81	sp|P27694|RFA1_HUMAN	Replication protein A 70 kDa DNA-binding subunit OS=Homo sapiens GN=RPA1 PE=1 SV=2	HUMAN	14	0.838158	0.818754	5.32265
464	24.45	24.45	60.24	50.73	50.73	sp|P43034|LIS1_HUMAN	Platelet-activating factor acetylhydrolase IB subunit alpha OS=Homo sapiens GN=PAFAH1B1 PE=1 SV=2	HUMAN	13	1.5455	0.580783	5.57946
465	24.44	24.44	25.2	12.49	10.8	sp|O60449|LY75_HUMAN	Lymphocyte antigen 75 OS=Homo sapiens GN=LY75 PE=1 SV=3	HUMAN	14	0.13451	0.0122189	4.43755
466	24.44	24.44	70.93	65.05	65.05	sp|P00491|PNPH_HUMAN	Purine nucleoside phosphorylase OS=Homo sapiens GN=PNP PE=1 SV=2	HUMAN	18	0.937769	0.904753	3.14428
467	24.4	24.4	34.06	32.67	30.89	sp|Q9UHG3|PCYOX_HUMAN	Prenylcysteine oxidase 1 OS=Homo sapiens GN=PCYOX1 PE=1 SV=3	HUMAN	13	0.412407	4.94e-07	1.20594
468	24.27	24.27	38.95	24.44	23.16	sp|Q86Y56|HEAT2_HUMAN	HEAT repeat-containing protein 2 OS=Homo sapiens GN=HEATR2 PE=1 SV=4	HUMAN	13	3.89116	0.024215	3.14357
469	24.26	24.27	50.47	41.63	41.63	sp|P00505|AATM_HUMAN	Aspartate aminotransferase, mitochondrial OS=Homo sapiens GN=GOT2 PE=1 SV=3	HUMAN	19	1.02322	0.647659	1.11611
470	24.24	24.24	35.89	23.8	22.42	sp|O94874|UFL1_HUMAN	E3 UFM1-protein ligase 1 OS=Homo sapiens GN=UFL1 PE=1 SV=2	HUMAN	15	0.608879	0.0145604	1.46085
471	24.24	24.24	59.2	53.87	53.87	sp|P00325|ADH1B_HUMAN	Alcohol dehydrogenase 1B OS=Homo sapiens GN=ADH1B PE=1 SV=2	HUMAN	14	0.0388867	0.00383544	5.17307
472	24.22	24.22	38.92	29.55	24.01	sp|Q9BYT8|NEUL_HUMAN	Neurolysin, mitochondrial OS=Homo sapiens GN=NLN PE=1 SV=1	HUMAN	12	2.40585	0.177127	3.84599
473	24.21	24.52	24.58	12.28	10.64	sp|Q99715|COCA1_HUMAN	Collagen alpha-1(XII) chain OS=Homo sapiens GN=COL12A1 PE=1 SV=2	HUMAN	21	0.44717	0.415412	7.99574
474	24.21	24.21	76.19	66.67	66.67	sp|P09211|GSTP1_HUMAN	Glutathione S-transferase P OS=Homo sapiens GN=GSTP1 PE=1 SV=2	HUMAN	29	0.292939	0.000113449	1.53461
475	24.19	24.19	63.82	58.29	57.79	sp|Q06830|PRDX1_HUMAN	Peroxiredoxin-1 OS=Homo sapiens GN=PRDX1 PE=1 SV=1	HUMAN	38	1.94942	2.04e-06	1.13595
476	24.13	24.13	32.34	10.96	8.814	sp|P46013|KI67_HUMAN	Antigen KI-67 OS=Homo sapiens GN=MKI67 PE=1 SV=2	HUMAN	16	1.09105	0.929583	8.1992
477	24.04	24.33	36.23	27.79	24.42	sp|P40763|STAT3_HUMAN	Signal transducer and activator of transcription 3 OS=Homo sapiens GN=STAT3 PE=1 SV=2	HUMAN	14	1.11949	0.834414	3.162
478	24.02	24.02	49.47	45.05	43.37	sp|P26368|U2AF2_HUMAN	Splicing factor U2AF 65 kDa subunit OS=Homo sapiens GN=U2AF2 PE=1 SV=4	HUMAN	15	1.15168	0.0583375	1.15864
479	24	28.86	68.16	60.41	60.41	sp|P63104|1433Z_HUMAN	14-3-3 protein zeta/delta OS=Homo sapiens GN=YWHAZ PE=1 SV=1	HUMAN	37	1.05336	0.407639	1.14702
480	24	26.07	26.91	18.76	16.87	sp|Q14112|NID2_HUMAN	Nidogen-2 OS=Homo sapiens GN=NID2 PE=1 SV=3	HUMAN	14	0.126179	0.0132992	4.73419
481	24	24	46.19	39.9	39.9	sp|P12277|KCRB_HUMAN	Creatine kinase B-type OS=Homo sapiens GN=CKB PE=1 SV=1	HUMAN	18	2.739	7.91e-09	1.1535
482	23.96	23.96	75.35	66.86	59.49	sp|P01876|IGHA1_HUMAN	Ig alpha-1 chain C region OS=Homo sapiens GN=IGHA1 PE=1 SV=2	HUMAN	18	0.029557	0.000964047	3.6973
483	23.92	23.92	43.77	27.05	27.05	sp|O00116|ADAS_HUMAN	Alkyldihydroxyacetonephosphate synthase, peroxisomal OS=Homo sapiens GN=AGPS PE=1 SV=1	HUMAN	13	1.52582	0.0566936	1.54865
484	23.91	23.91	53.59	40.26	40.26	sp|Q12905|ILF2_HUMAN	Interleukin enhancer-binding factor 2 OS=Homo sapiens GN=ILF2 PE=1 SV=2	HUMAN	22	0.969678	0.948254	2.77526
485	23.86	23.94	39.31	34.92	30.92	sp|P07602|SAP_HUMAN	Prosaposin OS=Homo sapiens GN=PSAP PE=1 SV=2	HUMAN	17	0.566757	0.515144	6.65857
486	23.85	23.85	32.19	22.27	18.49	sp|Q6P2E9|EDC4_HUMAN	Enhancer of mRNA-decapping protein 4 OS=Homo sapiens GN=EDC4 PE=1 SV=1	HUMAN	14	1.71326	0.154039	2.16206
487	23.84	23.84	69.79	45.62	40.79	sp|Q9Y266|NUDC_HUMAN	Nuclear migration protein nudC OS=Homo sapiens GN=NUDC PE=1 SV=1	HUMAN	17	3.00285	0.0378135	2.77986
488	23.78	23.78	54.67	42.33	40.67	sp|O15144|ARPC2_HUMAN	Actin-related protein 2/3 complex subunit 2 OS=Homo sapiens GN=ARPC2 PE=1 SV=1	HUMAN	17	0.390369	0.19322	4.42362
489	23.77	23.77	25.6	15.44	13.1	sp|Q9BQG0|MBB1A_HUMAN	Myb-binding protein 1A OS=Homo sapiens GN=MYBBP1A PE=1 SV=2	HUMAN	17	2.10117	0.1025	2.51033
490	23.75	23.75	29.97	22.02	18.87	sp|Q8TEX9|IPO4_HUMAN	Importin-4 OS=Homo sapiens GN=IPO4 PE=1 SV=2	HUMAN	20	3.31826	0.049031	3.2971
491	23.7	23.82	45.52	45.52	45.52	sp|Q15691|MARE1_HUMAN	Microtubule-associated protein RP/EB family member 1 OS=Homo sapiens GN=MAPRE1 PE=1 SV=3	HUMAN	18	1.93207	0.462415	7.15445
492	23.63	23.63	39.33	24.69	24.69	sp|Q12996|CSTF3_HUMAN	Cleavage stimulation factor subunit 3 OS=Homo sapiens GN=CSTF3 PE=1 SV=1	HUMAN	15	0.871626	0.834811	4.25351
493	23.63	23.63	38.14	32.56	28.37	sp|P09429|HMGB1_HUMAN	High mobility group protein B1 OS=Homo sapiens GN=HMGB1 PE=1 SV=3	HUMAN	40	0.459208	0.0193529	1.76967
494	23.6	23.6	57.49	31.09	28.65	sp|O43242|PSMD3_HUMAN	26S proteasome non-ATPase regulatory subunit 3 OS=Homo sapiens GN=PSMD3 PE=1 SV=2	HUMAN	14	1.48315	7.38e-05	1.15703
495	23.57	23.57	36.76	21.21	19.29	sp|P42285|SK2L2_HUMAN	Superkiller viralicidic activity 2-like 2 OS=Homo sapiens GN=SKIV2L2 PE=1 SV=3	HUMAN	14	1.89475	0.266764	3.3555
496	23.56	24.53	43.76	43.76	42.12	sp|Q16576|RBBP7_HUMAN	Histone-binding protein RBBP7 OS=Homo sapiens GN=RBBP7 PE=1 SV=1	HUMAN	13	2.49613	0.331282	9.96157
497	23.54	23.54	61.4	52.19	52.19	sp|Q9HB71|CYBP_HUMAN	Calcyclin-binding protein OS=Homo sapiens GN=CACYBP PE=1 SV=2	HUMAN	17	4.35756	0.0234958	3.41536
498	23.52	23.52	47.85	37.32	36.36	sp|P01009|A1AT_HUMAN	Alpha-1-antitrypsin OS=Homo sapiens GN=SERPINA1 PE=1 SV=3	HUMAN	17	0.0290037	2.88e-05	2.81411
499	23.51	23.51	42.45	31.89	31.89	sp|P27797|CALR_HUMAN	Calreticulin OS=Homo sapiens GN=CALR PE=1 SV=1	HUMAN	30	0.537914	5.47e-05	1.1845
500	23.51	23.51	62.76	54.83	43.79	sp|P30084|ECHM_HUMAN	Enoyl-CoA hydratase, mitochondrial OS=Homo sapiens GN=ECHS1 PE=1 SV=4	HUMAN	15	0.7255	0.612319	3.98602
501	23.49	23.49	51.06	33.57	33.57	sp|Q9BXS5|AP1M1_HUMAN	AP-1 complex subunit mu-1 OS=Homo sapiens GN=AP1M1 PE=1 SV=3	HUMAN	13	1.00317	0.969111	1.22136
502	23.44	23.44	41.67	40.51	33.33	sp|P23526|SAHH_HUMAN	Adenosylhomocysteinase OS=Homo sapiens GN=AHCY PE=1 SV=4	HUMAN	20	2.39416	0.0559083	2.45562
503	23.41	23.41	65.74	50.93	50.93	sp|P23284|PPIB_HUMAN	Peptidyl-prolyl cis-trans isomerase B OS=Homo sapiens GN=PPIB PE=1 SV=2	HUMAN	19	0.581056	1.16e-06	1.12399
504	23.39	23.39	23.74	11.83	9.891	sp|A5YKK6|CNOT1_HUMAN	CCR4-NOT transcription complex subunit 1 OS=Homo sapiens GN=CNOT1 PE=1 SV=2	HUMAN	17	0.874838	0.523911	1.57006
505	23.37	23.37	32.16	16.84	13.66	sp|Q8TEQ6|GEMI5_HUMAN	Gem-associated protein 5 OS=Homo sapiens GN=GEMIN5 PE=1 SV=3	HUMAN	13	2.75794	0.0211568	2.3025
506	23.34	23.34	25	14.95	13.87	sp|Q9HAV4|XPO5_HUMAN	Exportin-5 OS=Homo sapiens GN=XPO5 PE=1 SV=1	HUMAN	15	4.28754	0.0032048	2.32127
507	23.27	23.27	89.62	67.45	59.91	sp|P61019|RAB2A_HUMAN	Ras-related protein Rab-2A OS=Homo sapiens GN=RAB2A PE=1 SV=1	HUMAN	19	1.33682	0.192227	1.58392
508	23.24	23.24	40.13	27.74	25.94	sp|P47897|SYQ_HUMAN	Glutamine--tRNA ligase OS=Homo sapiens GN=QARS PE=1 SV=1	HUMAN	16	1.40047	0.479275	2.73208
509	23.22	23.22	47.28	39.33	36.82	sp|Q9NUU7|DD19A_HUMAN	ATP-dependent RNA helicase DDX19A OS=Homo sapiens GN=DDX19A PE=1 SV=1	HUMAN	15	2.44081	0.279293	204.356
510	23.18	25.21	38.26	34.3	34.3	sp|P30740|ILEU_HUMAN	Leukocyte elastase inhibitor OS=Homo sapiens GN=SERPINB1 PE=1 SV=1	HUMAN	17	0.391141	1.38e-07	1.15585
511	23.18	23.18	44.39	35.93	35.93	sp|P62495|ERF1_HUMAN	Eukaryotic peptide chain release factor subunit 1 OS=Homo sapiens GN=ETF1 PE=1 SV=3	HUMAN	13	1.51769	0.507801	3.82436
512	23.17	23.17	60.24	37.2	31.4	sp|Q9UHD8|SEPT9_HUMAN	Septin-9 OS=Homo sapiens GN=SEPT9 PE=1 SV=2	HUMAN	14	0.520836	0.356511	4.4974
513	23.08	23.08	21.21	18.3	18.3	sp|O43592|XPOT_HUMAN	Exportin-T OS=Homo sapiens GN=XPOT PE=1 SV=2	HUMAN	16	3.41112	2.82e-05	1.50623
514	23.06	31.38	46.25	32.06	25.86	sp|O95757|HS74L_HUMAN	Heat shock 70 kDa protein 4L OS=Homo sapiens GN=HSPA4L PE=1 SV=3	HUMAN	20	6.19759	0.0087405	3.49402
515	22.94	22.94	32.17	16.25	14.95	sp|Q8N3U4|STAG2_HUMAN	Cohesin subunit SA-2 OS=Homo sapiens GN=STAG2 PE=1 SV=3	HUMAN	13	0.834707	0.770353	3.97322
[truncated: 4,753 more rows]

## Sheet: NPC vs Normal
Supplementary Table S4. Identification and quantitation results of super-SILAC MS
[truncated: 4,066 more rows]
