# Supplementary material for: SWATH-based proteomics identified carbonic anhydrase 2 as a potential diagnosis biomarker for nasopharyngeal carcinoma
Source: Sci Rep. 2017 Jan 24;7:41191. doi: 10.1038/srep41191 (PMC5259699; doi:10.1038/srep41191)
Supplement: Supplementary Table S5 [file srep41191-s4.xls]

## Sheet: Sheet1
Supplementary Table S5. Clinicopathological information and CA2 staining results of the tissue microarray analysis.
Donor	Location	Gender	Age	Diagnosis	CA2 Staining intensity	Percentage	CA2 Histologic Score
1	A1,B1	Male	37	Chronic inflammation	0.75	1	0.75
2	A2,B2	Female	46	Chronic inflammation	0.75	5	3.75
3	A3,B3	Female	60	Chronic inflammation	0.75	1	0.75
4	A4,B4	Female	38	Chronic inflammation	0	0	0
5	A5,B5	Male	36	Chronic inflammation	0	0	0
6	A6,B6	Female	60	Chronic inflammation	0	0	0
7	A7,B7	Female	42	Chronic inflammation	0.75	5	3.75
8	A8,B8	Female	44	Chronic inflammation	0.75	1	0.75
9	A9,B9	Male	22	Chronic inflammation	0	0	0
10	A10,B10	Female	55	Chronic inflammation	0	0	0
11	A11,B11	Male	33	Chronic inflammation	0	0	0
12	A12,B12	Male	21	Chronic inflammation	0	0	0
13	A13,B13	Male	43	Chronic inflammation	0	0	0
14	A14,B14	Male	48	Squamous carcinoma	2.5	95	237.5
15	A15,B15	Male	59	Squamous carcinoma	2.5	95	237.5
16	C1,D1	Male	69	Squamous carcinoma	2	90	180
17	C2,D2	Female	45	Squamous carcinoma	2.5	95	237.5
18	C3,D3	Female	48	Squamous carcinoma	2.5	95	237.5
19	C4,D4	Female	49	Squamous carcinoma	2.5	95	237.5
20	C5,D5	Male	33	Squamous carcinoma	2.5	95	237.5
21	C6,D6	Male	46	Squamous carcinoma	1.5	95	142.5
22	C7,D7	Male	30	Squamous carcinoma	1.5	85	127.5
23	C8,D8	Female	51	Squamous carcinoma	1.5	80	120
24	C9,D9	Female	35	Squamous carcinoma	2.5	95	237.5
25	C11,D11	Male	42	Squamous carcinoma	2.5	95	237.5
26	C12,D12	Male	32	Squamous carcinoma	1.25	35	43.75
27	C14,D14	Female	44	Squamous carcinoma	1	80	80
28	C15,D15	Male	63	Squamous carcinoma	2.5	95	237.5
29	E1,F1	Female	25	Squamous carcinoma	0.75	20	15
30	E2,F2	Female	33	Squamous carcinoma	1	90	90
31	E3,F3	Male	63	Squamous carcinoma	2	10	20
32	E4,F4	Female	50	Squamous carcinoma	1	90	90
33	E5,F5	Male	51	Squamous carcinoma	0.75	5	3.75
34	E6,F6	Male	37	Squamous carcinoma	2.5	95	237.5
35	E9,F9	Male	32	Squamous carcinoma	0.75	40	30
36	E10,F10	Female	41	Squamous carcinoma	0.75	3	2.25
37	E12,F12	Male	40	Squamous carcinoma	0.75	5	3.75
38	E13,F13	Male	68	Squamous carcinoma	0.75	5	3.75
39	E14,F14	Male	40	Squamous carcinoma	0.75	60	45
40	E15,F15	Male	56	Squamous carcinoma	0	0	0
41	G1,H1	Male	60	Squamous carcinoma	0.75	10	7.5
42	G2,H2	Male	47	Squamous carcinoma	0.75	60	45
43	G4,H4	Female	45	Squamous carcinoma	0.75	1	0.75
44	G5,H5	Male	56	Squamous carcinoma	0.75	1	0.75
45	G6,H6	Male	53	Squamous carcinoma	0.75	20	15
46	G8,H8	Male	50	Squamous carcinoma	0.75	15	11.25
47	G9,H9	Male	38	Squamous carcinoma	0.75	15	11.25
48	G10,H10	Male	42	Squamous carcinoma	0.75	3	2.25
49	G11,H11	Female	78	Squamous carcinoma	0.75	65	48.75
50	G12,H12	Female	39	Squamous carcinoma	1.5	85	127.5
51	G14,H14	Male	61	Squamous carcinoma	1.25	35	43.75
52	G15,H15	Male	52	Squamous carcinoma	1.25	10	12.5
53	I1,J1	Male	31	Squamous carcinoma	0.75	3	2.25
54	I2,J2	Male	40	Squamous carcinoma	1.25	60	75
55	I4,J4	Male	40	Squamous carcinoma	0.75	10	7.5
56	I5,J5	Male	57	Squamous carcinoma	1.25	80	100
57	I6,J6	Male	40	Squamous carcinoma	0.75	3	2.25
58	I7,J7	Male	53	Squamous carcinoma	1.25	40	50
59	I8,J8	Male	72	Squamous carcinoma	0	0	0
60	I10,J10	Male	30	Squamous carcinoma	0.75	1	0.75
61	I11,J11	Male	41	Squamous carcinoma	2	35	70
62	I12,J12	Female	50	Squamous carcinoma	1.25	15	18.75
63	I13,J13	Male	34	Squamous carcinoma	1.5	35	52.5
64	I14,J14	Male	56	Squamous carcinoma	1.5	5	7.5
65	I15,J15	Female	33	Squamous carcinoma	0.75	3	2.25
